# Supplementary material for: Two-dimensional melt growth of large-scale, single-crystalline hybrid organic-inorganic perovskite films
Source: Nat Commun. 2026 Jun 3;17:7169. doi: 10.1038/s41467-026-73886-4 (PMC13396412; doi:10.1038/s41467-026-73886-4)
Supplement: Supplementary file 7 — Supplementary Data 1 [file 41467_2026_73886_MOESM7_ESM.cif]

#======================================================================
# CRYSTAL DATA
#----------------------------------------------------------------------
data_VESTA_phase_1

_chemical_name_common                  
_cell_length_a                         17.905647
_cell_length_b                         15.367112
_cell_length_c                         30.563601
_cell_angle_alpha                      90.000000
_cell_angle_beta                       90.000000
_cell_angle_gamma                      90.000000
_cell_volume                           8409.821948
_space_group_name_H-M_alt              'P 1'
_space_group_IT_number                 1

loop_
_space_group_symop_operation_xyz
   'x, y, z'

loop_
   _atom_site_label
   _atom_site_occupancy
   _atom_site_fract_x
   _atom_site_fract_y
   _atom_site_fract_z
   _atom_site_adp_type
   _atom_site_U_iso_or_equiv
   _atom_site_type_symbol
   Br1        1.0     0.825603     0.315305    -0.009274    Uiso  ? Br
   Br2        1.0     0.697815     0.939184    -0.003352    Uiso  ? Br
   Br3        1.0     0.456483     1.003899     0.001001    Uiso  ? Br
   Br4        1.0     0.169190     0.989433     0.011952    Uiso  ? Br
   Br5        1.0     0.095745     0.747739     0.012515    Uiso  ? Br
   Br6        1.0     0.214788     0.494712     0.013283    Uiso  ? Br
   Br7        1.0     0.661790     0.505336     0.014510    Uiso  ? Br
   Br8        1.0     0.054334     0.250076     0.015792    Uiso  ? Br
   Br9        1.0     0.961614     0.514111     0.016738    Uiso  ? Br
   Br10       1.0     0.910434     1.010986     0.016988    Uiso  ? Br
   Br11       1.0     0.301859     0.770729     0.019597    Uiso  ? Br
   Br12       1.0     0.557185     0.735280     0.021578    Uiso  ? Br
   Br13       1.0     0.840845     0.732182     0.031840    Uiso  ? Br
   Br14       1.0     0.530341     0.268926     0.034616    Uiso  ? Br
   Br15       1.0     0.442602     0.484732     0.043394    Uiso  ? Br
   Br16       1.0     0.324655     0.269596     0.049969    Uiso  ? Br
   Br17       1.0     0.727699     0.142584     0.082912    Uiso  ? Br
   Br18       1.0     0.311457    -0.056858     0.111730    Uiso  ? Br
   Br19       1.0     0.592265    -0.058194     0.114434    Uiso  ? Br
   Br20       1.0     0.051449     0.427170     0.125258    Uiso  ? Br
   Br21       1.0     0.818661     0.395717     0.125441    Uiso  ? Br
   Br22       1.0     0.959936     0.646759     0.127531    Uiso  ? Br
   Br23       1.0     0.439055     0.694728     0.127558    Uiso  ? Br
   Br24       1.0     0.924428     0.170822     0.128802    Uiso  ? Br
   Br25       1.0     0.193938     0.176160     0.130590    Uiso  ? Br
   Br26       1.0     0.459571     0.133041     0.130816    Uiso  ? Br
   Br27       1.0     0.709887     0.634180     0.131742    Uiso  ? Br
   Br28       1.0     0.807159    -0.113124     0.137156    Uiso  ? Br
   Br29       1.0     0.064126    -0.067351     0.137706    Uiso  ? Br
   Br30       1.0     0.264993     0.447098     0.139498    Uiso  ? Br
   Br31       1.0     0.192856     0.677433     0.141105    Uiso  ? Br
   Br32       1.0     0.570026     0.393715     0.142811    Uiso  ? Br
   Br33       1.0     0.320820     0.266480     0.215347    Uiso  ? Br
   Br34       1.0     0.030482     0.282192     0.219705    Uiso  ? Br
   Br35       1.0     0.917215     1.002513     0.224949    Uiso  ? Br
   Br36       1.0     0.199538     0.978362     0.225594    Uiso  ? Br
   Br37       1.0     0.420197     0.936428     0.227291    Uiso  ? Br
   Br38       1.0     0.598820     0.272183     0.229100    Uiso  ? Br
   Br39       1.0     0.799834     0.279226     0.229346    Uiso  ? Br
   Br40       1.0     0.432260     0.504422     0.229596    Uiso  ? Br
   Br41       1.0     0.694824     0.954065     0.230885    Uiso  ? Br
   Br42       1.0     0.573795     0.739677     0.239342    Uiso  ? Br
   Br43       1.0     0.677194     0.519817     0.240663    Uiso  ? Br
   Br44       1.0     0.797901     0.742305     0.242684    Uiso  ? Br
   Br45       1.0     0.170463     0.512431     0.243686    Uiso  ? Br
   Br46       1.0     0.919560     0.521086     0.254317    Uiso  ? Br
   Br47       1.0     0.067636     0.736460     0.256749    Uiso  ? Br
   Br48       1.0     0.287034     0.768203     0.259930    Uiso  ? Br
   Br49       1.0     0.331014     0.147020     0.303627    Uiso  ? Br
   Br50       1.0     0.069311     0.111333     0.309573    Uiso  ? Br
   Br51       1.0     0.535682     0.097733     0.318436    Uiso  ? Br
   Br52       1.0     0.191696     0.323711     0.329950    Uiso  ? Br
   Br53       1.0     0.433915     0.353361     0.331906    Uiso  ? Br
   Br54       1.0     0.685620     0.321787     0.338768    Uiso  ? Br
   Br55       1.0     0.318873     0.567094     0.340267    Uiso  ? Br
   Br56       1.0     0.934742     0.314727     0.341416    Uiso  ? Br
   Br57       1.0     0.439253     0.826832     0.345728    Uiso  ? Br
   Br58       1.0     0.809128     0.059542     0.347520    Uiso  ? Br
   Br59       1.0     0.551844     0.601627     0.348966    Uiso  ? Br
   Br60       1.0     0.168470     0.860211     0.351768    Uiso  ? Br
   Br61       1.0     0.064752     0.568937     0.362141    Uiso  ? Br
   Br62       1.0     0.686935     0.840850     0.362718    Uiso  ? Br
   Br63       1.0     0.965420     0.836987     0.364523    Uiso  ? Br
   Br64       1.0     0.788285     0.598276     0.366339    Uiso  ? Br
   Br65       1.0     0.324042     0.987022     0.418253    Uiso  ? Br
   Br66       1.0     0.396983     0.209972     0.511989    Uiso  ? Br
   Br67       1.0     0.631386     0.595254     0.542868    Uiso  ? Br
   Br68       1.0     0.201028     0.014858     0.582410    Uiso  ? Br
   Br69       1.0     0.372275     0.714305     0.613457    Uiso  ? Br
   Br70       1.0     1.052082     0.680796     0.639879    Uiso  ? Br
   Br71       1.0     0.502277    -0.087342     0.680764    Uiso  ? Br
   Br72       1.0     0.977337     0.266759     0.686324    Uiso  ? Br
   Br73       1.0     0.135427     0.885468     0.688104    Uiso  ? Br
   Br74       1.0     0.517335     0.511337     0.707425    Uiso  ? Br
   Br75       1.0     0.888431     0.997963     0.728292    Uiso  ? Br
   Br76       1.0     0.003402     0.504590     0.787319    Uiso  ? Br
   Br77       1.0     0.737200     0.258097     0.787403    Uiso  ? Br
   Br78       1.0     0.132414     0.751411     0.802336    Uiso  ? Br
   Br79       1.0     0.182777     0.155915     0.803485    Uiso  ? Br
   Br80       1.0     0.498797     0.282421     0.827374    Uiso  ? Br
   Br81       1.0     0.912363     0.882771     0.848276    Uiso  ? Br
   Br82       1.0     0.818562     1.127164     0.885200    Uiso  ? Br
   Br83       1.0     0.295632     0.133843     0.938442    Uiso  ? Br
   Br84       1.0     0.639651     0.176696     0.947125    Uiso  ? Br
   N1         1.0     0.446187     0.172734     0.402540    Uiso  ? N
   N2         1.0     0.709637     0.690810     0.454185    Uiso  ? N
   N3         1.0     0.235057     0.125547     0.492352    Uiso  ? N
   N4         1.0     0.383136     0.994383     0.574105    Uiso  ? N
   N5         1.0     0.481681     0.530290     0.587857    Uiso  ? N
   N6         1.0     0.198302     0.789062     0.591776    Uiso  ? N
   N7         1.0     1.045642     0.060711     0.653148    Uiso  ? N
   N8         1.0     0.538097     0.715632     0.674802    Uiso  ? N
   N9         1.0     0.333148     0.834992     0.718475    Uiso  ? N
   N10        1.0     0.127613     0.553279     0.721075    Uiso  ? N
   N11        1.0     0.984741     0.795231     0.732825    Uiso  ? N
   N12        1.0     0.602538     0.353587     0.740150    Uiso  ? N
   N13        1.0     0.863176     0.387458     0.750790    Uiso  ? N
   N14        1.0     1.010766     0.155505     0.774495    Uiso  ? N
   N15        1.0     0.773371     1.014821     0.801524    Uiso  ? N
   N16        1.0     0.101651     0.950005     0.825444    Uiso  ? N
   N17        1.0     0.354093     0.142748     0.828729    Uiso  ? N
   N18        1.0     0.733405     0.331399     0.886342    Uiso  ? N
   N19        1.0     0.003660     0.729761     0.888454    Uiso  ? N
   N20        1.0     0.440405     0.309870     0.933349    Uiso  ? N
   H1         1.0     0.433592     0.219939     0.381113    Uiso  ? H
   H2         1.0     0.471393     0.126377     0.381862    Uiso  ? H
   H3         1.0     0.548558     0.243374     0.403629    Uiso  ? H
   H4         1.0     0.612220     0.121336     0.413622    Uiso  ? H
   H5         1.0     0.252265     0.691929     0.419094    Uiso  ? H
   H6         1.0     0.404861     0.158179     0.421800    Uiso  ? H
   H7         1.0     0.678990     0.704952     0.427025    Uiso  ? H
   H8         1.0     0.418638     0.464117     0.428725    Uiso  ? H
   H9         1.0     0.519874     0.076521     0.437383    Uiso  ? H
   H10        1.0     0.225612     0.206874     0.441251    Uiso  ? H
   H11        1.0     0.779578     0.802447     0.447804    Uiso  ? H
   H12        1.0     0.095047     0.328354     0.448402    Uiso  ? H
   H13        1.0     0.742535     0.636467     0.451108    Uiso  ? H
   H14        1.0     0.495629     0.248324     0.454045    Uiso  ? H
   H15        1.0     0.368684     0.384065     0.454231    Uiso  ? H
   H16        1.0     0.345918     0.486816     0.456222    Uiso  ? H
   H17        1.0     0.179824     0.378765     0.457257    Uiso  ? H
   H18        1.0     0.260824     0.775669     0.457674    Uiso  ? H
   H19        1.0     0.437894     0.860149     0.459224    Uiso  ? H
   H20        1.0     0.674510     0.036376     0.461946    Uiso  ? H
   H21        1.0     0.902617     0.746745     0.462630    Uiso  ? H
   H22        1.0     0.317649     0.688326     0.464550    Uiso  ? H
   H23        1.0     0.133264     0.161727     0.464925    Uiso  ? H
   H24        1.0     0.526505     0.883662     0.465129    Uiso  ? H
   H25        1.0     0.869594     0.637845     0.465131    Uiso  ? H
   H26        1.0     0.145232     0.686962     0.466366    Uiso  ? H
   H27        1.0     0.517655     0.727086     0.471082    Uiso  ? H
   H28        1.0     0.205619     0.591861     0.474721    Uiso  ? H
   H29        1.0     0.240143     0.063745     0.477509    Uiso  ? H
   H30        1.0     0.673891     0.668926     0.480107    Uiso  ? H
   H31        1.0     0.627320     0.198208     0.490072    Uiso  ? H
   H32        1.0     0.704931     0.802882     0.490544    Uiso  ? H
   H33        1.0     0.470346     0.516690     0.494091    Uiso  ? H
   H34        1.0     0.090850     0.473430     0.495187    Uiso  ? H
   H35        1.0     0.913139     0.071707     0.498717    Uiso  ? H
   H36        1.0     0.830495    -0.001485     0.499378    Uiso  ? H
   H37        1.0     0.293589     0.148687     0.500796    Uiso  ? H
   H38        1.0     0.478693     0.397374     0.501149    Uiso  ? H
   H39        1.0     0.714339     0.107041     0.502414    Uiso  ? H
   H40        1.0     0.550327     0.131638     0.506101    Uiso  ? H
   H41        1.0     0.436896     0.732212     0.507425    Uiso  ? H
   H42        1.0     0.472960     0.991037     0.508878    Uiso  ? H
   H43        1.0     0.992735     0.655970     0.509374    Uiso  ? H
   H44        1.0     0.038306     0.380405     0.509388    Uiso  ? H
   H45        1.0     0.635703     0.019238     0.517092    Uiso  ? H
   H46        1.0     0.349390     0.938223     0.517259    Uiso  ? H
   H47        1.0     0.130966     0.235551     0.521002    Uiso  ? H
   H48        1.0     0.219458     0.282442     0.522016    Uiso  ? H
   H49        1.0     0.213718     0.111659     0.522658    Uiso  ? H
   H50        1.0     0.533141     0.756299     0.523864    Uiso  ? H
   H51        1.0     0.216483     0.830910     0.525572    Uiso  ? H
   H52        1.0     0.823813     0.794039     0.526390    Uiso  ? H
   H53        1.0     0.784021     0.690688     0.532402    Uiso  ? H
   H54        1.0     0.918426     0.618993     0.537458    Uiso  ? H
   H55        1.0     0.838704     0.088145     0.538358    Uiso  ? H
   H56        1.0     0.126043     0.790591     0.539783    Uiso  ? H
   H57        1.0     0.376229     0.367241     0.540233    Uiso  ? H
   H58        1.0     0.345345     0.471470     0.542290    Uiso  ? H
   H59        1.0     0.119875     0.408622     0.542443    Uiso  ? H
   H60        1.0     0.263994     0.677111     0.543946    Uiso  ? H
   H61        1.0     0.951886     0.723982     0.545592    Uiso  ? H
   H62        1.0     0.506932     0.907006     0.548030    Uiso  ? H
   H63        1.0     0.953626    -0.054219     0.549580    Uiso  ? H
   H64        1.0     0.168051     0.643372     0.550127    Uiso  ? H
   H65        1.0     0.369229     0.864218     0.558872    Uiso  ? H
   H66        1.0     0.406486     1.050497     0.561737    Uiso  ? H
   H67        1.0     0.676474     0.769000     0.565555    Uiso  ? H
   H68        1.0     0.890094     0.520879     0.569176    Uiso  ? H
   H69        1.0     0.526251     0.554173     0.570150    Uiso  ? H
   H70        1.0     0.760061     0.916285     0.570767    Uiso  ? H
   H71        1.0     0.997030     0.101585     0.571010    Uiso  ? H
   H72        1.0     0.201873     0.472934     0.572900    Uiso  ? H
   H73        1.0     0.875574    -0.042586     0.580132    Uiso  ? H
   H74        1.0     0.490906     0.399199     0.581461    Uiso  ? H
   H75        1.0     0.326035     1.008328     0.582644    Uiso  ? H
   H76        1.0     0.607738     0.214606     0.583472    Uiso  ? H
   H77        1.0     0.647936     0.109347     0.589776    Uiso  ? H
   H78        1.0     0.438331     0.578668     0.591613    Uiso  ? H
   H79        1.0     0.638826     0.870092     0.595443    Uiso  ? H
   H80        1.0     0.808807     0.816066     0.596477    Uiso  ? H
   H81        1.0     0.712774     0.193968     0.600150    Uiso  ? H
   H82        1.0     0.253064     0.788177     0.600793    Uiso  ? H
   H83        1.0     0.419166     0.982773     0.600924    Uiso  ? H
   H84        1.0     0.917840     0.107866     0.601148    Uiso  ? H
   H85        1.0     0.944412     0.461658     0.602272    Uiso  ? H
   H86        1.0     0.259383     0.388586     0.603007    Uiso  ? H
   H87        1.0     0.541166     0.737852     0.603878    Uiso  ? H
   H88        1.0     1.034217    -0.037235     0.604565    Uiso  ? H
   H89        1.0     0.170642     0.841460     0.604637    Uiso  ? H
   H90        1.0     0.273834     0.506025     0.608370    Uiso  ? H
   H91        1.0     0.943726     0.573304     0.609884    Uiso  ? H
   H92        1.0     0.172015     0.735461     0.610551    Uiso  ? H
   H93        1.0     0.414191     0.439480     0.615647    Uiso  ? H
   H94        1.0     0.504918     0.526837     0.617619    Uiso  ? H
   H95        1.0     0.586649     0.640814     0.617991    Uiso  ? H
   H96        1.0     0.821046     0.435304     0.626640    Uiso  ? H
   H97        1.0     0.753832     0.895734     0.626979    Uiso  ? H
   H98        1.0     0.133433     0.404367     0.627970    Uiso  ? H
   H99        1.0     1.083081     0.093750     0.632410    Uiso  ? H
   H100       1.0     0.131687     0.517790     0.636699    Uiso  ? H
   H101       1.0     0.592291     0.312114     0.638604    Uiso  ? H
   H102       1.0     0.952263    -0.020593     0.642586    Uiso  ? H
   H103       1.0     0.798110     0.540700     0.642676    Uiso  ? H
   H104       1.0     0.701205     0.703993     0.645638    Uiso  ? H
   H105       1.0     0.565545     0.134259     0.651606    Uiso  ? H
   H106       1.0     0.670362     0.294190     0.663181    Uiso  ? H
   H107       1.0     1.008566     0.107626     0.666823    Uiso  ? H
   H108       1.0     0.659976     0.787365     0.668363    Uiso  ? H
   H109       1.0     0.490786     0.680028     0.668952    Uiso  ? H
   H110       1.0     1.074413     0.011355     0.672207    Uiso  ? H
   H111       1.0     0.658070     0.137186     0.672347    Uiso  ? H
   H112       1.0     0.917406     0.423999     0.675817    Uiso  ? H
   H113       1.0     0.254892     0.414456     0.679851    Uiso  ? H
   H114       1.0     0.513398     0.776445     0.683255    Uiso  ? H
   H115       1.0     0.343229     0.817466     0.688395    Uiso  ? H
   H116       1.0     0.384782     0.220211     0.693140    Uiso  ? H
   H117       1.0     0.770717     0.701492     0.693622    Uiso  ? H
   H118       1.0     0.106886     0.587823     0.693685    Uiso  ? H
   H119       1.0     0.417522     0.080581     0.694204    Uiso  ? H
   H120       1.0     0.239688     0.566712     0.698180    Uiso  ? H
   H121       1.0     0.154389     0.396511     0.699612    Uiso  ? H
   H122       1.0     0.909258     0.530689     0.699853    Uiso  ? H
   H123       1.0     1.003554     0.811697     0.700836    Uiso  ? H
   H124       1.0     0.926319     0.678877     0.702590    Uiso  ? H
   H125       1.0     0.515532     0.293271     0.702966    Uiso  ? H
   H126       1.0     0.558095     0.688558     0.705266    Uiso  ? H
   H127       1.0     0.769508     0.404065     0.705466    Uiso  ? H
   H128       1.0     0.331549     0.057780     0.711698    Uiso  ? H
   H129       1.0     0.280573     0.847092     0.716652    Uiso  ? H
   H130       1.0     0.839474     0.825835     0.723445    Uiso  ? H
   H131       1.0     0.300762     0.225505     0.723764    Uiso  ? H
   H132       1.0     0.361041     0.887113     0.726153    Uiso  ? H
   H133       1.0     0.089066     0.501352     0.727352    Uiso  ? H
   H134       1.0     0.586317     0.408808     0.727526    Uiso  ? H
   H135       1.0     0.385976     0.722898     0.728679    Uiso  ? H
   H136       1.0     0.586991     0.227337     0.729167    Uiso  ? H
   H137       1.0     0.678925     0.775992     0.731086    Uiso  ? H
   H138       1.0     0.792165     0.489182     0.736349    Uiso  ? H
   H139       1.0     0.891799     0.334286     0.737299    Uiso  ? H
   H140       1.0     0.799409     0.642707     0.744399    Uiso  ? H
   H141       1.0     0.664632     0.346841     0.747076    Uiso  ? H
   H142       1.0     0.396528     0.233448     0.747298    Uiso  ? H
   H143       1.0     0.958516     0.846558     0.748072    Uiso  ? H
   H144       1.0     0.225200     0.499261     0.748443    Uiso  ? H
   H145       1.0     1.030133     0.770760     0.749752    Uiso  ? H
   H146       1.0     0.122149     0.592881     0.750162    Uiso  ? H
   H147       1.0     0.293791     0.727763     0.751896    Uiso  ? H
   H148       1.0     1.006448     0.206102     0.753034    Uiso  ? H
   H149       1.0     0.938659     0.682972     0.759993    Uiso  ? H
   H150       1.0     0.457419     0.007831     0.760787    Uiso  ? H
   H151       1.0     0.994003     0.097636     0.762350    Uiso  ? H
   H152       1.0     0.680261     0.998319     0.764755    Uiso  ? H
   H153       1.0     0.821087     0.358567     0.767374    Uiso  ? H
   H154       1.0     0.480778     0.120341     0.767683    Uiso  ? H
   H155       1.0     0.577243     0.342740     0.769278    Uiso  ? H
   H156       1.0     0.893926     0.426917     0.769559    Uiso  ? H
   H157       1.0     0.681381     0.683576     0.771957    Uiso  ? H
   H158       1.0     0.848207     0.774931     0.774529    Uiso  ? H
   H159       1.0     0.804819     0.998827     0.774765    Uiso  ? H
   H160       1.0     0.725137     0.778577     0.779888    Uiso  ? H
   H161       1.0     1.064190     0.149886     0.785926    Uiso  ? H
   H162       1.0     0.696628     0.914831     0.796182    Uiso  ? H
   H163       1.0     0.901318     0.195309     0.798562    Uiso  ? H
   H164       1.0     0.772779     1.079677     0.799191    Uiso  ? H
   H165       1.0     0.410681     0.812199     0.802216    Uiso  ? H
   H166       1.0     0.343897     0.023484     0.802908    Uiso  ? H
   H167       1.0     0.312604     0.822729     0.804302    Uiso  ? H
   H168       1.0     0.988669     0.325040     0.804882    Uiso  ? H
   H169       1.0     0.115414     0.896130     0.808250    Uiso  ? H
   H170       1.0     0.310081     0.651521     0.809077    Uiso  ? H
   H171       1.0     0.110780     1.011761     0.809097    Uiso  ? H
   H172       1.0     0.307414     0.165447     0.809955    Uiso  ? H
   H173       1.0     0.322965     0.494697     0.818046    Uiso  ? H
   H174       1.0     0.582827     1.015926     0.820664    Uiso  ? H
   H175       1.0     0.221471     0.457186     0.824853    Uiso  ? H
   H176       1.0    -0.152104     0.627240     0.827917    Uiso  ? H
   H177       1.0     0.801925     1.004402     0.830035    Uiso  ? H
   H178       1.0     0.393803     0.198265     0.832104    Uiso  ? H
   H179       1.0     0.401167     0.662082     0.834781    Uiso  ? H
   H180       1.0     0.961101     0.138189     0.835248    Uiso  ? H
   H181       1.0     0.420133     0.031774     0.835582    Uiso  ? H
   H182       1.0     0.046212     0.945599     0.837219    Uiso  ? H
   H183       1.0     0.659600     1.090442     0.839383    Uiso  ? H
   H184       1.0     1.051296     0.255213     0.841184    Uiso  ? H
   H185       1.0     0.622516     0.843226     0.841202    Uiso  ? H
   H186       1.0     0.658783     0.557081     0.843876    Uiso  ? H
   H187       1.0     0.323292     0.344535     0.844175    Uiso  ? H
   H188       1.0    -0.243535     0.623524     0.847993    Uiso  ? H
   H189       1.0     0.565868     0.536913     0.850819    Uiso  ? H
   H190       1.0     0.716469     0.311706     0.851296    Uiso  ? H
   H191       1.0    -0.027306     0.622118     0.854953    Uiso  ? H
   H192       1.0     0.627353     0.389205     0.857831    Uiso  ? H
   H193       1.0     0.888148     0.334950     0.858208    Uiso  ? H
   H194       1.0     0.191192     0.905574     0.858681    Uiso  ? H
   H195       1.0     0.342755     0.118193     0.862027    Uiso  ? H
   H196       1.0     0.433215     0.445851     0.862425    Uiso  ? H
   H197       1.0     0.265502     0.533474     0.863064    Uiso  ? H
   H198       1.0     0.034362     0.751612     0.864178    Uiso  ? H
   H199       1.0     0.260301     0.766376     0.866114    Uiso  ? H
   H200       1.0     0.170336     1.015804     0.867336    Uiso  ? H
   H201       1.0     0.539718     0.883457     0.867871    Uiso  ? H
   H202       1.0     1.031404     0.411295     0.868736    Uiso  ? H
   H203       1.0    -0.179424     0.540228     0.869981    Uiso  ? H
   H204       1.0     0.757382     0.464672     0.874537    Uiso  ? H
   H205       1.0    -0.046693     0.768441     0.878392    Uiso  ? H
   H206       1.0    -0.155268     0.736622     0.881890    Uiso  ? H
   H207       1.0     0.690643     0.951348     0.885797    Uiso  ? H
   H208       1.0     0.789855     0.316149     0.888684    Uiso  ? H
   H209       1.0     0.016142     1.015452     0.889458    Uiso  ? H
   H210       1.0     0.350748     0.778171     0.889859    Uiso  ? H
   H211       1.0     0.949176     0.445680     0.890347    Uiso  ? H
   H212       1.0     0.308609     0.681235     0.891841    Uiso  ? H
   H213       1.0     0.275828     0.373146     0.892628    Uiso  ? H
   H214       1.0     0.926949     0.257305     0.892823    Uiso  ? H
   H215       1.0     0.027142     0.595256     0.897024    Uiso  ? H
   H216       1.0     0.367059     0.507707     0.898123    Uiso  ? H
   H217       1.0     0.071889     0.884057     0.899203    Uiso  ? H
   H218       1.0     0.460943     0.290064     0.901771    Uiso  ? H
   H219       1.0     0.606468     1.006788     0.901772    Uiso  ? H
   H220       1.0     0.606969     0.837331     0.901891    Uiso  ? H
   H221       1.0     0.594240     0.654511     0.902172    Uiso  ? H
   H222       1.0     0.127245     1.126246     0.902187    Uiso  ? H
   H223       1.0     0.704729     0.289707     0.904640    Uiso  ? H
   H224       1.0     0.599575     0.416954     0.911871    Uiso  ? H
   H225       1.0     0.026431     0.742976     0.917592    Uiso  ? H
   H226       1.0     1.018302     0.374483     0.920826    Uiso  ? H
   H227       1.0    -0.201347     0.666755     0.923353    Uiso  ? H
   H228       1.0     0.668331     0.595038     0.924189    Uiso  ? H
   H229       1.0    -0.089347     0.561339     0.925457    Uiso  ? H
   H230       1.0     0.731927     0.440505     0.929603    Uiso  ? H
   H231       1.0     0.582615     0.552269     0.933322    Uiso  ? H
   H232       1.0     0.039769     1.152435     0.934835    Uiso  ? H
   H233       1.0     0.146875     0.927417     0.935218    Uiso  ? H
   H234       1.0     0.466312     0.443354     0.938452    Uiso  ? H
   H235       1.0     0.388418     0.274794     0.941381    Uiso  ? H
   H236       1.0     0.011026     0.996808     0.944897    Uiso  ? H
   H237       1.0    -0.072822     0.659734     0.949174    Uiso  ? H
   H238       1.0     0.375208     0.415416     0.956596    Uiso  ? H
   H239       1.0     0.479653     0.296147     0.958595    Uiso  ? H
   H240       1.0     0.114939     1.086188     0.960379    Uiso  ? H
   C1         1.0     0.517276     0.208515     0.428050    Uiso  ? C
   C2         1.0     0.566287     0.127354     0.440930    Uiso  ? C
   C3         1.0     0.261750     0.705608     0.453048    Uiso  ? C
   C4         1.0     0.391864     0.445660     0.458636    Uiso  ? C
   C5         1.0     0.190295     0.191857     0.470720    Uiso  ? C
   C6         1.0     0.747429     0.764852     0.474192    Uiso  ? C
   C7         1.0     0.134964     0.347625     0.475286    Uiso  ? C
   C8         1.0     0.199406     0.667820     0.481055    Uiso  ? C
   C9         1.0     0.598513     0.136130     0.484833    Uiso  ? C
   C10        1.0     0.879087     0.698943     0.484991    Uiso  ? C
   C11        1.0     0.479188     0.854845     0.485153    Uiso  ? C
   C12        1.0     0.661653     0.068494     0.493759    Uiso  ? C
   C13        1.0     0.439546     0.452429     0.498441    Uiso  ? C
   C14        1.0     0.492584     0.762393     0.499187    Uiso  ? C
   C15        1.0     0.169964     0.267892     0.499878    Uiso  ? C
   C16        1.0     0.806146     0.734635     0.507165    Uiso  ? C
   C17        1.0     0.096100     0.408077     0.508742    Uiso  ? C
   C18        1.0     0.872154     0.038596     0.520750    Uiso  ? C
   C19        1.0     0.463471     0.923217     0.521044    Uiso  ? C
   C20        1.0     0.937840     0.675731     0.521497    Uiso  ? C
   C21        1.0     0.206711     0.686829     0.530989    Uiso  ? C
   C22        1.0     0.385790     0.923639     0.542475    Uiso  ? C
   C23        1.0     0.186316     0.779221     0.543676    Uiso  ? C
   C24        1.0     0.392285     0.437140     0.543823    Uiso  ? C
   C25        1.0     0.912282    -0.001888     0.559993    Uiso  ? C
   C26        1.0     0.443044     0.440831     0.583773    Uiso  ? C
   C27        1.0     0.955109     0.062607     0.587334    Uiso  ? C
   C28        1.0     0.682852     0.810101     0.595730    Uiso  ? C
   C29        1.0     0.756207     0.862087     0.597628    Uiso  ? C
   C30        1.0     0.908120     0.518114     0.601765    Uiso  ? C
   C31        1.0     0.227942     0.456167     0.603649    Uiso  ? C
   C32        1.0     0.645786     0.172777     0.604617    Uiso  ? C
   C33        1.0     0.994832     0.009101     0.622048    Uiso  ? C
   C34        1.0     0.580656     0.712109     0.630581    Uiso  ? C
   C35        1.0     0.843125     0.497480     0.635001    Uiso  ? C
   C36        1.0     0.658055     0.750838     0.635235    Uiso  ? C
   C37        1.0     0.168296     0.458521     0.639510    Uiso  ? C
   C38        1.0     0.619230     0.170675     0.654182    Uiso  ? C
   C39        1.0     0.616820     0.270651     0.664086    Uiso  ? C
   C40        1.0     0.877755     0.475116     0.683640    Uiso  ? C
   C41        1.0     0.197708     0.442491     0.683907    Uiso  ? C
   C42        1.0     0.576287     0.284140     0.708829    Uiso  ? C
   C43        1.0     0.207352     0.522277     0.716370    Uiso  ? C
   C44        1.0     0.820136     0.438547     0.717490    Uiso  ? C
   C45        1.0     0.364061     0.196264     0.724517    Uiso  ? C
   C46        1.0     0.383423     0.097153     0.724625    Uiso  ? C
   C47        1.0     0.782263     0.703717     0.730285    Uiso  ? C
   C48        1.0     0.922945     0.721226     0.731837    Uiso  ? C
   C49        1.0     0.846052     0.768223     0.739667    Uiso  ? C
   C50        1.0     0.347989     0.761113     0.747428    Uiso  ? C
   C51        1.0     0.712134     0.735555     0.754965    Uiso  ? C
   C52        1.0     0.431718     0.068191     0.765524    Uiso  ? C
   C53        1.0     0.360941     0.778817     0.794891    Uiso  ? C
   C54        1.0     0.696155     0.983730     0.797366    Uiso  ? C
   C55        1.0     0.394351     0.058296     0.807883    Uiso  ? C
   C56        1.0     0.958797     0.185719     0.811168    Uiso  ? C
   C57        1.0     0.350660     0.698926     0.828810    Uiso  ? C
   C58        1.0     0.990448     0.269004     0.830485    Uiso  ? C
   C59        1.0     0.643993     1.022212     0.834005    Uiso  ? C
   C60        1.0     0.278369     0.479340     0.841875    Uiso  ? C
   C61        1.0    -0.184521     0.611021     0.857640    Uiso  ? C
   C62        1.0     0.313758     0.399836     0.866562    Uiso  ? C
   C63        1.0     0.147813     0.952283     0.866596    Uiso  ? C
   C64        1.0     0.620151     0.532883     0.869739    Uiso  ? C
   C65        1.0     0.315282     0.730815     0.869840    Uiso  ? C
   C66        1.0     0.941041     0.310369     0.870036    Uiso  ? C
   C67        1.0     0.602669     0.879694     0.872681    Uiso  ? C
   C68        1.0     0.637599     0.969889     0.875608    Uiso  ? C
   C69        1.0     0.631403     0.437063     0.882860    Uiso  ? C
   C70        1.0     0.385734     0.435457     0.887154    Uiso  ? C
   C71        1.0     0.985590     0.388075     0.888574    Uiso  ? C
   C72        1.0    -0.019285     0.635882     0.889744    Uiso  ? C
   C73        1.0     0.716743     0.423587     0.893449    Uiso  ? C
   C74        1.0    -0.159358     0.671019     0.897039    Uiso  ? C
   C75        1.0     0.104336     0.940038     0.908615    Uiso  ? C
   C76        1.0     0.615833     0.588722     0.908981    Uiso  ? C
   C77        1.0    -0.087154     0.632386     0.917480    Uiso  ? C
   C78        1.0     0.052150     1.015607     0.918480    Uiso  ? C
   C79        1.0     0.084185     1.098035     0.929038    Uiso  ? C
   C80        1.0     0.417541     0.401481     0.933073    Uiso  ? C
   Pb1        1.0     0.790471     0.110084    -0.021215    Uiso  ? Pb
   Pb2        1.0     0.321009     0.087962     0.026651    Uiso  ? Pb
   Pb3        1.0     0.595263     0.080638     0.040105    Uiso  ? Pb
   Pb4        1.0     0.449953     0.834252     0.068667    Uiso  ? Pb
   Pb5        1.0     0.086851     0.593269     0.071543    Uiso  ? Pb
   Pb6        1.0     0.830837     0.564507     0.072169    Uiso  ? Pb
   Pb7        1.0     0.933729     0.341122     0.072506    Uiso  ? Pb
   Pb8        1.0     0.687416     0.325510     0.074911    Uiso  ? Pb
   Pb9        1.0     0.701221     0.816692     0.076761    Uiso  ? Pb
   Pb10       1.0     0.182179     0.356327     0.078518    Uiso  ? Pb
   Pb11       1.0     0.565641     0.588891     0.079996    Uiso  ? Pb
   Pb12       1.0     0.181282     0.859409     0.081708    Uiso  ? Pb
   Pb13       1.0     0.926960     0.863054     0.081919    Uiso  ? Pb
   Pb14       1.0     0.313962     0.597078     0.083529    Uiso  ? Pb
   Pb15       1.0     0.049129     0.100303     0.084002    Uiso  ? Pb
   Pb16       1.0     0.429554     0.331098     0.129152    Uiso  ? Pb
   Pb17       1.0     0.175441     0.171582     0.228718    Uiso  ? Pb
   Pb18       1.0     0.449955     0.121018     0.231585    Uiso  ? Pb
   Pb19       1.0     0.293726     0.416613     0.271529    Uiso  ? Pb
   Pb20       1.0     0.929553     0.169128     0.271992    Uiso  ? Pb
   Pb21       1.0     0.070170     0.931046     0.274883    Uiso  ? Pb
   Pb22       1.0     0.695818     0.164938     0.277723    Uiso  ? Pb
   Pb23       1.0     0.548698     0.905870     0.287625    Uiso  ? Pb
   Pb24       1.0     0.418426     0.678041     0.288262    Uiso  ? Pb
   Pb25       1.0     0.553896     0.432450     0.293728    Uiso  ? Pb
   Pb26       1.0     0.809686     0.414252     0.294898    Uiso  ? Pb
   Pb27       1.0     0.796127     0.901516     0.296101    Uiso  ? Pb
   Pb28       1.0     0.054543     0.420600     0.296445    Uiso  ? Pb
   Pb29       1.0     0.689878     0.661290     0.300210    Uiso  ? Pb
   Pb30       1.0     0.189773     0.672201     0.320080    Uiso  ? Pb
   Pb31       1.0     0.938498     0.681373     0.320230    Uiso  ? Pb
   Pb32       1.0     0.303678     0.958308     0.327337    Uiso  ? Pb
