# Supplementary material for: Two-dimensional melt growth of large-scale, single-crystalline hybrid organic-inorganic perovskite films
Source: Nat Commun. 2026 Jun 3;17:7169. doi: 10.1038/s41467-026-73886-4 (PMC13396412; doi:10.1038/s41467-026-73886-4)
Supplement: Supplementary file 8 — Supplementary Data 2 [file 41467_2026_73886_MOESM8_ESM.cif]

#======================================================================
# CRYSTAL DATA
#----------------------------------------------------------------------
data_VESTA_phase_1

_chemical_name_common                  
_cell_length_a                         20.218946
_cell_length_b                         17.352448
_cell_length_c                         34.512230
_cell_angle_alpha                      90.000000
_cell_angle_beta                       90.000000
_cell_angle_gamma                      90.000000
_cell_volume                           12108.553990
_space_group_name_H-M_alt              'P 1'
_space_group_IT_number                 1

loop_
_space_group_symop_operation_xyz
   'x, y, z'

loop_
   _atom_site_label
   _atom_site_occupancy
   _atom_site_fract_x
   _atom_site_fract_y
   _atom_site_fract_z
   _atom_site_adp_type
   _atom_site_U_iso_or_equiv
   _atom_site_type_symbol
   Br1        1.0     0.733073     0.306804     0.055191    Uiso  ? Br
   Br2        1.0     0.652577     1.052217    -0.005830    Uiso  ? Br
   Br3        1.0     0.155031     1.088847     0.051230    Uiso  ? Br
   Br4        1.0     0.171375     1.349155     0.085612    Uiso  ? Br
   Br5        1.0     0.017006     0.921886     0.030577    Uiso  ? Br
   Br6        1.0     0.118436     0.708303     0.012074    Uiso  ? Br
   Br7        1.0     0.657490     0.543598     0.056646    Uiso  ? Br
   Br8        1.0     0.063236     0.588756     0.104006    Uiso  ? Br
   Br9        1.0     0.925402     0.704476     0.038736    Uiso  ? Br
   Br10       1.0     0.941300     1.109444     0.060787    Uiso  ? Br
   Br11       1.0     0.353734     0.910253     0.159278    Uiso  ? Br
   Br12       1.0     0.411722     1.025011     0.008533    Uiso  ? Br
   Br13       1.0     0.814051     0.937920     0.059409    Uiso  ? Br
   Br14       1.0     0.584854     0.329406     0.003398    Uiso  ? Br
   Br15       1.0     0.255864     0.581345     0.089223    Uiso  ? Br
   Br16       1.0     0.467205     0.504644     0.062211    Uiso  ? Br
   Br17       1.0     0.605662     0.274093     0.147104    Uiso  ? Br
   Br18       1.0     0.410338    -0.185054     0.269269    Uiso  ? Br
   Br19       1.0     0.531760     0.019076     0.102928    Uiso  ? Br
   Br20       1.0     0.055779     0.475578     0.196256    Uiso  ? Br
   Br21       1.0     0.885516     0.515286     0.141864    Uiso  ? Br
   Br22       1.0     0.908983     0.782796     0.151877    Uiso  ? Br
   Br23       1.0     0.428352     0.701479     0.135272    Uiso  ? Br
   Br24       1.0     0.921461     0.282654     0.096860    Uiso  ? Br
   Br25       1.0     0.270125     0.068811     0.241480    Uiso  ? Br
   Br26       1.0     0.449666     0.184963     0.164036    Uiso  ? Br
   Br27       1.0     0.669394     0.761111     0.044900    Uiso  ? Br
   Br28       1.0     0.725461     0.108405     0.104511    Uiso  ? Br
   Br29       1.0     0.080651     0.032262     0.156348    Uiso  ? Br
   Br30       1.0     0.372465     0.394913     0.159334    Uiso  ? Br
   Br31       1.0     0.165743     0.799363     0.133913    Uiso  ? Br
   Br32       1.0     0.551270     0.518769     0.157088    Uiso  ? Br
   Br33       1.0     0.309676     0.283859     0.264796    Uiso  ? Br
   Br34       1.0     0.089025     0.254964     0.209645    Uiso  ? Br
   Br35       1.0     0.856450     1.028143     0.193910    Uiso  ? Br
   Br36       1.0     0.119381     0.926301     0.240798    Uiso  ? Br
   Br37       1.0     0.387983     1.101135     0.337547    Uiso  ? Br
   Br38       1.0     0.580207     0.215268     0.268851    Uiso  ? Br
   Br39       1.0     0.755728     0.195242     0.228736    Uiso  ? Br
   Br40       1.0     0.461275     0.466686     0.259850    Uiso  ? Br
   Br41       1.0     0.657828     0.901185     0.146259    Uiso  ? Br
   Br42       1.0     0.515318     0.667633     0.222325    Uiso  ? Br
   Br43       1.0     0.650060     0.435989     0.238250    Uiso  ? Br
   Br44       1.0     0.750621     0.658110     0.161823    Uiso  ? Br
   Br45       1.0     0.246939     0.523899     0.213775    Uiso  ? Br
   Br46       1.0     0.903386     0.378832     0.225620    Uiso  ? Br
   Br47       1.0     0.062709     0.680269     0.212902    Uiso  ? Br
   Br48       1.0     0.292360     0.717374     0.197431    Uiso  ? Br
   Br49       1.0     0.403696     0.398604     0.368012    Uiso  ? Br
   Br50       1.0    -0.030041     0.051217     0.290260    Uiso  ? Br
   Br51       1.0     0.506600    -0.001935     0.234415    Uiso  ? Br
   Br52       1.0     0.098187     0.259094     0.325514    Uiso  ? Br
   Br53       1.0     0.139174     0.010666     0.350115    Uiso  ? Br
   Br54       1.0     0.709799     0.382643     0.348736    Uiso  ? Br
   Br55       1.0     0.207094     0.681652     0.377553    Uiso  ? Br
   Br56       1.0     0.890572     0.236588     0.305546    Uiso  ? Br
   Br57       1.0     0.355277     0.627871     0.298009    Uiso  ? Br
   Br58       1.0     0.713711    -0.001408     0.252318    Uiso  ? Br
   Br59       1.0     0.645447     0.582448     0.324383    Uiso  ? Br
   Br60       1.0     0.056917     0.735630     0.317831    Uiso  ? Br
   Br61       1.0    -0.008556     0.538125     0.293859    Uiso  ? Br
   Br62       1.0     0.684845     0.791947     0.257136    Uiso  ? Br
   Br63       1.0     0.891214     0.771355     0.264193    Uiso  ? Br
   Br64       1.0     0.803302     0.567713     0.257278    Uiso  ? Br
   Br65       1.0     0.138680     1.350674     0.944698    Uiso  ? Br
   Br66       1.0     0.118217    -0.044888     0.439227    Uiso  ? Br
   Br67       1.0     0.692584     0.767284     0.570755    Uiso  ? Br
   Br68       1.0     0.239189    -0.155455     0.322990    Uiso  ? Br
   Br69       1.0     0.258366     0.830808     0.425971    Uiso  ? Br
   Br70       1.0     1.404670     0.693388     0.564663    Uiso  ? Br
   Br71       1.0     0.468906    -0.119858     0.391554    Uiso  ? Br
   Br72       1.0     1.258536     0.177660     1.144678    Uiso  ? Br
   Br73       1.0    -0.071479     0.701665     0.513096    Uiso  ? Br
   Br74       1.0     0.867340     0.634819     0.689164    Uiso  ? Br
   Br75       1.0     0.985289     1.685776     0.846002    Uiso  ? Br
   Br76       1.0    -0.028195     0.070921     0.948310    Uiso  ? Br
   Br77       1.0     0.826203     0.485486     0.806734    Uiso  ? Br
   Br78       1.0     0.082911     0.755971     0.436014    Uiso  ? Br
   Br79       1.0    -0.008045    -0.118710     0.369323    Uiso  ? Br
   Br80       1.0     0.614136     0.573458     0.670680    Uiso  ? Br
   Br81       1.0     0.865060     0.810169     0.951822    Uiso  ? Br
   Br82       1.0     1.256673     1.448833     1.002644    Uiso  ? Br
   Br83       1.0     0.417243     0.244731     1.038436    Uiso  ? Br
   Br84       1.0     0.463744     0.174927     0.926874    Uiso  ? Br
   N1         1.0     0.815801     0.661635     0.601592    Uiso  ? N
   N2         1.0     0.571160     0.880541     0.322062    Uiso  ? N
   N3         1.0     0.008070     0.102025     0.396173    Uiso  ? N
   N4         1.0     0.250707     1.038468     0.427345    Uiso  ? N
   N5         1.0    -0.080108     0.595290     0.773888    Uiso  ? N
   N6         1.0     0.368047     0.747652     0.376550    Uiso  ? N
   N7         1.0     1.033252    -0.200085     0.936037    Uiso  ? N
   N8         1.0     0.531954     0.780591     0.529463    Uiso  ? N
   N9         1.0    -0.041395     0.651818     0.400471    Uiso  ? N
   N10        1.0     0.290172     0.731943     0.506106    Uiso  ? N
   N11        1.0     0.994960     1.257809     0.911415    Uiso  ? N
   N12        1.0     0.745129     0.516422     0.721358    Uiso  ? N
   N13        1.0     0.984062     0.865426     0.488111    Uiso  ? N
   N14        1.0     1.436750     0.402332     0.976873    Uiso  ? N
   N15        1.0     0.821588     0.993440     0.957897    Uiso  ? N
   N16        1.0     0.317627     0.799698     1.080545    Uiso  ? N
   N17        1.0     0.236892     0.213550     0.996869    Uiso  ? N
   N18        1.0     1.109581     0.519701     1.001979    Uiso  ? N
   N19        1.0    -0.164344     0.678882     0.892549    Uiso  ? N
   N20        1.0     0.571323     0.727414     0.645807    Uiso  ? N
   H1         1.0     0.777045     0.700265     0.592852    Uiso  ? H
   H2         1.0     0.837229     0.675942     0.629294    Uiso  ? H
   H3         1.0     0.827729     0.549792     0.621978    Uiso  ? H
   H4         1.0     0.742279     0.587104     0.549600    Uiso  ? H
   H5         1.0     0.448713     0.519176     0.484295    Uiso  ? H
   H6         1.0     0.850587     0.658698     0.577152    Uiso  ? H
   H7         1.0     0.548755     0.913044     0.301940    Uiso  ? H
   H8         1.0     0.063032     0.457252     0.721192    Uiso  ? H
   H9         1.0     0.728022     0.500931     0.573816    Uiso  ? H
   H10        1.0    -0.041872     0.178207     0.360440    Uiso  ? H
   H11        1.0     0.639756     0.964854     0.324653    Uiso  ? H
   H12        1.0    -0.144902     0.259807     0.436719    Uiso  ? H
   H13        1.0     0.600525     0.842030     0.306993    Uiso  ? H
   H14        1.0     0.745913     0.585629     0.623694    Uiso  ? H
   H15        1.0     0.136479     0.491520     0.703470    Uiso  ? H
   H16        1.0     0.135146     0.428536     0.744609    Uiso  ? H
   H17        1.0    -0.113959     0.300490     0.392108    Uiso  ? H
   H18        1.0     0.371957     0.476923     0.465271    Uiso  ? H
   H19        1.0     0.417263     1.188268     0.416317    Uiso  ? H
   H20        1.0     0.863865     0.419231     0.583252    Uiso  ? H
   H21        1.0     0.736725     0.908099     0.336608    Uiso  ? H
   H22        1.0     0.447385     0.478465     0.439992    Uiso  ? H
   H23        1.0    -0.087448     0.126269     0.394755    Uiso  ? H
   H24        1.0     0.425276     1.179716     0.465474    Uiso  ? H
   H25        1.0     0.713137     0.807589     0.350560    Uiso  ? H
   H26        1.0     0.369536     0.622587     0.478931    Uiso  ? H
   H27        1.0     0.538016     1.112215     0.434191    Uiso  ? H
   H28        1.0     0.452552     0.625220     0.455740    Uiso  ? H
   H29        1.0     0.029681     0.108158     0.422005    Uiso  ? H
   H30        1.0     0.540576     0.848501     0.339159    Uiso  ? H
   H31        1.0     0.809363     0.512686     0.513737    Uiso  ? H
   H32        1.0     0.563035     0.972256     0.356399    Uiso  ? H
   H33        1.0     0.143903     0.594054     0.752945    Uiso  ? H
   H34        1.0    -0.094380     0.372424     0.468187    Uiso  ? H
   H35        1.0     0.999402     0.026099     0.845798    Uiso  ? H
   H36        1.0     1.080410     0.056390     0.826646    Uiso  ? H
   H37        1.0    -0.006542     0.044753     0.396131    Uiso  ? H
   H38        1.0     0.110638     0.535312     0.790420    Uiso  ? H
   H39        1.0     0.803874     0.383708     0.546675    Uiso  ? H
   H40        1.0     0.867200     0.547884     0.546477    Uiso  ? H
   H41        1.0     0.474185     1.041719     0.422167    Uiso  ? H
   H42        1.0     0.370647     1.054990     0.475600    Uiso  ? H
   H43        1.0     0.752950     0.826746     0.414765    Uiso  ? H
   H44        1.0    -0.020525     0.356883     0.443550    Uiso  ? H
   H45        1.0     0.882421     0.408947     0.534966    Uiso  ? H
   H46        1.0     0.276062     1.127522     0.466556    Uiso  ? H
   H47        1.0    -0.045247     0.192436     0.450955    Uiso  ? H
   H48        1.0     0.008042     0.248898     0.417340    Uiso  ? H
   H49        1.0     0.039304     0.108069     0.374950    Uiso  ? H
   H50        1.0     0.489150     1.070196     0.474164    Uiso  ? H
   H51        1.0     0.402903     0.747354     0.433786    Uiso  ? H
   H52        1.0     0.670359     0.962120     0.389144    Uiso  ? H
   H53        1.0     0.630606     0.871402     0.397140    Uiso  ? H
   H54        1.0     0.769093     0.931362     0.405533    Uiso  ? H
   H55        1.0     1.040872    -0.029198     0.809605    Uiso  ? H
   H56        1.0     0.453445     0.697470     0.400561    Uiso  ? H
   H57        1.0     0.023280     0.612849     0.730391    Uiso  ? H
   H58        1.0     0.034785     0.641843     0.771420    Uiso  ? H
   H59        1.0    -0.080747     0.403874     0.417582    Uiso  ? H
   H60        1.0     0.315574     0.639803     0.418647    Uiso  ? H
   H61        1.0     0.815908     0.853348     0.383878    Uiso  ? H
   H62        1.0     0.376068     1.024688     0.430992    Uiso  ? H
   H63        1.0     1.086305     0.010108     0.892527    Uiso  ? H
   H64        1.0     0.376296     0.593202     0.392108    Uiso  ? H
   H65        1.0     0.289287     1.149941     0.417102    Uiso  ? H
   H66        1.0     0.201026     1.051226     0.423957    Uiso  ? H
   H67        1.0     0.567791     0.915260     0.452324    Uiso  ? H
   H68        1.0     0.795014     1.064056     0.511063    Uiso  ? H
   H69        1.0    -0.086644     0.604457     0.744038    Uiso  ? H
   H70        1.0     0.663307     0.872506     0.507353    Uiso  ? H
   H71        1.0     0.990104    -0.064014     0.897698    Uiso  ? H
   H72        1.0     0.187039     0.876275     0.608871    Uiso  ? H
   H73        1.0     1.128324    -0.056136     0.861502    Uiso  ? H
   H74        1.0    -0.013323     0.512575     0.798729    Uiso  ? H
   H75        1.0     0.269312     1.007169     0.402102    Uiso  ? H
   H76        1.0     0.777134     0.275065     0.693508    Uiso  ? H
   H77        1.0     0.726023     0.198816     0.696352    Uiso  ? H
   H78        1.0    -0.119758     0.568504     0.792501    Uiso  ? H
   H79        1.0     0.571931     1.003574     0.477658    Uiso  ? H
   H80        1.0     0.647453     0.966049     0.521373    Uiso  ? H
   H81        1.0     0.740580     0.261359     0.737535    Uiso  ? H
   H82        1.0     0.317448     0.750715     0.383265    Uiso  ? H
   H83        1.0     0.252496     0.998375     0.448472    Uiso  ? H
   H84        1.0     1.013108    -0.126682     0.864785    Uiso  ? H
   H85        1.0     0.869775     1.074110     0.539655    Uiso  ? H
   H86        1.0     0.118333     0.905570     0.584698    Uiso  ? H
   H87        1.0     0.443323     0.806305     0.501019    Uiso  ? H
   H88        1.0     1.093656    -0.096454     0.936929    Uiso  ? H
   H89        1.0     0.389427     0.805326     0.376742    Uiso  ? H
   H90        1.0     0.191638     0.906997     0.557674    Uiso  ? H
   H91        1.0     0.825616     0.995048     0.540542    Uiso  ? H
   H92        1.0     0.373933     0.717879     0.349453    Uiso  ? H
   H93        1.0    -0.037396     0.496257     0.750040    Uiso  ? H
   H94        1.0    -0.068012     0.646716     0.787926    Uiso  ? H
   H95        1.0     0.507366     0.802479     0.468146    Uiso  ? H
   H96        1.0     0.873454     1.048835     0.459879    Uiso  ? H
   H97        1.0     0.674492     0.950510     0.476820    Uiso  ? H
   H98        1.0     0.092081     0.769311     0.572532    Uiso  ? H
   H99        1.0     1.026274    -0.182066     0.964401    Uiso  ? H
   H100       1.0     0.165122     0.749046     0.593992    Uiso  ? H
   H101       1.0     0.700692     0.387072     0.748731    Uiso  ? H
   H102       1.0     1.112264    -0.165986     0.902421    Uiso  ? H
   H103       1.0     0.863109     0.949250     0.472224    Uiso  ? H
   H104       1.0     0.517852     0.923685     0.533598    Uiso  ? H
   H105       1.0     0.659891     0.319638     0.669159    Uiso  ? H
   H106       1.0     0.633407     0.419403     0.725008    Uiso  ? H
   H107       1.0     0.987142    -0.207606     0.923519    Uiso  ? H
   H108       1.0     0.469352     0.944360     0.488319    Uiso  ? H
   H109       1.0     0.561402     0.822209     0.541399    Uiso  ? H
   H110       1.0     1.062033    -0.248834     0.939682    Uiso  ? H
   H111       1.0     0.624931     0.281529     0.708716    Uiso  ? H
   H112       1.0     0.988848     1.011929     0.475925    Uiso  ? H
   H113       1.0     0.169250     0.777729     0.504481    Uiso  ? H
   H114       1.0     0.563680     0.734618     0.522316    Uiso  ? H
   H115       1.0    -0.040305     0.705470     0.413847    Uiso  ? H
   H116       1.0     0.160949     0.176752     0.865626    Uiso  ? H
   H117       1.0     0.897776     1.294908     0.851277    Uiso  ? H
   H118       1.0     0.338776     0.719435     0.516237    Uiso  ? H
   H119       1.0     0.193083     0.070230     0.909999    Uiso  ? H
   H120       1.0     0.266249     0.718136     0.565793    Uiso  ? H
   H121       1.0     0.169742     0.693352     0.534385    Uiso  ? H
   H122       1.0     0.959622     1.050388     0.523034    Uiso  ? H
   H123       1.0     0.978147     1.206962     0.924814    Uiso  ? H
   H124       1.0     1.048947     1.273860     0.857471    Uiso  ? H
   H125       1.0     0.777126     0.422178     0.697832    Uiso  ? H
   H126       1.0     0.491590     0.755103     0.546685    Uiso  ? H
   H127       1.0     0.922000     0.905376     0.535430    Uiso  ? H
   H128       1.0     0.169940     0.135235     0.943522    Uiso  ? H
   H129       1.0    -0.041803     0.614359     0.420115    Uiso  ? H
   H130       1.0     0.935758     1.158223     0.858456    Uiso  ? H
   H131       1.0     0.203303     0.242802     0.898420    Uiso  ? H
   H132       1.0     0.007620     0.658035     0.388894    Uiso  ? H
   H133       1.0     0.271228     0.675462     0.500533    Uiso  ? H
   H134       1.0     0.700112     0.547454     0.720819    Uiso  ? H
   H135       1.0    -0.105697     0.604522     0.353079    Uiso  ? H
   H136       1.0     0.702554     0.472010     0.674358    Uiso  ? H
   H137       1.0     0.901804     1.183510     0.781350    Uiso  ? H
   H138       1.0     1.002786     0.929433     0.539085    Uiso  ? H
   H139       1.0     1.036237     0.861009     0.482811    Uiso  ? H
   H140       1.0     0.960091     1.312763     0.819901    Uiso  ? H
   H141       1.0     0.783923     0.549396     0.710091    Uiso  ? H
   H142       1.0     0.252613     0.186642     0.870596    Uiso  ? H
   H143       1.0     1.030307     1.287821     0.927940    Uiso  ? H
   H144       1.0     0.268918     0.814206     0.549404    Uiso  ? H
   H145       1.0     0.960098     1.294947     0.903939    Uiso  ? H
   H146       1.0     0.280588     0.769550     0.481394    Uiso  ? H
   H147       1.0    -0.095455     0.711640     0.361765    Uiso  ? H
   H148       1.0     1.443960     0.461272     0.987165    Uiso  ? H
   H149       1.0     1.052322     1.177614     0.878846    Uiso  ? H
   H150       1.0     0.265153     0.070912     0.960463    Uiso  ? H
   H151       1.0     1.486677     0.378736     0.980438    Uiso  ? H
   H152       1.0     0.805023     1.001333     0.897491    Uiso  ? H
   H153       1.0     0.968477     0.870026     0.460534    Uiso  ? H
   H154       1.0     0.318471     0.115582     0.925462    Uiso  ? H
   H155       1.0     0.760093     0.501001     0.749740    Uiso  ? H
   H156       1.0     0.965233     0.807188     0.496440    Uiso  ? H
   H157       1.0     0.832604     1.219734     0.804377    Uiso  ? H
   H158       1.0     0.991650     1.180375     0.816663    Uiso  ? H
   H159       1.0     0.796265     1.000688     0.983240    Uiso  ? H
   H160       1.0     0.880545     1.282544     0.772624    Uiso  ? H
   H161       1.0     1.406799     0.370211     0.995276    Uiso  ? H
   H162       1.0     0.732651     1.009905     0.924613    Uiso  ? H
   H163       1.0     1.415225     0.333401     0.925572    Uiso  ? H
   H164       1.0     0.832227     0.932828     0.957462    Uiso  ? H
   H165       1.0    -0.163381     0.726336     0.407449    Uiso  ? H
   H166       1.0     0.333026     0.176748     0.985802    Uiso  ? H
   H167       1.0    -0.202314     0.665467     0.376445    Uiso  ? H
   H168       1.0     1.468812     0.474618     0.918089    Uiso  ? H
   H169       1.0     0.355322     0.810395     1.100794    Uiso  ? H
   H170       1.0    -0.186456     0.552790     0.423446    Uiso  ? H
   H171       1.0     0.285053     0.760711     1.095421    Uiso  ? H
   H172       1.0     0.253132     0.256110     1.018916    Uiso  ? H
   H173       1.0     0.484367     0.899101     0.652265    Uiso  ? H
   H174       1.0     0.839103     1.138617     0.921811    Uiso  ? H
   H175       1.0     0.483598     0.959662     0.612800    Uiso  ? H
   H176       1.0    -0.344687     0.491699     0.938021    Uiso  ? H
   H177       1.0     0.870149     1.022213     0.963727    Uiso  ? H
   H178       1.0     0.215183     0.164022     1.010737    Uiso  ? H
   H179       1.0    -0.156839     0.616838     0.457824    Uiso  ? H
   H180       1.0     1.349687     0.380994     0.945737    Uiso  ? H
   H181       1.0     0.304195     0.251567     0.958526    Uiso  ? H
   H182       1.0     0.289601     0.849714     1.073862    Uiso  ? H
   H183       1.0     0.771908     1.134504     0.952018    Uiso  ? H
   H184       1.0     1.391302     0.504739     0.928274    Uiso  ? H
   H185       1.0     0.722948     1.279413     0.884975    Uiso  ? H
   H186       1.0     0.903066     0.566391     1.004423    Uiso  ? H
   H187       1.0     0.597677     0.958230     0.621159    Uiso  ? H
   H188       1.0    -0.362850     0.580015     0.906131    Uiso  ? H
   H189       1.0     0.910680     0.492662     0.969799    Uiso  ? H
   H190       1.0     1.128592     0.549467     1.026804    Uiso  ? H
   H191       1.0    -0.119373     0.570388     0.887940    Uiso  ? H
   H192       1.0     0.998611     0.436851     1.019129    Uiso  ? H
   H193       1.0     1.397134     0.514659     0.858311    Uiso  ? H
   H194       1.0     0.362408     0.711459     1.049440    Uiso  ? H
   H195       1.0     0.202307     0.241105     0.980321    Uiso  ? H
   H196       1.0     0.666866     0.859607     0.650962    Uiso  ? H
   H197       1.0     0.473695     0.858068     0.611119    Uiso  ? H
   H198       1.0    -0.120194     0.693058     0.874115    Uiso  ? H
   H199       1.0    -0.286753     0.660839     0.424139    Uiso  ? H
   H200       1.0     0.298852     0.767778     1.019634    Uiso  ? H
   H201       1.0     0.753499     1.254054     0.931182    Uiso  ? H
   H202       1.0     1.326065     0.355011     0.873211    Uiso  ? H
   H203       1.0    -0.378671     0.585295     0.953766    Uiso  ? H
   H204       1.0     1.036869     0.499864     0.960197    Uiso  ? H
   H205       1.0    -0.204690     0.682069     0.875576    Uiso  ? H
   H206       1.0    -0.274875     0.655450     0.936269    Uiso  ? H
   H207       1.0     0.764615     1.150063     0.864125    Uiso  ? H
   H208       1.0     1.120755     0.460925     1.003819    Uiso  ? H
   H209       1.0     0.437738     0.733746     0.998501    Uiso  ? H
   H210       1.0    -0.251207     0.683847     0.473096    Uiso  ? H
   H211       1.0     1.284015     0.444765     0.871159    Uiso  ? H
   H212       1.0    -0.285107     0.585873     0.460138    Uiso  ? H
   H213       1.0     0.589562     0.868515     0.598113    Uiso  ? H
   H214       1.0     1.438334     0.424555     0.856448    Uiso  ? H
   H215       1.0    -0.127325     0.599758     0.934824    Uiso  ? H
   H216       1.0     0.605511     0.910220     0.682175    Uiso  ? H
   H217       1.0     0.367453     0.882502     1.020041    Uiso  ? H
   H218       1.0     0.526110     0.721697     0.631592    Uiso  ? H
   H219       1.0     0.693693     1.118154     0.892541    Uiso  ? H
   H220       1.0     0.671044     1.240222     0.921959    Uiso  ? H
   H221       1.0     0.844170     0.474006     1.051412    Uiso  ? H
   H222       1.0     0.516777     0.803430     0.956497    Uiso  ? H
   H223       1.0     1.139063     0.540719     0.981162    Uiso  ? H
   H224       1.0     0.989569     0.516556     1.047946    Uiso  ? H
   H225       1.0    -0.164125     0.725464     0.914228    Uiso  ? H
   H226       1.0     1.320203     0.406578     0.829264    Uiso  ? H
   H227       1.0    -0.252055     0.586899     0.970663    Uiso  ? H
   H228       1.0     0.878150     0.390893     1.030921    Uiso  ? H
   H229       1.0    -0.243230     0.545852     0.882559    Uiso  ? H
   H230       1.0     1.029486     0.596374     0.985358    Uiso  ? H
   H231       1.0     0.816731     0.451907     1.004793    Uiso  ? H
   H232       1.0     0.477951     0.896497     0.969921    Uiso  ? H
   H233       1.0     0.431683     0.852426     1.048883    Uiso  ? H
   H234       1.0     0.601393     0.768537     0.700457    Uiso  ? H
   H235       1.0     0.574670     0.670352     0.660081    Uiso  ? H
   H236       1.0     0.388660     0.786562     0.967398    Uiso  ? H
   H237       1.0    -0.215036     0.493547     0.917495    Uiso  ? H
   H238       1.0     0.529921     0.801663     0.684931    Uiso  ? H
   H239       1.0     0.602743     0.730782     0.621802    Uiso  ? H
   H240       1.0     0.519890     0.840462     1.007092    Uiso  ? H
   C1         1.0     0.789543     0.581173     0.603479    Uiso  ? C
   C2         1.0     0.768266     0.544739     0.568152    Uiso  ? C
   C3         1.0     0.415976     0.513219     0.457691    Uiso  ? C
   C4         1.0     0.108908     0.480940     0.731053    Uiso  ? C
   C5         1.0    -0.045040     0.157038     0.390309    Uiso  ? C
   C6         1.0     0.605320     0.941972     0.347131    Uiso  ? C
   C7         1.0    -0.097925     0.282622     0.422015    Uiso  ? C
   C8         1.0     0.400405     0.600984     0.453834    Uiso  ? C
   C9         1.0     0.824047     0.506625     0.543691    Uiso  ? C
   C10        1.0     0.716634     0.869096     0.359030    Uiso  ? C
   C11        1.0     0.421086     1.142366     0.439086    Uiso  ? C
   C12        1.0     0.843863     0.423699     0.553916    Uiso  ? C
   C13        1.0     0.104444     0.549865     0.758157    Uiso  ? C
   C14        1.0     0.484807     1.088046     0.442667    Uiso  ? C
   C15        1.0    -0.043522     0.222461     0.422228    Uiso  ? C
   C16        1.0     0.653064     0.910603     0.375857    Uiso  ? C
   C17        1.0    -0.074295     0.359081     0.439800    Uiso  ? C
   C18        1.0     1.049215     0.005780     0.836672    Uiso  ? C
   C19        1.0     0.364332     1.080581     0.445654    Uiso  ? C
   C20        1.0     0.763882     0.873508     0.393209    Uiso  ? C
   C21        1.0     0.369866     0.631880     0.417276    Uiso  ? C
   C22        1.0     0.296269     1.104512     0.439075    Uiso  ? C
   C23        1.0     0.401551     0.706381     0.409443    Uiso  ? C
   C24        1.0     0.034666     0.584222     0.757528    Uiso  ? C
   C25        1.0     1.081419    -0.030564     0.870108    Uiso  ? C
   C26        1.0    -0.020925     0.537979     0.770580    Uiso  ? C
   C27        1.0     1.036943    -0.089871     0.885633    Uiso  ? C
   C28        1.0     0.576101     0.940790     0.479783    Uiso  ? C
   C29        1.0     0.642391     0.926619     0.498558    Uiso  ? C
   C30        1.0     0.841202     1.039422     0.519684    Uiso  ? C
   C31        1.0     0.164118     0.872900     0.580628    Uiso  ? C
   C32        1.0     0.729311     0.259620     0.706760    Uiso  ? C
   C33        1.0     1.072089    -0.135291     0.915809    Uiso  ? C
   C34        1.0     0.496838     0.823835     0.497061    Uiso  ? C
   C35        1.0     0.881332     1.006495     0.485410    Uiso  ? C
   C36        1.0     0.511975     0.910073     0.502481    Uiso  ? C
   C37        1.0     0.145529     0.788626     0.570594    Uiso  ? C
   C38        1.0     0.671097     0.312318     0.697300    Uiso  ? C
   C39        1.0     0.681197     0.390137     0.719323    Uiso  ? C
   C40        1.0     0.952444     1.002798     0.499122    Uiso  ? C
   C41        1.0     0.179307     0.755571     0.532245    Uiso  ? C
   C42        1.0     0.727438     0.445819     0.697895    Uiso  ? C
   C43        1.0     0.255811     0.757470     0.540288    Uiso  ? C
   C44        1.0     0.964675     0.922656     0.517669    Uiso  ? C
   C45        1.0     0.205982     0.187791     0.885723    Uiso  ? C
   C46        1.0     0.206981     0.127796     0.918831    Uiso  ? C
   C47        1.0     0.924271     1.268542     0.828005    Uiso  ? C
   C48        1.0     1.018909     1.225549     0.870510    Uiso  ? C
   C49        1.0     0.969080     1.202515     0.843442    Uiso  ? C
   C50        1.0    -0.101941     0.652796     0.374200    Uiso  ? C
   C51        1.0     0.882774     1.239690     0.794788    Uiso  ? C
   C52        1.0     0.273536     0.126165     0.940890    Uiso  ? C
   C53        1.0    -0.163088     0.664791     0.399671    Uiso  ? C
   C54        1.0     0.786036     1.028341     0.922605    Uiso  ? C
   C55        1.0     0.289732     0.194300     0.969378    Uiso  ? C
   C56        1.0     1.402482     0.387644     0.940039    Uiso  ? C
   C57        1.0    -0.188566     0.611729     0.433598    Uiso  ? C
   C58        1.0     1.416309     0.458138     0.913836    Uiso  ? C
   C59        1.0     0.788123     1.116112     0.925146    Uiso  ? C
   C60        1.0     0.500237     0.903889     0.623539    Uiso  ? C
   C61        1.0    -0.342591     0.559204     0.934494    Uiso  ? C
   C62        1.0     0.575859     0.902033     0.623176    Uiso  ? C
   C63        1.0     0.342861     0.771881     1.042959    Uiso  ? C
   C64        1.0     0.913628     0.504019     1.002418    Uiso  ? C
   C65        1.0    -0.258012     0.637791     0.449465    Uiso  ? C
   C66        1.0     1.395203     0.455103     0.870907    Uiso  ? C
   C67        1.0     0.722056     1.232352     0.907245    Uiso  ? C
   C68        1.0     0.741743     1.154680     0.893469    Uiso  ? C
   C69        1.0     0.982982     0.495443     1.017418    Uiso  ? C
   C70        1.0     0.611664     0.864200     0.658554    Uiso  ? C
   C71        1.0     1.330437     0.417941     0.859939    Uiso  ? C
   C72        1.0    -0.154646     0.597707     0.906959    Uiso  ? C
   C73        1.0     1.035883     0.533425     0.988693    Uiso  ? C
   C74        1.0    -0.275905     0.591446     0.940335    Uiso  ? C
   C75        1.0     0.394587     0.828790     1.026917    Uiso  ? C
   C76        1.0     0.860616     0.450829     1.023087    Uiso  ? C
   C77        1.0    -0.222515     0.555547     0.910760    Uiso  ? C
   C78        1.0     0.426010     0.792589     0.991893    Uiso  ? C
   C79        1.0     0.488379     0.837053     0.980951    Uiso  ? C
   C80        1.0     0.578258     0.793094     0.674817    Uiso  ? C
   Pb1        1.0     0.783145     0.258542     0.130661    Uiso  ? Pb
   Pb2        1.0     0.295587     0.437348     0.081039    Uiso  ? Pb
   Pb3        1.0     0.523070     0.130445    -0.002629    Uiso  ? Pb
   Pb4        1.0     0.394289     1.119603     0.086374    Uiso  ? Pb
   Pb5        1.0     0.055258     0.771997     0.077701    Uiso  ? Pb
   Pb6        1.0     0.814687     0.705847     0.091496    Uiso  ? Pb
   Pb7        1.0     0.989795     0.421947     0.121136    Uiso  ? Pb
   Pb8        1.0     0.598799     0.402295     0.074152    Uiso  ? Pb
   Pb9        1.0     0.682564     0.928248     0.059000    Uiso  ? Pb
   Pb10       1.0     0.254383     0.344067     0.197338    Uiso  ? Pb
   Pb11       1.0     0.554983     0.635212     0.095592    Uiso  ? Pb
   Pb12       1.0     0.258786     0.866469     0.225423    Uiso  ? Pb
   Pb13       1.0     0.938868     0.990922     0.100883    Uiso  ? Pb
   Pb14       1.0     0.163130     0.631285     0.165821    Uiso  ? Pb
   Pb15       1.0     0.116789     0.169640     0.121802    Uiso  ? Pb
   Pb16       1.0     0.520634     0.308465     0.204722    Uiso  ? Pb
   Pb17       1.0     0.105641     0.095177     0.267944    Uiso  ? Pb
   Pb18       1.0     0.396610     0.124496     0.263666    Uiso  ? Pb
   Pb19       1.0     0.342683     0.432253     0.303017    Uiso  ? Pb
   Pb20       1.0     0.839289     0.095257     0.265301    Uiso  ? Pb
   Pb21       1.0    -0.000655     0.871916     0.287087    Uiso  ? Pb
   Pb22       1.0     0.617428     0.064267     0.164336    Uiso  ? Pb
   Pb23       1.0     0.473253     0.840225     0.197678    Uiso  ? Pb
   Pb24       1.0     0.408061     0.557083     0.193324    Uiso  ? Pb
   Pb25       1.0     0.594083     0.433889     0.308607    Uiso  ? Pb
   Pb26       1.0     0.792033     0.343984     0.280621    Uiso  ? Pb
   Pb27       1.0     0.796879     0.867458     0.209570    Uiso  ? Pb
   Pb28       1.0     0.028813     0.359137     0.262709    Uiso  ? Pb
   Pb29       1.0     0.669026     0.623015     0.235384    Uiso  ? Pb
   Pb30       1.0     0.209940     0.686470     0.291449    Uiso  ? Pb
   Pb31       1.0     0.936860     0.607423     0.213950    Uiso  ? Pb
   Pb32       1.0     0.131838     0.852111     0.379986    Uiso  ? Pb
