# Supplementary material for: Two-dimensional melt growth of large-scale, single-crystalline hybrid organic-inorganic perovskite films
Source: Nat Commun. 2026 Jun 3;17:7169. doi: 10.1038/s41467-026-73886-4 (PMC13396412; doi:10.1038/s41467-026-73886-4)
Supplement: Supplementary file 9 — Supplementary Data 3 [file 41467_2026_73886_MOESM9_ESM.cif]

#======================================================================
# CRYSTAL DATA
#----------------------------------------------------------------------
data_VESTA_phase_1

_chemical_name_common                  
_cell_length_a                         17.970957
_cell_length_b                         15.581532
_cell_length_c                         25.066286
_cell_angle_alpha                      90.000000
_cell_angle_beta                       90.000000
_cell_angle_gamma                      90.000000
_cell_volume                           7018.937279
_space_group_name_H-M_alt              'P 1'
_space_group_IT_number                 1

loop_
_space_group_symop_operation_xyz
   'x, y, z'

loop_
   _atom_site_label
   _atom_site_occupancy
   _atom_site_fract_x
   _atom_site_fract_y
   _atom_site_fract_z
   _atom_site_adp_type
   _atom_site_U_iso_or_equiv
   _atom_site_type_symbol
   C1         1.0     0.136450    -0.052497     0.516062    Uiso  ? C
   C2         1.0     0.178912     0.280470     0.534492    Uiso  ? C
   C3         1.0     0.196757     0.379693     0.536441    Uiso  ? C
   C4         1.0     0.169930    -0.058934     0.571037    Uiso  ? C
   C5         1.0     0.244480    -0.020276     0.583146    Uiso  ? C
   C6         1.0     0.876663     0.628300     0.588519    Uiso  ? C
   C7         1.0     0.930359     0.701750     0.592332    Uiso  ? C
   C8         1.0     0.197035     0.250071     0.593021    Uiso  ? C
   C9         1.0     0.283309     0.238549     0.598663    Uiso  ? C
   C10        1.0     0.893903     0.786678     0.600455    Uiso  ? C
   C11        1.0     0.273322    -0.071900     0.628785    Uiso  ? C
   C12        1.0     0.837658     0.799220     0.645936    Uiso  ? C
   C13        1.0     0.549503     1.016258     0.649485    Uiso  ? C
   C14        1.0     0.873804     0.327003     0.670979    Uiso  ? C
   C15        1.0     0.797190     0.296505     0.692493    Uiso  ? C
   C16        1.0     0.804791     0.204212     0.705017    Uiso  ? C
   C17        1.0     0.588220     1.006600     0.705144    Uiso  ? C
   C18        1.0     0.473002     0.919127     0.731118    Uiso  ? C
   C19        1.0     0.737205     0.171289     0.734055    Uiso  ? C
   C20        1.0     0.527627     0.990341     0.748836    Uiso  ? C
   C21        1.0     0.452618     0.523582     0.771088    Uiso  ? C
   C22        1.0     0.059176     0.642082     0.772774    Uiso  ? C
   C23        1.0     0.508299     0.482698     0.813058    Uiso  ? C
   C24        1.0     0.092302     0.577031     0.813226    Uiso  ? C
   C25        1.0     0.871954     0.304385     0.828384    Uiso  ? C
   C26        1.0     0.477062     0.392320     0.836048    Uiso  ? C
   C27        1.0    -0.033737     0.527388     0.853507    Uiso  ? C
   C28        1.0     0.116065     0.902430     0.854219    Uiso  ? C
   C29        1.0     0.799718     0.812679     0.857352    Uiso  ? C
   C30        1.0     0.044891     0.566905     0.862296    Uiso  ? C
   C31        1.0     0.727151     0.966139     0.864000    Uiso  ? C
   C32        1.0     0.728532     0.863049     0.870218    Uiso  ? C
   C33        1.0     0.805310     0.713625     0.872378    Uiso  ? C
   C34        1.0     0.181895     0.854676     0.876163    Uiso  ? C
   C35        1.0     0.888516     0.247472     0.878708    Uiso  ? C
   C36        1.0     0.171183     0.756993     0.887223    Uiso  ? C
   C37        1.0     0.828496     0.178164     0.888716    Uiso  ? C
   C38        1.0     0.513276     0.358084     0.889593    Uiso  ? C
   C39        1.0     0.052610     0.914013     0.890620    Uiso  ? C
   C40        1.0     0.746640     0.210054     0.894440    Uiso  ? C
   H1         1.0     0.175129    -0.054237     0.477049    Uiso  ? H
   H2         1.0     0.188198     0.410039     0.498011    Uiso  ? H
   H3         1.0     0.210245     0.256556     0.498215    Uiso  ? H
   H4         1.0     0.103404    -0.106418     0.503822    Uiso  ? H
   H5         1.0     0.097988    -0.001224     0.508612    Uiso  ? H
   H6         1.0     0.121580     0.272456     0.526716    Uiso  ? H
   H7         1.0     0.256323     0.390640     0.545191    Uiso  ? H
   H8         1.0     0.288668    -0.031026     0.551592    Uiso  ? H
   H9         1.0     0.961969     0.710018     0.552082    Uiso  ? H
   H10        1.0     0.858988     0.796215     0.559730    Uiso  ? H
   H11        1.0     0.902329     0.577383     0.564804    Uiso  ? H
   H12        1.0     0.172837     0.423964     0.566137    Uiso  ? H
   H13        1.0     0.300243     0.200963     0.567254    Uiso  ? H
   H14        1.0     0.824166     0.644091     0.570842    Uiso  ? H
   H15        1.0     0.176675    -0.128248     0.579766    Uiso  ? H
   H16        1.0     0.246663     0.047715     0.584072    Uiso  ? H
   H17        1.0     0.314149     0.302277     0.589607    Uiso  ? H
   H18        1.0     0.121256    -0.029597     0.593859    Uiso  ? H
   H19        1.0     0.174288     0.187101     0.600099    Uiso  ? H
   H20        1.0     0.934491     0.834547     0.605309    Uiso  ? H
   H21        1.0     0.282492    -0.138903     0.615400    Uiso  ? H
   H22        1.0     0.841631     0.435540     0.618157    Uiso  ? H
   H23        1.0     0.171628     0.298621     0.619674    Uiso  ? H
   H24        1.0     0.592308     1.039052     0.620722    Uiso  ? H
   H25        1.0     0.968833     0.684974     0.626430    Uiso  ? H
   H26        1.0     0.866308     0.610201     0.627582    Uiso  ? H
   H27        1.0     0.882764     0.295336     0.633799    Uiso  ? H
   H28        1.0     0.532571     0.954240     0.633927    Uiso  ? H
   H29        1.0     0.789897     0.757133     0.640982    Uiso  ? H
   H30        1.0     0.933031     0.440590     0.641408    Uiso  ? H
   H31        1.0     0.330027    -0.050580     0.642615    Uiso  ? H
   H32        1.0     0.821165     0.868100     0.646347    Uiso  ? H
   H33        1.0     0.507414     1.064275     0.652377    Uiso  ? H
   H34        1.0     0.366723     0.194880     0.657977    Uiso  ? H
   H35        1.0     0.756972     0.307479     0.659011    Uiso  ? H
   H36        1.0     0.270763     0.157375     0.662901    Uiso  ? H
   H37        1.0     0.815615     0.175362     0.667914    Uiso  ? H
   H38        1.0     0.176501    -0.099252     0.672231    Uiso  ? H
   H39        1.0     0.869218     0.468831     0.680568    Uiso  ? H
   H40        1.0     0.290050     0.246063     0.682971    Uiso  ? H
   H41        1.0     0.934499     0.809909     0.690273    Uiso  ? H
   H42        1.0     0.110240     0.597034     0.696007    Uiso  ? H
   H43        1.0     0.920840     0.307601     0.696503    Uiso  ? H
   H44        1.0     0.081107     0.703518     0.698548    Uiso  ? H
   H45        1.0     0.254503    -0.147614     0.699236    Uiso  ? H
   H46        1.0     0.628916     0.953764     0.702787    Uiso  ? H
   H47        1.0     0.443115     0.603707     0.704337    Uiso  ? H
   H48        1.0     0.231980    -0.034050     0.706119    Uiso  ? H
   H49        1.0     0.530432     0.548239     0.706690    Uiso  ? H
   H50        1.0     0.502461     0.868822     0.709179    Uiso  ? H
   H51        1.0     0.685652     0.156129     0.709480    Uiso  ? H
   H52        1.0     0.422472     0.944253     0.710351    Uiso  ? H
   H53        1.0     0.620122     1.065763     0.713236    Uiso  ? H
   H54        1.0     0.875568     0.733429     0.717590    Uiso  ? H
   H55        1.0     0.779429     0.341471     0.723248    Uiso  ? H
   H56        1.0     0.858400     0.847002     0.726291    Uiso  ? H
   H57        1.0     0.157786     0.678719     0.732822    Uiso  ? H
   H58        1.0     0.853122     0.198388     0.736661    Uiso  ? H
   H59        1.0     0.428441     0.470389     0.748748    Uiso  ? H
   H60        1.0     0.507311     0.627549     0.750386    Uiso  ? H
   H61        1.0     0.002311     0.628395     0.751617    Uiso  ? H
   H62        1.0     0.749236     0.108501     0.753189    Uiso  ? H
   H63        1.0     0.490939     1.045509     0.756304    Uiso  ? H
   H64        1.0     0.711967     0.222714     0.756610    Uiso  ? H
   H65        1.0     0.392730     0.836063     0.771218    Uiso  ? H
   H66        1.0     0.560067     0.969860     0.786119    Uiso  ? H
   H67        1.0     0.405665     0.562544     0.788837    Uiso  ? H
   H68        1.0     0.056962     0.709587     0.790062    Uiso  ? H
   H69        1.0     0.564921     0.471270     0.792263    Uiso  ? H
   H70        1.0     0.884196     0.273304     0.792594    Uiso  ? H
   H71        1.0     0.099301     0.512443     0.793630    Uiso  ? H
   H72        1.0     0.472511     0.844369     0.799005    Uiso  ? H
   H73        1.0     0.478717     0.345238     0.802988    Uiso  ? H
   H74        1.0     0.409324     0.924733     0.803258    Uiso  ? H
   H75        1.0     0.796961     0.624225     0.807308    Uiso  ? H
   H76        1.0     0.104101     0.892128     0.811461    Uiso  ? H
   H77        1.0     0.819946     0.816979     0.816622    Uiso  ? H
   H78        1.0     0.718338     0.983707     0.821724    Uiso  ? H
   H79        1.0     0.814669     0.330317     0.822240    Uiso  ? H
   H80        1.0     0.904501     0.364688     0.824062    Uiso  ? H
   H81        1.0    -0.070789     0.561359     0.826216    Uiso  ? H
   H82        1.0     0.145475     0.601265     0.827946    Uiso  ? H
   H83        1.0     0.712280     0.678083     0.829657    Uiso  ? H
   H84        1.0    -0.029477     0.964212     0.839368    Uiso  ? H
   H85        1.0    -0.029007     0.459876     0.840795    Uiso  ? H
   H86        1.0     0.415364     0.401314     0.841520    Uiso  ? H
   H87        1.0     0.685681     0.838101     0.842624    Uiso  ? H
   H88        1.0     0.229176     0.857991     0.845137    Uiso  ? H
   H89        1.0     0.518762     0.532637     0.847752    Uiso  ? H
   H90        1.0     0.154349     0.732107     0.847819    Uiso  ? H
   H91        1.0     0.138992     0.973747     0.848990    Uiso  ? H
   H92        1.0     0.817999     0.142632     0.851578    Uiso  ? H
   H93        1.0     0.725176     0.240918     0.856778    Uiso  ? H
   H94        1.0     0.737851     0.596034     0.859419    Uiso  ? H
   H95        1.0     0.864674     0.694381     0.865940    Uiso  ? H
   H96        1.0     0.027754     1.042928     0.871413    Uiso  ? H
   H97        1.0     0.939837     0.202305     0.875814    Uiso  ? H
   H98        1.0     0.778656     1.002517     0.879225    Uiso  ? H
   H99        1.0     0.844724     0.844833     0.880540    Uiso  ? H
   H100       1.0     0.569774     0.327402     0.882310    Uiso  ? H
   H101       1.0     0.683633     1.001950     0.882793    Uiso  ? H
   H102       1.0     0.033366     0.624372     0.885690    Uiso  ? H
   H103       1.0     0.227274     0.725846     0.892921    Uiso  ? H
   H104       1.0     0.073940     0.525901     0.893216    Uiso  ? H
   H105       1.0    -0.057686     0.524422     0.896594    Uiso  ? H
   H106       1.0    -0.046720     1.002326     0.900943    Uiso  ? H
   H107       1.0     0.707956     0.156853     0.902908    Uiso  ? H
   H108       1.0     0.704380     0.839911     0.909761    Uiso  ? H
   H109       1.0     0.473763     0.317130     0.909927    Uiso  ? H
   H110       1.0     0.024769     0.860194     0.909973    Uiso  ? H
   H111       1.0     0.891428     0.296716     0.911928    Uiso  ? H
   H112       1.0     0.200821     0.890891     0.912008    Uiso  ? H
   H113       1.0     0.790052     0.699744     0.916968    Uiso  ? H
   H114       1.0     0.134055     0.742240     0.918432    Uiso  ? H
   H115       1.0     0.522752     0.407331     0.920262    Uiso  ? H
   H116       1.0     0.839631     0.136115     0.923558    Uiso  ? H
   H117       1.0     0.074423     0.942943     0.929328    Uiso  ? H
   H118       1.0     0.758970     0.339769     0.937064    Uiso  ? H
   H119       1.0     0.679732     0.286546     0.940006    Uiso  ? H
   H120       1.0     0.748714     0.246705     0.974036    Uiso  ? H
   N1         1.0     0.877157     0.421626     0.652650    Uiso  ? N
   N2         1.0     0.307253     0.206206     0.653223    Uiso  ? N
   N3         1.0     0.232126    -0.086594     0.682055    Uiso  ? N
   N4         1.0     0.879785     0.790031     0.696931    Uiso  ? N
   N5         1.0     0.107614     0.649642     0.720479    Uiso  ? N
   N6         1.0     0.485029     0.577002     0.727526    Uiso  ? N
   N7         1.0     0.434730     0.881813     0.778343    Uiso  ? N
   N8         1.0     0.759350     0.646978     0.838970    Uiso  ? N
   N9         1.0    -0.006073     0.986855     0.875423    Uiso  ? N
   N10        1.0     0.734473     0.274601     0.937138    Uiso  ? N
   Pb1        1.0     0.378918     0.792242     0.029612    Uiso  ? Pb
   Pb2        1.0     0.756006     0.465002     0.041704    Uiso  ? Pb
   Pb3        1.0     0.263746     0.547949     0.059756    Uiso  ? Pb
   Pb4        1.0     0.012055     0.513161     0.061486    Uiso  ? Pb
   Pb5        1.0     0.887313     0.747200     0.062731    Uiso  ? Pb
   Pb6        1.0     0.377271     0.266790     0.082399    Uiso  ? Pb
   Pb7        1.0     0.013625    -0.006981     0.087513    Uiso  ? Pb
   Pb8        1.0     0.612845     0.748330     0.087871    Uiso  ? Pb
   Pb9        1.0     0.514420     0.505794     0.090943    Uiso  ? Pb
   Pb10       1.0     0.892502     0.255436     0.092072    Uiso  ? Pb
   Pb11       1.0     0.636345     0.230669     0.093180    Uiso  ? Pb
   Pb12       1.0     0.769463    -0.024655     0.099207    Uiso  ? Pb
   Pb13       1.0     0.537191    -0.003837     0.100797    Uiso  ? Pb
   Pb14       1.0     0.145938     0.767961     0.116077    Uiso  ? Pb
   Pb15       1.0     0.268318    -0.008515     0.122038    Uiso  ? Pb
   Pb16       1.0     0.161631     0.267120     0.166308    Uiso  ? Pb
   Pb17       1.0     0.425974     0.103655     0.325649    Uiso  ? Pb
   Pb18       1.0     0.134700     0.600849     0.329490    Uiso  ? Pb
   Pb19       1.0     0.148910     0.087490     0.331430    Uiso  ? Pb
   Pb20       1.0     0.890814     0.112139     0.333706    Uiso  ? Pb
   Pb21       1.0     0.273512     0.377890     0.334476    Uiso  ? Pb
   Pb22       1.0     0.783319     0.349497     0.345588    Uiso  ? Pb
   Pb23       1.0     0.004599     0.844575     0.346988    Uiso  ? Pb
   Pb24       1.0     0.262641     0.840005     0.347965    Uiso  ? Pb
   Pb25       1.0     0.536394     0.372817     0.348828    Uiso  ? Pb
   Pb26       1.0     0.391859     0.616567     0.353987    Uiso  ? Pb
   Pb27       1.0     0.913126     0.601696     0.358194    Uiso  ? Pb
   Pb28       1.0     0.775520     0.857479     0.358676    Uiso  ? Pb
   Pb29       1.0     0.528438     0.860268     0.363957    Uiso  ? Pb
   Pb30       1.0     0.661948     0.607065     0.371148    Uiso  ? Pb
   Pb31       1.0     0.017699     0.379012     0.373280    Uiso  ? Pb
   Pb32       1.0     0.601548     0.178673     0.492330    Uiso  ? Pb
   Br1        1.0     0.888843     0.378478    -0.004663    Uiso  ? Br
   Br2        1.0     0.487250     0.666327     0.002174    Uiso  ? Br
   Br3        1.0     0.144752     0.435048     0.004785    Uiso  ? Br
   Br4        1.0     0.019920     0.693012     0.007094    Uiso  ? Br
   Br5        1.0     0.879775     0.930971     0.007791    Uiso  ? Br
   Br6        1.0     0.388739     0.444589     0.011370    Uiso  ? Br
   Br7        1.0     0.620234     0.376888     0.017049    Uiso  ? Br
   Br8        1.0     0.223106     0.706995     0.017290    Uiso  ? Br
   Br9        1.0     0.542059     0.134050     0.018729    Uiso  ? Br
   Br10       1.0     0.745841     0.670137     0.020895    Uiso  ? Br
   Br11       1.0     0.159442     0.926188     0.022326    Uiso  ? Br
   Br12       1.0     0.384150     0.987914     0.028347    Uiso  ? Br
   Br13       1.0     0.641089     0.910630     0.028351    Uiso  ? Br
   Br14       1.0     0.758972     0.154246     0.033041    Uiso  ? Br
   Br15       1.0     0.013217     0.148853     0.034109    Uiso  ? Br
   Br16       1.0     0.226138     0.179116     0.064245    Uiso  ? Br
   Br17       1.0     0.872845     0.565415     0.115340    Uiso  ? Br
   Br18       1.0     0.756589     0.353797     0.131303    Uiso  ? Br
   Br19       1.0     0.123988     0.590542     0.139062    Uiso  ? Br
   Br20       1.0     0.023545     0.364592     0.140462    Uiso  ? Br
   Br21       1.0     0.392035     0.602211     0.142010    Uiso  ? Br
   Br22       1.0     0.287415     0.389388     0.143935    Uiso  ? Br
   Br23       1.0     0.631483     0.587609     0.145663    Uiso  ? Br
   Br24       1.0     0.503745    -0.166716     0.146926    Uiso  ? Br
   Br25       1.0     0.492954     0.331540     0.148145    Uiso  ? Br
   Br26       1.0     0.769060    -0.185017     0.151282    Uiso  ? Br
   Br27       1.0     0.894513     0.083881     0.153231    Uiso  ? Br
   Br28       1.0    -0.000219    -0.172953     0.158892    Uiso  ? Br
   Br29       1.0     0.275179    -0.192259     0.167384    Uiso  ? Br
   Br30       1.0     0.649567     0.061213     0.168400    Uiso  ? Br
   Br31       1.0     0.391797     0.116038     0.171298    Uiso  ? Br
   Br32       1.0     0.129013     0.080055     0.179246    Uiso  ? Br
   Br33       1.0     0.806900     0.221656     0.255642    Uiso  ? Br
   Br34       1.0     0.254132     0.229058     0.260213    Uiso  ? Br
   Br35       1.0     0.389413     0.473535     0.267856    Uiso  ? Br
   Br36       1.0     0.128224     0.908971     0.269418    Uiso  ? Br
   Br37       1.0     0.008904     0.681450     0.269836    Uiso  ? Br
   Br38       1.0     0.282658     0.691233     0.277669    Uiso  ? Br
   Br39       1.0     0.380505     0.936053     0.279127    Uiso  ? Br
   Br40       1.0     0.864739     0.903151     0.281064    Uiso  ? Br
   Br41       1.0     0.003949     0.232000     0.284209    Uiso  ? Br
   Br42       1.0     0.909641     0.446756     0.284498    Uiso  ? Br
   Br43       1.0     0.114165     0.436932     0.285860    Uiso  ? Br
   Br44       1.0     0.665890     0.468343     0.293552    Uiso  ? Br
   Br45       1.0     0.563073     0.214940     0.294277    Uiso  ? Br
   Br46       1.0     0.548375     0.679962     0.296779    Uiso  ? Br
   Br47       1.0     0.646352     0.923612     0.298166    Uiso  ? Br
   Br48       1.0     0.785593     0.681376     0.301404    Uiso  ? Br
   Br49       1.0     0.384486     0.285635     0.394414    Uiso  ? Br
   Br50       1.0     0.018366     0.029210     0.395684    Uiso  ? Br
   Br51       1.0     0.268921     0.056846     0.396206    Uiso  ? Br
   Br52       1.0     0.155980     0.275756     0.396234    Uiso  ? Br
   Br53       1.0     0.250106     0.530651     0.406265    Uiso  ? Br
   Br54       1.0     0.519078     0.050084     0.409065    Uiso  ? Br
   Br55       1.0     0.776251     0.024183     0.411986    Uiso  ? Br
   Br56       1.0     0.125383     0.765446     0.414488    Uiso  ? Br
   Br57       1.0     0.375312     0.793582     0.416857    Uiso  ? Br
   Br58       1.0     0.519115     0.537195     0.421758    Uiso  ? Br
   Br59       1.0     0.891423     0.241634     0.422546    Uiso  ? Br
   Br60       1.0     0.647024     0.782362     0.427484    Uiso  ? Br
   Br61       1.0     0.068871     0.524294     0.428358    Uiso  ? Br
   Br62       1.0     0.641272     0.328617     0.430306    Uiso  ? Br
   Br63       1.0     0.904371     0.790307     0.432125    Uiso  ? Br
   Br64       1.0     0.829743     0.485781     0.432338    Uiso  ? Br
   Br65       1.0     0.460892     0.227455     0.523849    Uiso  ? Br
   Br66       1.0     0.949662     1.070352     0.582534    Uiso  ? Br
   Br67       1.0     0.683714     0.249841     0.582667    Uiso  ? Br
   Br68       1.0     0.620693     0.538144     0.655939    Uiso  ? Br
   Br69       1.0     0.062359     0.434395     0.675732    Uiso  ? Br
   Br70       1.0     0.492550     0.257030     0.702995    Uiso  ? Br
   Br71       1.0     0.137897     0.140757     0.705792    Uiso  ? Br
   Br72       1.0     0.058662     0.854227     0.707440    Uiso  ? Br
   Br73       1.0     0.843388     0.592590     0.740660    Uiso  ? Br
   Br74       1.0     0.287432     0.743289     0.741448    Uiso  ? Br
   Br75       1.0     0.870294     0.974056     0.748963    Uiso  ? Br
   Br76       1.0     0.277408     0.338921     0.758544    Uiso  ? Br
   Br77       1.0     0.314909     0.045139     0.780885    Uiso  ? Br
   Br78       1.0     0.569060     0.724764     0.810831    Uiso  ? Br
   Br79       1.0     0.101966     0.331382     0.853490    Uiso  ? Br
   Br80       1.0     0.337132     0.245966     0.897651    Uiso  ? Br
   Br81       1.0     0.749799     0.487762     0.915243    Uiso  ? Br
   Br82       1.0     1.138845     0.118127     0.916666    Uiso  ? Br
   Br83       1.0     0.330182     0.569500     0.916711    Uiso  ? Br
   Br84       1.0     0.380565     0.821591     0.922571    Uiso  ? Br
   Na1        1.0     0.897579    -0.005484     0.492501    Uiso  ? Na
   Na2        1.0     0.572626     0.383674     0.620272    Uiso  ? Na
   Na3        1.0     0.988814     1.010033     0.682405    Uiso  ? Na
   Na4        1.0     0.097343     0.313683     0.740457    Uiso  ? Na
   Na5        1.0     0.412369     0.230605     0.803207    Uiso  ? Na
   Na6        1.0     0.195410     0.173284     0.804976    Uiso  ? Na
   Na7        1.0     0.471848     0.677467     0.888118    Uiso  ? Na
   Na8        1.0     0.245511     0.408827     0.893630    Uiso  ? Na
   Na9        1.0     0.294949     1.053036     0.923828    Uiso  ? Na
   Na10       1.0     0.058176     0.282439     0.948623    Uiso  ? Na
