# Supplementary material for: Two-dimensional melt growth of large-scale, single-crystalline hybrid organic-inorganic perovskite films
Source: Nat Commun. 2026 Jun 3;17:7169. doi: 10.1038/s41467-026-73886-4 (PMC13396412; doi:10.1038/s41467-026-73886-4)
Supplement: Supplementary file 10 — Supplementary Data 4 [file 41467_2026_73886_MOESM10_ESM.cif]

#======================================================================
# CRYSTAL DATA
#----------------------------------------------------------------------
data_VESTA_phase_1

_chemical_name_common                  
_cell_length_a                         18.542463
_cell_length_b                         16.077051
_cell_length_c                         25.863436
_cell_angle_alpha                      90.000000
_cell_angle_beta                       90.000000
_cell_angle_gamma                      90.000000
_cell_volume                           7710.100496
_space_group_name_H-M_alt              'P 1'
_space_group_IT_number                 1

loop_
_space_group_symop_operation_xyz
   'x, y, z'

loop_
   _atom_site_label
   _atom_site_occupancy
   _atom_site_fract_x
   _atom_site_fract_y
   _atom_site_fract_z
   _atom_site_adp_type
   _atom_site_U_iso_or_equiv
   _atom_site_type_symbol
   Br1        1.0     1.217500     0.945862    -0.161324    Uiso  ? Br
   Br2        1.0     0.973676     1.194970    -0.077934    Uiso  ? Br
   Br3        1.0     0.440797     0.900130    -0.160968    Uiso  ? Br
   Br4        1.0     0.254315     1.161202    -0.210053    Uiso  ? Br
   Br5        1.0     1.250748     1.565104    -0.258224    Uiso  ? Br
   Br6        1.0     0.831437     1.099248    -0.186832    Uiso  ? Br
   Br7        1.0     0.979641     0.971789    -0.124210    Uiso  ? Br
   Br8        1.0     0.372688     1.067306    -0.054290    Uiso  ? Br
   Br9        1.0     0.846134     0.816299    -0.033169    Uiso  ? Br
   Br10       1.0     1.020589     1.171648    -0.240558    Uiso  ? Br
   Br11       1.0     0.313420     1.655094    -0.098220    Uiso  ? Br
   Br12       1.0     0.674288     1.335760     0.042696    Uiso  ? Br
   Br13       1.0     1.099308     1.399916    -0.156995    Uiso  ? Br
   Br14       1.0     0.874512     0.752815    -0.172855    Uiso  ? Br
   Br15       1.0     0.448446     0.669385    -0.225017    Uiso  ? Br
   Br16       1.0     0.564819     0.674119    -0.054827    Uiso  ? Br
   Br17       1.0     1.192043     1.235520    -0.066043    Uiso  ? Br
   Br18       1.0     1.091799     0.760178    -0.165310    Uiso  ? Br
   Br19       1.0     0.554508     0.933268     0.108829    Uiso  ? Br
   Br20       1.0     0.336810     0.854022     0.112116    Uiso  ? Br
   Br21       1.0     0.764882     1.167066    -0.052309    Uiso  ? Br
   Br22       1.0     0.479792     0.899697    -0.028101    Uiso  ? Br
   Br23       1.0     1.101920     1.306261     0.080332    Uiso  ? Br
   Br24       1.0     0.912600     0.319611     0.054276    Uiso  ? Br
   Br25       1.0     0.677851     0.898431    -0.097327    Uiso  ? Br
   Br26       1.0     1.200213     0.450976    -0.009111    Uiso  ? Br
   Br27       1.0     1.136424     0.730313    -0.019336    Uiso  ? Br
   Br28       1.0     0.329542     0.416996    -0.142552    Uiso  ? Br
   Br29       1.0     0.577954     0.141662    -0.008481    Uiso  ? Br
   Br30       1.0     1.000830     0.566311    -0.057172    Uiso  ? Br
   Br31       1.0     0.702074     0.645985     0.065061    Uiso  ? Br
   Br32       1.0     0.503916     0.683470     0.107233    Uiso  ? Br
   Br33       1.0     1.152816     0.996203    -0.017939    Uiso  ? Br
   Br34       1.0     0.687460     0.668148     0.239928    Uiso  ? Br
   Br35       1.0     0.937239     1.029900     0.028415    Uiso  ? Br
   Br36       1.0     0.462222     1.335126    -0.001271    Uiso  ? Br
   Br37       1.0     0.328881     1.308373     0.146082    Uiso  ? Br
   Br38       1.0     0.666762     1.220112     0.185841    Uiso  ? Br
   Br39       1.0     0.740589     1.468406     0.181307    Uiso  ? Br
   Br40       1.0     1.288156     1.592930     0.079506    Uiso  ? Br
   Br41       1.0     0.297502     0.546178     0.242569    Uiso  ? Br
   Br42       1.0     1.304941     1.104283     0.100705    Uiso  ? Br
   Br43       1.0     0.457209     0.832023     0.209401    Uiso  ? Br
   Br44       1.0     0.914574     1.396273     0.262119    Uiso  ? Br
   Br45       1.0     0.724952     0.951514     0.042484    Uiso  ? Br
   Br46       1.0     1.117866     1.425744     0.194701    Uiso  ? Br
   Br47       1.0     0.966182     1.731012     0.080250    Uiso  ? Br
   Br48       1.0     1.165251     1.740368     0.145273    Uiso  ? Br
   Br49       1.0     0.402713     1.035164     0.288423    Uiso  ? Br
   Br50       1.0     0.269288     0.775977     0.259029    Uiso  ? Br
   Br51       1.0     0.488062     0.472738     0.210278    Uiso  ? Br
   Br52       1.0     0.491733     1.139876     0.133052    Uiso  ? Br
   Br53       1.0     0.678851     1.304487     0.323204    Uiso  ? Br
   Br54       1.0     0.889635     0.789070     0.239990    Uiso  ? Br
   Br55       1.0     0.995179     0.977429     0.172240    Uiso  ? Br
   Br56       1.0     0.285516     1.231622     0.279844    Uiso  ? Br
   Br57       1.0     0.944316     1.534442     0.131871    Uiso  ? Br
   Br58       1.0     0.803337     1.090150     0.148208    Uiso  ? Br
   Br59       1.0     1.253400     0.620285     0.406886    Uiso  ? Br
   Br60       1.0     0.882258     1.173750     0.323869    Uiso  ? Br
   Br61       1.0     0.104375     1.174056     0.382829    Uiso  ? Br
   Br62       1.0     1.031531     1.215343     0.220144    Uiso  ? Br
   Br63       1.0     1.123711     1.414435     0.371566    Uiso  ? Br
   Br64       1.0     1.049816     0.883584     0.453795    Uiso  ? Br
   Br65       1.0     1.077848     0.907305     0.303070    Uiso  ? Br
   Br66       1.0     1.286736     1.425680     0.515167    Uiso  ? Br
   Br67       1.0     1.235512     1.023498     0.226506    Uiso  ? Br
   Br68       1.0     0.463747     1.231863     0.251296    Uiso  ? Br
   Br69       1.0     1.146914     1.326525     0.651268    Uiso  ? Br
   Br70       1.0     0.708126     0.335240     0.833628    Uiso  ? Br
   Br71       1.0     0.750734     0.474609     0.635022    Uiso  ? Br
   Br72       1.0     0.027931     1.421617     0.514850    Uiso  ? Br
   Br73       1.0     1.044299     0.648443     0.399812    Uiso  ? Br
   Br74       1.0     0.806652     1.292687     0.722704    Uiso  ? Br
   Br75       1.0     1.022846     1.625563     0.267632    Uiso  ? Br
   Br76       1.0     0.764600     0.890420     0.680472    Uiso  ? Br
   Br77       1.0     0.595945     0.175178     0.662067    Uiso  ? Br
   Br78       1.0     0.787782     1.529489     0.946067    Uiso  ? Br
   Br79       1.0     0.598460     1.013017     0.785127    Uiso  ? Br
   Br80       1.0     0.669970     0.682449     0.807770    Uiso  ? Br
   Br81       1.0     1.351777     1.336259     0.695967    Uiso  ? Br
   Br82       1.0     1.551127     0.464475     0.694844    Uiso  ? Br
   Br83       1.0     0.500594     1.237128     0.864682    Uiso  ? Br
   Br84       1.0     0.518202     1.475695     0.882798    Uiso  ? Br
   N1         1.0     1.886725     1.369436     0.598920    Uiso  ? N
   N2         1.0     0.680116     0.639619     0.680895    Uiso  ? N
   N3         1.0     0.487706     0.369459     0.593113    Uiso  ? N
   N4         1.0     1.190308     1.258294     0.499545    Uiso  ? N
   N5         1.0     0.430463     1.145790     0.725847    Uiso  ? N
   N6         1.0     0.643090     1.015367     0.205737    Uiso  ? N
   N7         1.0     0.948403     1.385108     0.407613    Uiso  ? N
   N8         1.0     0.915011     0.889190     0.747104    Uiso  ? N
   N9         1.0     0.286825     1.510602     0.630543    Uiso  ? N
   N10        1.0     0.812309     0.524815     0.812550    Uiso  ? N
   H1         1.0     0.503816     0.148873     0.530898    Uiso  ? H
   H2         1.0     0.532103     0.726256     0.533265    Uiso  ? H
   H3         1.0     0.538529     0.639068     0.643212    Uiso  ? H
   H4         1.0     0.495478     0.092554     0.474778    Uiso  ? H
   H5         1.0     0.583658     0.117242     0.497856    Uiso  ? H
   H6         1.0     0.497449     0.737461     0.629063    Uiso  ? H
   H7         1.0     0.471606     0.656389     0.557313    Uiso  ? H
   H8         1.0     0.497779     0.363938     0.480425    Uiso  ? H
   H9         1.0     1.318029     1.248383     0.438918    Uiso  ? H
   H10        1.0     1.321213     1.216254     0.538575    Uiso  ? H
   H11        1.0     1.394912     1.083645     0.422902    Uiso  ? H
   H12        1.0     0.553436     0.617577     0.543411    Uiso  ? H
   H13        1.0     0.696767     0.656998     0.600994    Uiso  ? H
   H14        1.0     1.338480     1.138991     0.378261    Uiso  ? H
   H15        1.0     0.508915     0.242845     0.427480    Uiso  ? H
   H16        1.0     0.447226     0.281842     0.510774    Uiso  ? H
   H17        1.0     0.728605     0.744050     0.636854    Uiso  ? H
   H18        1.0     0.593599     0.243099     0.463915    Uiso  ? H
   H19        1.0     0.604820     0.782403     0.665719    Uiso  ? H
   H20        1.0     1.320706     1.108614     0.519843    Uiso  ? H
   H21        1.0     0.535621     0.253965     0.573986    Uiso  ? H
   H22        1.0     1.853792     1.412026     0.619545    Uiso  ? H
   H23        1.0     0.624567     0.794951     0.601670    Uiso  ? H
   H24        1.0     0.874590     1.641559     0.510373    Uiso  ? H
   H25        1.0     1.401588     1.201737     0.462704    Uiso  ? H
   H26        1.0     1.300828     1.070356     0.427247    Uiso  ? H
   H27        1.0     1.794491     1.290772     0.600899    Uiso  ? H
   H28        1.0     0.841311     1.699376     0.458117    Uiso  ? H
   H29        1.0     1.195781     1.131425     0.536321    Uiso  ? H
   H30        1.0     1.930577     1.386982     0.574455    Uiso  ? H
   H31        1.0     0.581190     0.341592     0.551896    Uiso  ? H
   H32        1.0     1.215859     1.137636     0.466703    Uiso  ? H
   H33        1.0     0.777017     1.657357     0.505083    Uiso  ? H
   H34        1.0     0.638749     0.599290     0.680230    Uiso  ? H
   H35        1.0     1.883478     1.196179     0.564023    Uiso  ? H
   H36        1.0     0.687901     0.673982     0.714820    Uiso  ? H
   H37        1.0     1.794119     1.263253     0.470853    Uiso  ? H
   H38        1.0     0.518802     0.405464     0.618308    Uiso  ? H
   H39        1.0     1.910343     1.331919     0.627557    Uiso  ? H
   H40        1.0     0.729492     0.604495     0.676275    Uiso  ? H
   H41        1.0     1.167384     1.270468     0.536407    Uiso  ? H
   H42        1.0     0.435831     1.205272     0.712507    Uiso  ? H
   H43        1.0     1.805244     1.357304     0.546185    Uiso  ? H
   H44        1.0     0.407420     1.141220     0.761587    Uiso  ? H
   H45        1.0     0.449409     0.406281     0.571354    Uiso  ? H
   H46        1.0     0.801669     1.513253     0.481904    Uiso  ? H
   H47        1.0     0.599099     1.051531     0.199273    Uiso  ? H
   H48        1.0     0.458764     0.333640     0.617835    Uiso  ? H
   H49        1.0     0.631760     0.953078     0.202554    Uiso  ? H
   H50        1.0     0.859536     1.443417     0.374545    Uiso  ? H
   H51        1.0     1.696960     1.165310     0.482755    Uiso  ? H
   H52        1.0     0.856787     1.415830     0.441378    Uiso  ? H
   H53        1.0     0.793547     1.564811     0.422617    Uiso  ? H
   H54        1.0     1.147425     1.259153     0.476507    Uiso  ? H
   H55        1.0     1.903734     1.269263     0.516371    Uiso  ? H
   H56        1.0     1.226855     1.306015     0.491920    Uiso  ? H
   H57        1.0     0.475561     1.109362     0.724841    Uiso  ? H
   H58        1.0     1.828829     1.158428     0.477568    Uiso  ? H
   H59        1.0     0.719491     1.080407     0.242981    Uiso  ? H
   H60        1.0     0.677886     1.032868     0.174621    Uiso  ? H
   H61        1.0     0.408235     1.102875     0.650911    Uiso  ? H
   H62        1.0     1.720871     1.132812     0.541037    Uiso  ? H
   H63        1.0     0.948388     1.535048     0.461829    Uiso  ? H
   H64        1.0     1.691997     1.234037     0.533885    Uiso  ? H
   H65        1.0     0.941885     1.337465     0.381050    Uiso  ? H
   H66        1.0     0.919934     1.581653     0.405542    Uiso  ? H
   H67        1.0     0.702921     0.970455     0.267467    Uiso  ? H
   H68        1.0     0.333428     1.145616     0.681202    Uiso  ? H
   H69        1.0     0.611343     1.126182     0.281519    Uiso  ? H
   H70        1.0     1.075039     0.566667     0.684988    Uiso  ? H
   H71        1.0     0.405209     0.972102     0.708499    Uiso  ? H
   H72        1.0     0.994090     1.413819     0.393378    Uiso  ? H
   H73        1.0     0.639121     1.095310     0.378228    Uiso  ? H
   H74        1.0     0.974052     1.370241     0.441984    Uiso  ? H
   H75        1.0     0.913363     0.836050     0.771504    Uiso  ? H
   H76        1.0     0.255966     1.659110     0.625667    Uiso  ? H
   H77        1.0     1.072581     0.876328     0.745399    Uiso  ? H
   H78        1.0     1.008877     0.994123     0.614035    Uiso  ? H
   H79        1.0     1.003688     0.519762     0.650161    Uiso  ? H
   H80        1.0     0.996041     0.628184     0.670749    Uiso  ? H
   H81        1.0     0.359139     0.898020     0.591897    Uiso  ? H
   H82        1.0     0.328272     1.012934     0.736839    Uiso  ? H
   H83        1.0     0.861700     0.896589     0.729979    Uiso  ? H
   H84        1.0     0.252099     1.536801     0.655292    Uiso  ? H
   H85        1.0     0.316210     0.981152     0.568004    Uiso  ? H
   H86        1.0     0.720300     1.109775     0.342582    Uiso  ? H
   H87        1.0     1.141347     0.959067     0.690926    Uiso  ? H
   H88        1.0     0.329334     1.643159     0.518458    Uiso  ? H
   H89        1.0     0.586362     1.021295     0.294969    Uiso  ? H
   H90        1.0     0.204476     1.768453     0.546208    Uiso  ? H
   H91        1.0     0.338637     1.708809     0.611447    Uiso  ? H
   H92        1.0     0.902030     0.608052     0.744342    Uiso  ? H
   H93        1.0     0.905110     0.447809     0.804832    Uiso  ? H
   H94        1.0     0.929177     0.942882     0.772948    Uiso  ? H
   H95        1.0     0.948038     0.931375     0.674314    Uiso  ? H
   H96        1.0     0.309805     1.458717     0.651283    Uiso  ? H
   H97        1.0     1.006858     0.467604     0.740743    Uiso  ? H
   H98        1.0     1.096214     1.013410     0.596590    Uiso  ? H
   H99        1.0     1.039840     0.979548     0.745251    Uiso  ? H
   H100       1.0     0.685709     0.968209     0.404750    Uiso  ? H
   H101       1.0     1.062177     1.069665     0.649739    Uiso  ? H
   H102       1.0     0.263898     1.014642     0.647601    Uiso  ? H
   H103       1.0     0.297236     1.790536     0.538643    Uiso  ? H
   H104       1.0     0.287003     0.921356     0.674607    Uiso  ? H
   H105       1.0     0.400845     0.996533     0.603822    Uiso  ? H
   H106       1.0     0.272042     1.474405     0.594025    Uiso  ? H
   H107       1.0     0.922602     0.544590     0.840900    Uiso  ? H
   H108       1.0     1.101173     0.879748     0.652010    Uiso  ? H
   H109       1.0     0.759150     0.966353     0.361244    Uiso  ? H
   H110       1.0     0.379347     1.552196     0.588276    Uiso  ? H
   H111       1.0     1.030867     0.561104     0.767228    Uiso  ? H
   H112       1.0     0.244413     1.609956     0.539849    Uiso  ? H
   H113       1.0     0.973560     0.821477     0.692942    Uiso  ? H
   H114       1.0     0.251760     1.737851     0.488733    Uiso  ? H
   H115       1.0     0.669974     0.925949     0.343357    Uiso  ? H
   H116       1.0     0.877997     0.506153     0.724143    Uiso  ? H
   H117       1.0     0.381178     1.579130     0.652212    Uiso  ? H
   H118       1.0     0.790918     0.504641     0.846836    Uiso  ? H
   H119       1.0     0.791337     0.583338     0.805287    Uiso  ? H
   H120       1.0     0.795461     0.484414     0.784914    Uiso  ? H
   C1         1.0     0.529473     0.144115     0.491635    Uiso  ? C
   C2         1.0     0.543419     0.696334     0.616843    Uiso  ? C
   C3         1.0     0.525839     0.672656     0.558445    Uiso  ? C
   C4         1.0     0.533174     0.235405     0.467273    Uiso  ? C
   C5         1.0     0.500135     0.305030     0.502250    Uiso  ? C
   C6         1.0     1.341370     1.113252     0.417008    Uiso  ? C
   C7         1.0     1.343940     1.192506     0.456479    Uiso  ? C
   C8         1.0     0.612631     0.744406     0.629102    Uiso  ? C
   C9         1.0     0.682259     0.699922     0.633167    Uiso  ? C
   C10        1.0     1.306048     1.171114     0.505823    Uiso  ? C
   C11        1.0     0.530533     0.314010     0.555980    Uiso  ? C
   C12        1.0     1.221848     1.172194     0.504008    Uiso  ? C
   C13        1.0     0.829497     1.644705     0.484147    Uiso  ? C
   C14        1.0     1.830055     1.313280     0.571149    Uiso  ? C
   C15        1.0     1.860773     1.245288     0.537855    Uiso  ? C
   C16        1.0     1.803506     1.211305     0.498524    Uiso  ? C
   C17        1.0     0.826431     1.559857     0.457888    Uiso  ? C
   C18        1.0     0.887836     1.447556     0.411876    Uiso  ? C
   C19        1.0     1.727062     1.184639     0.516626    Uiso  ? C
   C20        1.0     0.901765     1.531398     0.434593    Uiso  ? C
   C21        1.0     0.681991     1.030866     0.256168    Uiso  ? C
   C22        1.0     0.378762     1.101917     0.686622    Uiso  ? C
   C23        1.0     0.632777     1.062425     0.295320    Uiso  ? C
   C24        1.0     0.358014     1.014918     0.700597    Uiso  ? C
   C25        1.0     1.017177     0.564894     0.683443    Uiso  ? C
   C26        1.0     0.673510     1.067599     0.346123    Uiso  ? C
   C27        1.0     0.348732     0.963590     0.603567    Uiso  ? C
   C28        1.0     0.306904     1.655008     0.602863    Uiso  ? C
   C29        1.0     1.043436     0.920697     0.719190    Uiso  ? C
   C30        1.0     0.310015     0.978076     0.656210    Uiso  ? C
   C31        1.0     1.063609     1.007251     0.632120    Uiso  ? C
   C32        1.0     1.089743     0.940645     0.671311    Uiso  ? C
   C33        1.0     0.969787     0.887712     0.702697    Uiso  ? C
   C34        1.0     0.286843     1.655005     0.546991    Uiso  ? C
   C35        1.0     0.993885     0.533834     0.738003    Uiso  ? C
   C36        1.0     0.255306     1.740732     0.531351    Uiso  ? C
   C37        1.0     0.912220     0.544604     0.750778    Uiso  ? C
   C38        1.0     0.699401     0.974723     0.364274    Uiso  ? C
   C39        1.0     0.342465     1.571604     0.618077    Uiso  ? C
   C40        1.0     0.896401     0.517106     0.805825    Uiso  ? C
   Na1        1.0     1.166987     0.512205     0.473293    Uiso  ? Na
   Na2        1.0     1.134965     0.296223     0.290014    Uiso  ? Na
   Na3        1.0     1.365847     1.384769     0.300226    Uiso  ? Na
   Na4        1.0     0.710719     0.845107     0.780509    Uiso  ? Na
   Na5        1.0     0.716004     0.714728     0.918559    Uiso  ? Na
   Na6        1.0     0.639352     0.329245     0.724729    Uiso  ? Na
   Na7        1.0     0.755502     1.093695     0.724857    Uiso  ? Na
   Na8        1.0     0.551863     0.763813     0.842119    Uiso  ? Na
   Na9        1.0     0.331401     1.228785     0.872765    Uiso  ? Na
   Na10       1.0     0.435009     0.458411     0.775734    Uiso  ? Na
   Pb1        1.0     0.610125     1.333327    -0.081232    Uiso  ? Pb
   Pb2        1.0     1.105654     1.092924    -0.109373    Uiso  ? Pb
   Pb3        1.0     0.529648     1.016775    -0.117968    Uiso  ? Pb
   Pb4        1.0     0.284497     0.914050    -0.071378    Uiso  ? Pb
   Pb5        1.0     1.191733     1.315814    -0.249140    Uiso  ? Pb
   Pb6        1.0     0.577184     0.775688     0.036853    Uiso  ? Pb
   Pb7        1.0     0.140761     0.589181    -0.092219    Uiso  ? Pb
   Pb8        1.0     0.904590     1.248557    -0.183086    Uiso  ? Pb
   Pb9        1.0     0.813367     0.978041    -0.065581    Uiso  ? Pb
   Pb10       1.0     1.301561     0.709337    -0.207539    Uiso  ? Pb
   Pb11       1.0     0.987626     0.789905    -0.090241    Uiso  ? Pb
   Pb12       1.0     1.075774     0.342460    -0.037632    Uiso  ? Pb
   Pb13       1.0     0.789415     0.457614     0.052767    Uiso  ? Pb
   Pb14       1.0     0.705099     1.151866     0.051556    Uiso  ? Pb
   Pb15       1.0     0.397945     0.477006    -0.045419    Uiso  ? Pb
   Pb16       1.0     0.357540     0.699915     0.157525    Uiso  ? Pb
   Pb17       1.0     0.871337     0.593965     0.228883    Uiso  ? Pb
   Pb18       1.0     0.467666     1.048143     0.048656    Uiso  ? Pb
   Pb19       1.0     0.616753     0.581317     0.155161    Uiso  ? Pb
   Pb20       1.0     1.040594     0.817305     0.202232    Uiso  ? Pb
   Pb21       1.0     0.784463     1.293248     0.235942    Uiso  ? Pb
   Pb22       1.0     1.215169     0.980262     0.119868    Uiso  ? Pb
   Pb23       1.0     0.222531     1.406028     0.114991    Uiso  ? Pb
   Pb24       1.0     0.528518     1.310596     0.170222    Uiso  ? Pb
   Pb25       1.0     0.867799     0.935404     0.105304    Uiso  ? Pb
   Pb26       1.0     0.990103     1.349427     0.151889    Uiso  ? Pb
   Pb27       1.0     0.987112     0.805236     0.365580    Uiso  ? Pb
   Pb28       1.0     1.096636     1.642832     0.076012    Uiso  ? Pb
   Pb29       1.0     1.177160     1.581056     0.316015    Uiso  ? Pb
   Pb30       1.0     1.000751     1.090777     0.312658    Uiso  ? Pb
   Pb31       1.0     0.392559     0.857161     0.301212    Uiso  ? Pb
   Pb32       1.0     0.356710     1.142305     0.199703    Uiso  ? Pb
