# Supplementary material for: Two-dimensional melt growth of large-scale, single-crystalline hybrid organic-inorganic perovskite films
Source: Nat Commun. 2026 Jun 3;17:7169. doi: 10.1038/s41467-026-73886-4 (PMC13396412; doi:10.1038/s41467-026-73886-4)
Supplement: Supplementary file 13 — Source Data 1 [file 41467_2026_73886_MOESM13_ESM.xlsx]

## Sheet: Fig.1
Fig. 1c-inset			Fig.1d-inset				Fig. 1j
Position (µm)	Height (nm)		Position (µm)	Height (nm)			BA2PbBr4		BA2MAPb2Br7		BA2MA2Pb3Br10		HA2PbBr4		HA2MAPb2Br7		BA2MA2Pb3Br10
0	-6.36639		0	-2.64826			2 Theta (θ)	Norm. Intensity (arb.units)	2 Theta (θ)	Norm. Intensity (arb.units)	2 Theta (θ)	Norm. Intensity (arb.units)	2 Theta (θ)	Norm. Intensity (arb.units)	2 Theta (θ)	Norm. Intensity (arb.units)	2 Theta (θ)	Norm. Intensity (arb.units)
0.01184	-6.3911		0.02455	-3.84414			2	0.12357	2	0.99567	2	2.36734	2	3.42727	2	4.61335	3	5.72023
0.02369	-6.28941		0.0491	-4.02321			2.06	0.12282	2.06	0.99483	2.06	2.36234	2.062	3.4262	2.06	4.61277	3.06	5.71972
0.03553	-6.37176		0.07364	-4.48309			2.12	0.12171	2.12	0.99421	2.12	2.35742	2.124	3.42569	2.12	4.60953	3.12	5.71952
0.04738	-6.4791		0.09819	-5.12469			2.18	0.12144	2.18	0.99327	2.18	2.35291	2.186	3.42528	2.18	4.61075	3.18	5.71942
0.05922	-6.50798		0.12274	-4.53404			2.24	0.12079	2.24	0.99252	2.24	2.34978	2.248	3.42579	2.24	4.61631	3.24	5.71925
0.07107	-6.67484		0.14729	-3.74651			2.3	0.11959	2.3	0.99184	2.3	2.34491	2.31	3.42564	2.3	4.61534	3.3	5.71901
0.08291	-6.63181		0.17183	-4.95859			2.36	0.11919	2.36	0.99117	2.36	2.343	2.372	3.42452	2.36	4.62012	3.36	5.7188
0.09476	-6.69795		0.19638	-3.46671			2.42	0.11884	2.42	0.99059	2.42	2.34141	2.434	3.42477	2.42	4.60899	3.42	5.71867
0.1066	-6.55463		0.22093	-5.13157			2.48	0.11871	2.48	0.99014	2.48	2.3379	2.496	3.42605	2.48	4.61183	3.48	5.7185
0.11845	-6.48547		0.24548	-4.96085			2.54	0.11833	2.54	0.9896	2.54	2.33603	2.558	3.42533	2.54	4.61189	3.54	5.71851
0.13029	-6.38436		0.27002	-5.53573			2.6	0.118	2.6	0.98921	2.6	2.33443	2.62	3.42472	2.6	4.61169	3.6	5.71842
0.14214	-6.27619		0.29457	-4.20697			2.66	0.11745	2.66	0.98883	2.66	2.33093	2.682	3.42385	2.66	4.61226	3.66	5.7185
0.15398	-6.09176		0.31912	-5.11259			2.72	0.11725	2.72	0.98826	2.72	2.33	2.744	3.42457	2.72	4.61717	3.72	5.71833
0.16582	-6.01097		0.34367	-4.18579			2.78	0.11716	2.78	0.98796	2.78	2.33076	2.806	3.42426	2.78	4.62499	3.78	5.71824
0.17767	-5.94783		0.36821	-4.53263			2.84	0.11658	2.84	0.98766	2.84	2.32916	2.868	3.42462	2.84	4.62381	3.84	5.71808
0.18951	-6.00613		0.39276	-5.44545			2.9	0.11684	2.9	0.98735	2.9	2.32779	2.93	3.42401	2.9	4.62665	3.9	5.71816
0.20136	-6.35582		0.41731	-6.61674			2.96	0.1163	2.96	0.98705	2.96	2.32774	2.992	3.42492	2.96	4.62936	3.96	5.71808
0.2132	-6.46581		0.44186	-5.61168			3.02	0.11641	3.02	0.98688	3.02	2.32733	3.054	3.42431	3.02	4.63154	4.02	5.71801
0.22505	-6.65091		0.46641	-5.52238			3.08	0.11607	3.08	0.98661	3.08	2.32959	3.116	3.42452	3.08	4.63082	4.08	5.71797
0.23689	-6.53344		0.49095	-5.05436			3.14	0.11609	3.14	0.98652	3.14	2.33243	3.178	3.42446	3.14	4.63365	4.14	5.71804
0.24874	-6.60708		0.5155	-4.34286			3.2	0.11576	3.2	0.98634	3.2	2.33876	3.24	3.42421	3.2	4.65582	4.2	5.71805
0.26058	-6.43579		0.54005	-5.8242			3.26	0.11565	3.26	0.98621	3.26	2.35097	3.302	3.42365	3.26	4.69035	4.26	5.71795
0.27243	-6.42263		0.5646	-5.63594			3.32	0.11496	3.32	0.98588	3.32	2.40052	3.364	3.42365	3.32	4.75255	4.32	5.71793
0.28427	-6.17273		0.58914	-6.14201			3.38	0.11515	3.38	0.98597	3.38	2.6325	3.426	3.42441	3.38	4.83487	4.38	5.71787
0.29612	-6.43284		0.61369	-5.9695			3.44	0.11505	3.44	0.9859	3.44	2.88616	3.488	3.42401	3.44	4.95082	4.44	5.71792
0.30796	-6.21307		0.63824	-4.45423			3.5	0.11506	3.5	0.98599	3.5	3.07884	3.55	3.42406	3.5	5.06812	4.5	5.71795
0.3198	-6.29995		0.66279	-5.15579			3.56	0.11464	3.56	0.98586	3.56	3.28288	3.612	3.4238	3.56	5.22443	4.56	5.71797
0.33165	-6.18311		0.68733	-4.15627			3.62	0.11464	3.62	0.98593	3.62	2.65376	3.674	3.42365	3.62	5.43474	4.62	5.71788
0.34349	-6.37317		0.71188	-5.07884			3.68	0.11469	3.68	0.986	3.68	2.3684	3.736	3.42406	3.68	5.61335	4.68	5.71798
0.35534	-6.37944		0.73643	-4.91022			3.74	0.11443	3.74	0.9861	3.74	2.32927	3.798	3.42497	3.74	5.60977	4.74	5.71804
0.36718	-6.38749		0.76098	-6.30447			3.8	0.11434	3.8	0.9865	3.8	2.31584	3.86	3.42416	3.8	5.49268	4.8	5.71806
0.37903	-6.33066		0.78553	-6.30722			3.86	0.11431	3.86	0.98705	3.86	2.31125	3.922	3.42554	3.86	5.23459	4.86	5.71804
0.39087	-6.39897		0.81007	-5.67817			3.92	0.1142	3.92	0.98775	3.92	2.30902	3.984	3.42462	3.92	5.03619	4.92	5.71799
0.40272	-6.48637		0.83462	-6.55906			3.98	0.11422	3.98	0.98876	3.98	2.30691	4.046	3.42574	3.98	4.91897	4.98	5.71801
0.41456	-6.40389		0.85917	-5.72476			4.04	0.1141	4.04	0.99044	4.04	2.30725	4.108	3.42492	4.04	4.81435	5.04	5.71804
0.42641	-6.22739		0.88372	-6.15361			4.1	0.114	4.1	0.9929	4.1	2.3072	4.17	3.42635	4.1	4.72681	5.1	5.71808
0.43825	-6.03409		0.90826	-4.65753			4.16	0.114	4.16	0.99692	4.16	2.30564	4.232	3.42941	4.16	4.67173	5.16	5.71808
0.4501	-5.66697		0.93281	-3.67105			4.22	0.11395	4.22	1.00407	4.22	2.30715	4.294	3.43364	4.22	4.64026	5.22	5.71801
0.46194	-5.05325		0.95736	-1.23553			4.28	0.11376	4.28	1.0194	4.28	2.30548	4.356	3.43456	4.28	4.62082	5.28	5.71799
0.47378	-4.56125		0.98191	1.98258			4.34	0.1133	4.34	1.06131	4.34	2.30564	4.418	3.43762	4.34	4.60752	5.34	5.71802
0.48563	-3.6429		1.00645	4.38583			4.4	0.11344	4.4	1.251	4.4	2.30663	4.48	3.44185	4.4	4.60424	5.4	5.71823
0.49747	-2.12603		1.031	4.71636			4.46	0.11352	4.46	1.69515	4.46	2.30633	4.542	3.45654	4.46	4.60264	5.46	5.71828
0.50932	-1.31827		1.05555	6.83908			4.52	0.11374	4.52	1.97831	4.52	2.3064	4.604	3.48724	4.52	4.59807	5.52	5.71832
0.52116	-0.79551		1.0801	6.90364			4.58	0.11375	4.58	1.71827	4.58	2.30555	4.666	3.70429	4.58	4.60203	5.58	5.71828
0.53301	-0.07153		1.10465	6.76971			4.64	0.11324	4.64	1.28653	4.64	2.30432	4.728	4.11899	4.64	4.60353	5.64	5.71845
0.54485	0.5745		1.12919	6.36201			4.7	0.11353	4.7	1.07361	4.7	2.30583	4.79	4.37816	4.7	4.60671	5.7	5.71887
0.5567	1.28015		1.15374	7.36015			4.76	0.11341	4.76	1.02234	4.76	2.3044	4.852	4.41972	4.76	4.60601	5.76	5.71899
0.56854	1.7942		1.17829	6.78844			4.82	0.1131	4.82	1.00474	4.82	2.30561	4.914	4.08141	4.82	4.60899	5.82	5.71905
0.58039	2.61963		1.20283	7.02556			4.88	0.11366	4.88	0.99631	4.88	2.3048	4.976	3.73346	4.88	4.60595	5.88	5.71964
0.59223	2.78631		1.22738	6.8528			4.94	0.11326	4.94	0.99172	4.94	2.30455	5.038	3.54829	4.94	4.60182	5.94	5.72019
0.60408	3.2092		1.25193	7.49891			5	0.11352	5	0.98856	5	2.30385	5.1	3.4695	5	4.6035	6	5.72152
0.61592	3.28088		1.27648	6.20951			5.06	0.11324	5.06	0.98656	5.06	2.30479	5.162	3.43849	5.06	4.60103	6.06	5.72591
0.62776	3.62563		1.30103	6.25324			5.12	0.11333	5.12	0.98527	5.12	2.30496	5.224	3.42951	5.12	4.59585	6.12	5.73396
0.63961	3.74292		1.32557	6.37822			5.18	0.11308	5.18	0.98418	5.18	2.30552	5.286	3.4264	5.18	4.59701	6.18	5.745
0.65145	3.75417		1.35012	6.35553			5.24	0.11336	5.24	0.98328	5.24	2.30432	5.348	3.42574	5.24	4.58788	6.24	5.78532
0.6633	3.90881		1.37467	6.12953			5.3	0.11359	5.3	0.98272	5.3	2.30513	5.41	3.4235	5.3	4.59931	6.3	6.08124
0.67514	4.05346		1.39922	6.71119			5.36	0.11335	5.36	0.98235	5.36	2.30666	5.472	3.42339	5.36	4.59225	6.36	6.716
0.68699	3.91083		1.42376	6.85386			5.42	0.11338	5.42	0.98193	5.42	2.30375	5.534	3.42273	5.42	4.59397	6.42	6.33864
0.69883	3.84723		1.44831	6.11513			5.48	0.11342	5.48	0.98167	5.48	2.30421	5.596	3.42324	5.48	4.59389	6.48	5.87225
0.71068	4.0624		1.47286	5.97145			5.54	0.11354	5.54	0.9813	5.54	2.3032	5.658	3.42258	5.54	4.59425	6.54	5.75775
0.72252	3.99538		1.49741	6.37979			5.6	0.11376	5.6	0.98109	5.6	2.30258	5.72	3.42268	5.6	4.59525	6.6	5.73235
0.73437	4.02466		1.52195	6.13371			5.66	0.11419	5.66	0.98086	5.66	2.30425	5.782	3.42283	5.66	4.59561	6.66	5.72475
0.74621	3.77992		1.5465	6.63395			5.72	0.11471	5.72	0.98082	5.72	2.30363	5.844	3.42227	5.72	4.59597	6.72	5.72169
0.75805	3.84761		1.57105	6.74994			5.78	0.11496	5.78	0.98065	5.78	2.30332	5.906	3.42237	5.78	4.59515	6.78	5.72023
0.7699	3.5623		1.5956	7.33774			5.84	0.11566	5.84	0.98055	5.84	2.3054	5.968	3.42263	5.84	4.59388	6.84	5.71931
0.78174	3.37561		1.62014	6.28432			5.9	0.11647	5.9	0.98049	5.9	2.30442	6.03	3.42222	5.9	4.59947	6.9	5.71887
0.79359	2.96485		1.64469	6.23045			5.96	0.11734	5.96	0.98039	5.96	2.30415	6.092	3.42217	5.96	4.59347	6.96	5.71865
0.80543	3.08417		1.66924	6.07102			6.02	0.11858	6.02	0.98038	6.02	2.30377	6.154	3.42242	6.02	4.59924	7.02	5.71831
0.81728	3.07151		1.69379	6.72734			6.08	0.12301	6.08	0.98031	6.08	2.30421	6.216	3.42212	6.08	4.60009	7.08	5.71812
0.82912	3.09523		1.71834	6.12279			6.14	0.1317	6.14	0.98034	6.14	2.30256	6.278	3.42191	6.14	4.59667	7.14	5.71789
0.84097	3.14048		1.74288	6.52933			6.2	0.15532	6.2	0.98027	6.2	2.30332	6.34	3.42115	6.2	4.59512	7.2	5.71783
0.85281	3.1694		1.76743	7.03107			6.26	0.25275	6.26	0.98046	6.26	2.30375	6.402	3.42171	6.26	4.59958	7.26	5.7177
0.86466	3.08017		1.79198	5.9724			6.32	0.54849	6.32	0.98065	6.32	2.30315	6.464	3.4214	6.32	4.59764	7.32	5.71767
0.8765	3.21572		1.81653	5.93396			6.38	0.99298	6.38	0.98093	6.38	2.30321	6.526	3.42156	6.38	4.59375	7.38	5.71756
0.88835	3.22538		1.84107	5.80618			6.44	1.10899	6.44	0.98072	6.44	2.30332	6.588	3.42146	6.44	4.59827	7.44	5.71751
0.90019	3.32243		1.86562	5.75395			6.5	0.91832	6.5	0.98049	6.5	2.30474	6.65	3.42186	6.5	4.60071	7.5	5.71746
0.91203	3.09337		1.89017	5.90337			6.56	0.45847	6.56	0.98016	6.56	2.30477	6.712	3.42135	6.56	4.60024	7.56	5.71728
0.92388	3.06597		1.91472	5.97273			6.62	0.15989	6.62	0.98	6.62	2.30774	6.774	3.421	6.62	4.60242	7.62	5.71736
0.93572	3.12931		1.93927	6.01765			6.68	0.12691	6.68	0.97993	6.68	2.31223	6.836	3.42186	6.68	4.60123	7.68	5.71714
0.94757	3.06116		1.96381	6.2966			6.74	0.11963	6.74	0.9799	6.74	2.32111	6.898	3.4214	6.74	4.60114	7.74	5.71731
0.95941	2.99506		1.98836	5.39925			6.8	0.11674	6.8	0.97988	6.8	2.36745	6.96	3.42135	6.8	4.60395	7.8	5.71726
0.97126	3.02045		2.01291	6.09605			6.86	0.11509	6.86	0.97982	6.86	2.48496	7.022	3.4211	6.86	4.59971	7.86	5.71721
0.9831	3.06712		2.03746	5.43288			6.92	0.11371	6.92	0.97982	6.92	2.57554	7.084	3.42146	6.92	4.60419	7.92	5.71732
0.99495	2.99063		2.062	6.44107			6.98	0.1131	6.98	0.97976	6.98	2.68353	7.146	3.42151	6.98	4.60227	7.98	5.71716
1.00679	2.93279		2.08655	5.51462			7.04	0.1123	7.04	0.9797	7.04	2.63411	7.208	3.42074	7.04	4.60992	8.04	5.71712
1.01864	3.23275		2.1111	6.4579			7.1	0.11245	7.1	0.97973	7.1	2.37641	7.27	3.42161	7.1	4.61349	8.1	5.71719
1.03048	3.26656		2.13565	5.8568			7.16	0.11208	7.16	0.9797	7.16	2.3206	7.332	3.42151	7.16	4.61155	8.16	5.71713
1.04233	3.29039		2.16019	5.59662			7.22	0.11224	7.22	0.97966	7.22	2.30972	7.394	3.42161	7.22	4.62152	8.22	5.71721
1.05417	3.33977		2.18474	4.98397			7.28	0.11202	7.28	0.97968	7.28	2.30663	7.456	3.4212	7.28	4.63083	8.28	5.71719
1.06601	3.42202		2.20929	5.8304			7.34	0.11152	7.34	0.97967	7.34	2.30461	7.518	3.42135	7.34	4.63949	8.34	5.71718
1.07786	3.62705		2.23384	5.04338			7.4	0.11126	7.4	0.97963	7.4	2.30194	7.58	3.42125	7.4	4.64045	8.4	5.71714
1.0897	3.26145		2.25838	5.50241			7.46	0.11146	7.46	0.97965	7.46	2.30258	7.642	3.421	7.46	4.64328	8.46	5.71705
1.10155	3.34481		2.28293	4.8998			7.52	0.11114	7.52	0.97964	7.52	2.30153	7.704	3.4211	7.52	4.64196	8.52	5.71717
1.11339	3.139		2.30748	5.74997			7.58	0.11125	7.58	0.97966	7.58	2.30107	7.766	3.4211	7.58	4.63774	8.58	5.71709
1.12524	3.24387		2.33203	4.48185			7.64	0.11095	7.64	0.97966	7.64	2.30142	7.828	3.42125	7.64	4.62872	8.64	5.7171
1.13708	3.08349		2.35657	4.66441			7.7	0.11091	7.7	0.97962	7.7	2.30042	7.89	3.42079	7.7	4.62616	8.7	5.71709
1.14893	3.17426		2.38112	4.93691			7.76	0.11079	7.76	0.9797	7.76	2.30066	7.952	3.42095	7.76	4.62256	8.76	5.71704
1.16077	2.9267		2.40567	5.37299			7.82	0.11077	7.82	0.97972	7.82	2.30005	8.014	3.4211	7.82	4.62064	8.82	5.71704
1.17262	2.87153		2.43022	5.50547			7.88	0.11088	7.88	0.97979	7.88	2.29988	8.076	3.4211	7.88	4.614	8.88	5.71703
1.18446	2.46733		2.45477	5.85039			7.94	0.11082	7.94	0.97978	7.94	2.30036	8.138	3.42089	7.94	4.61168	8.94	5.71706
1.19631	2.55727		2.47931	5.98903			8	0.11085	8	0.9798	8	2.29936	8.2	3.4214	8	4.60852	9	5.71699
1.20815	2.43342		2.50386	5.04009			8.06	0.11043	8.06	0.97992	8.06	2.30063	8.262	3.42115	8.06	4.60897	9.06	5.71702
1.21999	2.48283		2.52841	5.03029			8.12	0.11062	8.12	0.98	8.12	2.29921	8.324	3.4211	8.12	4.60554	9.12	5.71693
1.23184	2.47972		2.55296	4.9965			8.18	0.11069	8.18	0.98014	8.18	2.30058	8.386	3.42125	8.18	4.60818	9.18	5.717
1.24368	2.55336		2.5775	4.89599			8.24	0.11066	8.24	0.98033	8.24	2.29955	8.448	3.42176	8.24	4.60493	9.24	5.71702
1.25553	2.37831		2.60205	5.20929			8.3	0.11057	8.3	0.98049	8.3	2.29926	8.51	3.42151	8.3	4.60647	9.3	5.71701
1.26737	2.37563		2.6266	4.42182			8.36	0.11024	8.36	0.98066	8.36	2.30056	8.572	3.42186	8.36	4.61213	9.36	5.71704
1.27922	2.32352		2.65115	5.80123			8.42	0.11034	8.42	0.98105	8.42	2.29863	8.634	3.42146	8.42	4.61333	9.42	5.71696
1.29106	2.43604		2.6757	3.74105			8.48	0.11025	8.48	0.98142	8.48	2.29945	8.696	3.42202	8.48	4.61039	9.48	5.71691
1.30291	2.47761		2.70024	4.77653			8.54	0.11043	8.54	0.98218	8.54	2.29909	8.758	3.42191	8.54	4.60614	9.54	5.71702
1.31475	2.61351		2.72479	4.15174			8.6	0.11017	8.6	0.98333	8.6	2.29896	8.82	3.42135	8.6	4.60629	9.6	5.71697
1.3266	2.62127		2.74934	4.98123			8.66	0.11026	8.66	0.98531	8.66	2.29861	8.882	3.4212	8.66	4.61335	9.66	5.71691
1.33844	2.52854		2.77388	4.3281			8.72	0.11031	8.72	0.98854	8.72	2.2984	8.944	3.42181	8.72	4.6131	9.72	5.71693
1.35029	2.3469		2.79843	4.69777			8.78	0.11009	8.78	0.99524	8.78	2.29893	9.006	3.4214	8.78	4.60741	9.78	5.71698
1.36213	2.4407		2.82298	5.03774			8.84	0.1102	8.84	1.015	8.84	2.2991	9.068	3.42293	8.84	4.60819	9.84	5.71695
1.37397	2.49698						8.9	0.10999	8.9	1.06892	8.9	2.29932	9.13	3.42253	8.9	4.61076	9.9	5.71692
1.38582	2.61559						8.96	0.11011	8.96	1.16804	8.96	2.29921	9.192	3.42329	8.96	4.60907	9.96	5.71706
1.39766	2.61513						9.02	0.11024	9.02	1.21058	9.02	2.29999	9.254	3.42334	9.02	4.60892	10.02	5.71699
1.40951	2.72001						9.08	0.11005	9.08	1.14017	9.08	2.29966	9.316	3.42508	9.08	4.60851	10.08	5.71699
1.42135	2.80258						9.14	0.11003	9.14	1.0515	9.14	2.29815	9.378	3.42691	9.14	4.61216	10.14	5.71693
1.4332	2.73314						9.2	0.11014	9.2	1.00231	9.2	2.29855	9.44	3.43742	9.2	4.61096	10.2	5.71693
1.44504	2.85605						9.26	0.11014	9.26	0.98848	9.26	2.30013	9.502	3.47883	9.26	4.61112	10.26	5.717
1.45689	2.94251						9.32	0.10997	9.32	0.9845	9.32	2.29832	9.564	3.51963	9.32	4.6143	10.32	5.71698
1.46873	3.02427						9.38	0.11005	9.38	0.98243	9.38	2.29897	9.626	3.5415	9.38	4.61529	10.38	5.71695
							9.44	0.11014	9.44	0.98137	9.44	2.29796	9.688	3.53355	9.44	4.61006	10.44	5.71695
							9.5	0.10994	9.5	0.98068	9.5	2.29831	9.75	3.4978	9.5	4.61175	10.5	5.71698
							9.56	0.10997	9.56	0.98023	9.56	2.29878	9.812	3.47011	9.56	4.61601	10.56	5.71686
							9.62	0.11006	9.62	0.97986	9.62	2.29813	9.874	3.4542	9.62	4.61556	10.62	5.71689
							9.68	0.11006	9.68	0.97965	9.68	2.29802	9.936	3.44145	9.68	4.61296	10.68	5.71687
							9.74	0.10992	9.74	0.9795	9.74	2.29739	9.998	3.43426	9.74	4.61243	10.74	5.71691
							9.8	0.11005	9.8	0.97935	9.8	2.29809	10.06	3.42865	9.8	4.61396	10.8	5.71697
							9.86	0.10992	9.86	0.97927	9.86	2.29867	10.122	3.42554	9.86	4.61736	10.86	5.71698
							9.92	0.10973	9.92	0.97919	9.92	2.29901	10.184	3.42324	9.92	4.61746	10.92	5.71687
							9.98	0.10978	9.98	0.97913	9.98	2.29913	10.246	3.42207	9.98	4.61368	10.98	5.71688
							10.04	0.10987	10.04	0.97906	10.04	2.29988	10.308	3.42156	10.04	4.61312	11.04	5.71696
							10.1	0.10988	10.1	0.97903	10.1	2.30017	10.37	3.42074	10.1	4.61612	11.1	5.71689
							10.16	0.10978	10.16	0.97897	10.16	2.30177	10.432	3.42151	10.16	4.61937	11.16	5.71684
							10.22	0.10977	10.22	0.97892	10.22	2.30512	10.494	3.421	10.22	4.62133	11.22	5.71687
							10.28	0.10961	10.28	0.97896	10.28	2.32617	10.556	3.42079	10.28	4.61849	11.28	5.71689
							10.34	0.10977	10.34	0.97888	10.34	2.36207	10.618	3.42095	10.34	4.62225	11.34	5.71684
							10.4	0.10978	10.4	0.97891	10.4	2.39147	10.68	3.42064	10.4	4.6207	11.4	5.71681
							10.46	0.10979	10.46	0.97887	10.46	2.42391	10.742	3.42095	10.46	4.62522	11.46	5.71685
							10.52	0.10985	10.52	0.97884	10.52	2.38428	10.804	3.42079	10.52	4.62813	11.52	5.71682
							10.58	0.10982	10.58	0.97883	10.58	2.31869	10.866	3.42064	10.58	4.62999	11.58	5.71688
							10.64	0.1097	10.64	0.97883	10.64	2.30421	10.928	3.42089	10.64	4.63696	11.64	5.71687
							10.7	0.10965	10.7	0.97877	10.7	2.30137	10.99	3.42079	10.7	4.64264	11.7	5.71686
							10.76	0.10975	10.76	0.97876	10.76	2.30064	11.052	3.42049	10.76	4.66208	11.76	5.71688
							10.82	0.10973	10.82	0.97878	10.82	2.29928	11.114	3.42038	10.82	4.68191	11.82	5.71687
							10.88	0.10965	10.88	0.97873	10.88	2.29855	11.176	3.42089	10.88	4.71461	11.88	5.71684
							10.94	0.10971	10.94	0.9787	10.94	2.29802	11.238	3.42049	10.94	4.75176	11.94	5.71685
							11	0.10975	11	0.97868	11	2.29812	11.3	3.42059	11	4.78885	12	5.71688
							11.06	0.10973	11.06	0.97868	11.06	2.29712	11.362	3.42084	11.06	4.83331	12.06	5.71695
							11.12	0.10978	11.12	0.97866	11.12	2.2981	11.424	3.42084	11.12	4.89568	12.12	5.71692
							11.18	0.1098	11.18	0.97868	11.18	2.29745	11.486	3.42115	11.18	4.90928	12.18	5.71698
							11.24	0.10978	11.24	0.97865	11.24	2.29751	11.548	3.42069	11.24	4.87695	12.24	5.71708
							11.3	0.1097	11.3	0.97865	11.3	2.29662	11.61	3.42064	11.3	4.83227	12.3	5.71739
							11.36	0.10982	11.36	0.97864	11.36	2.29737	11.672	3.42095	11.36	4.78189	12.36	5.71747
							11.42	0.10963	11.42	0.97862	11.42	2.29683	11.734	3.42084	11.42	4.73798	12.42	5.71771
							11.48	0.10969	11.48	0.97863	11.48	2.29699	11.796	3.42059	11.48	4.72007	12.48	5.71765
							11.54	0.10979	11.54	0.97861	11.54	2.29669	11.858	3.42074	11.54	4.68261	12.54	5.71806
							11.6	0.10976	11.6	0.9786	11.6	2.29659	11.92	3.4211	11.6	4.66049	12.6	5.71896
							11.66	0.10974	11.66	0.97863	11.66	2.29716	11.982	3.42044	11.66	4.64392	12.66	5.72482
							11.72	0.10979	11.72	0.9786	11.72	2.29643	12.044	3.42069	11.72	4.62929	12.72	5.75422
							11.78	0.10992	11.78	0.97859	11.78	2.29642	12.106	3.42023	11.78	4.62178	12.78	5.78455
							11.84	0.1097	11.84	0.97861	11.84	2.29672	12.168	3.42064	11.84	4.62318	12.84	5.75168
							11.9	0.10971	11.9	0.97859	11.9	2.2965	12.23	3.42059	11.9	4.62083	12.9	5.72591
							11.96	0.10999	11.96	0.97857	11.96	2.29583	12.292	3.42059	11.96	4.62288	12.96	5.71939
							12.02	0.10977	12.02	0.97859	12.02	2.29715	12.354	3.42069	12.02	4.61871	13.02	5.71782
							12.08	0.10978	12.08	0.9786	12.08	2.29647	12.416	3.42049	12.08	4.61745	13.08	5.71745
							12.14	0.10982	12.14	0.97859	12.14	2.29601	12.478	3.42064	12.14	4.62091	13.14	5.71728
							12.2	0.10995	12.2	0.97861	12.2	2.29551	12.54	3.42089	12.2	4.62036	13.2	5.71712
							12.26	0.10984	12.26	0.97862	12.26	2.29612	12.602	3.42028	12.26	4.61683	13.26	5.71703
							12.32	0.11017	12.32	0.97858	12.32	2.2972	12.664	3.42059	12.32	4.62087	13.32	5.71696
							12.38	0.11055	12.38	0.97858	12.38	2.29499	12.726	3.42069	12.38	4.61617	13.38	5.71694
							12.44	0.11079	12.44	0.97862	12.44	2.29655	12.788	3.42044	12.44	4.61541	13.44	5.71686
							12.5	0.11092	12.5	0.97861	12.5	2.2964	12.85	3.42079	12.5	4.61465	13.5	5.71684
							12.56	0.11193	12.56	0.9786	12.56	2.29688	12.912	3.42074	12.56	4.61137	13.56	5.71676
							12.62	0.11449	12.62	0.97862	12.62	2.29567	12.974	3.42125	12.62	4.6161	13.62	5.71682
							12.68	0.12579	12.68	0.97863	12.68	2.29618	13.036	3.42074	12.68	4.61838	13.68	5.71687
							12.74	0.15078	12.74	0.97869	12.74	2.29591	13.098	3.42064	12.74	4.61477	13.74	5.71685
							12.8	0.1797	12.8	0.97876	12.8	2.29648	13.16	3.4212	12.8	4.61445	13.8	5.71687
							12.86	0.18768	12.86	0.97882	12.86	2.29653	13.222	3.42049	12.86	4.61704	13.86	5.71681
							12.92	0.17211	12.92	0.97892	12.92	2.29547	13.284	3.42069	12.92	4.61672	13.92	5.7169
							12.98	0.13874	12.98	0.97917	12.98	2.29645	13.346	3.42049	12.98	4.61413	13.98	5.71679
							13.04	0.11543	13.04	0.97952	13.04	2.29626	13.408	3.42064	13.04	4.61931	14.04	5.71679
							13.1	0.1113	13.1	0.9801	13.1	2.29712	13.47	3.42069	13.1	4.61549	14.1	5.71683
							13.16	0.11057	13.16	0.98088	13.16	2.29872	13.532	3.42079	13.16	4.61762	14.16	5.7168
							13.22	0.11017	13.22	0.98228	13.22	2.29724	13.594	3.42018	13.22	4.61146	14.22	5.71683
							13.28	0.11007	13.28	0.98635	13.28	2.29816	13.656	3.42105	13.28	4.61812	14.28	5.7168
							13.34	0.11	13.34	1.00216	13.34	2.30037	13.718	3.42084	13.34	4.61397	14.34	5.7168
							13.4	0.10989	13.4	1.04813	13.4	2.30332	13.78	3.42105	13.4	4.62029	14.4	5.71679
							13.46	0.10983	13.46	1.1377	13.46	2.30574	13.842	3.42095	13.46	4.61582	14.46	5.71675
							13.52	0.10975	13.52	1.21487	13.52	2.30755	13.904	3.421	13.52	4.61445	14.52	5.71671
							13.58	0.10981	13.58	1.19116	13.58	2.31195	13.966	3.42125	13.58	4.61501	14.58	5.71681
							13.64	0.10963	13.64	1.10244	13.64	2.32176	14.028	3.421	13.64	4.61389	14.64	5.71689
							13.7	0.10959	13.7	1.03336	13.7	2.35431	14.09	3.42074	13.7	4.61569	14.7	5.71681
							13.76	0.10981	13.76	1.00245	13.76	2.47532	14.152	3.42135	13.76	4.61715	14.76	5.7168
							13.82	0.10953	13.82	0.99246	13.82	2.65799	14.214	3.42227	13.82	4.61526	14.82	5.71677
							13.88	0.10971	13.88	0.98897	13.88	2.82004	14.276	3.42355	13.88	4.62151	14.88	5.71675
							13.94	0.10951	13.94	0.98689	13.94	2.93745	14.338	3.42773	13.94	4.61915	14.94	5.71679
							14	0.1095	14	0.98552	14	2.73542	14.4	3.43584	14	4.62249	15	5.71681
							14.06	0.10966	14.06	0.98464	14.06	2.41532	14.462	3.44558	14.06	4.62764	15.06	5.71677
							14.12	0.10952	14.12	0.98391	14.12	2.33016	14.524	3.44792	14.12	4.62522	15.12	5.71687
							14.18	0.10949	14.18	0.98321	14.18	2.3129	14.586	3.44527	14.18	4.62856	15.18	5.71677
							14.24	0.10938	14.24	0.98276	14.24	2.30687	14.648	3.4389	14.24	4.62898	15.24	5.71674
							14.3	0.1094	14.3	0.98226	14.3	2.30255	14.71	3.43074	14.3	4.63445	15.3	5.71685
							14.36	0.10952	14.36	0.98187	14.36	2.30077	14.772	3.42564	14.36	4.63293	15.36	5.7168
							14.42	0.10953	14.42	0.98163	14.42	2.29964	14.834	3.42436	14.42	4.64312	15.42	5.71678
							14.48	0.10958	14.48	0.98132	14.48	2.29797	14.896	3.42329	14.48	4.65	15.48	5.7167
							14.54	0.10946	14.54	0.9811	14.54	2.29737	14.958	3.42304	14.54	4.67345	15.54	5.7168
							14.6	0.1095	14.6	0.98096	14.6	2.29748	15.02	3.42319	14.6	4.69385	15.6	5.71679
							14.66	0.10955	14.66	0.9808	14.66	2.29594	15.082	3.42237	14.66	4.71769	15.66	5.71673
							14.72	0.1094	14.72	0.98062	14.72	2.29653	15.144	3.42166	14.72	4.74837	15.72	5.71676
							14.78	0.10943	14.78	0.98061	14.78	2.29521	15.206	3.42095	14.78	4.7885	15.78	5.71673
							14.84	0.1095	14.84	0.98041	14.84	2.29594	15.268	3.42059	14.84	4.83504	15.84	5.71675
							14.9	0.10972	14.9	0.98031	14.9	2.29486	15.33	3.42064	14.9	4.85331	15.9	5.71678
							14.96	0.10949	14.96	0.98014	14.96	2.29478	15.392	3.42059	14.96	4.84214	15.96	5.71686
							15.02	0.1095	15.02	0.98006	15.02	2.29478	15.454	3.42028	15.02	4.80427	16.02	5.71681
							15.08	0.1095	15.08	0.97979	15.08	2.29504	15.516	3.42033	15.08	4.76226	16.08	5.71677
							15.14	0.10944	15.14	0.97969	15.14	2.29474	15.578	3.42018	15.14	4.72413	16.14	5.71673
							15.2	0.10949	15.2	0.97959	15.2	2.29515	15.64	3.42059	15.2	4.69887	16.2	5.71676
							15.26	0.10944	15.26	0.9795	15.26	2.29518	15.702	3.42049	15.26	4.67115	16.26	5.71678
							15.32	0.10953	15.32	0.97944	15.32	2.29516	15.764	3.42069	15.32	4.65042	16.32	5.71681
							15.38	0.10949	15.38	0.97935	15.38	2.2947	15.826	3.42003	15.38	4.63486	16.38	5.71673
							15.44	0.10954	15.44	0.97929	15.44	2.29464	15.888	3.42008	15.44	4.62706	16.44	5.71678
							15.5	0.10953	15.5	0.97927	15.5	2.29442	15.95	3.42028	15.5	4.62301	16.5	5.71678
							15.56	0.1095	15.56	0.97922	15.56	2.29491	16.012	3.42033	15.56	4.61729	16.56	5.71672
							15.62	0.10946	15.62	0.9792	15.62	2.29383	16.074	3.42049	15.62	4.61389	16.62	5.71673
							15.68	0.10948	15.68	0.97918	15.68	2.29391	16.136	3.42013	15.68	4.61463	16.68	5.71675
							15.74	0.10943	15.74	0.97914	15.74	2.29435	16.198	3.42069	15.74	4.61472	16.74	5.71676
							15.8	0.10935	15.8	0.97912	15.8	2.29488	16.26	3.42028	15.8	4.61359	16.8	5.71669
							15.86	0.10933	15.86	0.97905	15.86	2.29491	16.322	3.42074	15.86	4.61711	16.86	5.71678
							15.92	0.10949	15.92	0.97906	15.92	2.29504	16.384	3.42038	15.92	4.61042	16.92	5.71678
							15.98	0.10948	15.98	0.97904	15.98	2.29443	16.446	3.42038	15.98	4.61194	16.98	5.71669
							16.04	0.10942	16.04	0.979	16.04	2.29461	16.508	3.42033	16.04	4.61268	17.04	5.7168
							16.1	0.1093	16.1	0.97903	16.1	2.29391	16.57	3.42054	16.1	4.6109	17.1	5.71673
							16.16	0.10933	16.16	0.97905	16.16	2.29372	16.632	3.42054	16.16	4.61126	17.16	5.71677
							16.22	0.10952	16.22	0.97907	16.22	2.29445	16.694	3.42084	16.22	4.61155	17.22	5.71683
							16.28	0.1093	16.28	0.97902	16.28	2.29501	16.756	3.42084	16.28	4.61191	17.28	5.71677
							16.34	0.10944	16.34	0.97904	16.34	2.29404	16.818	3.42054	16.34	4.61162	17.34	5.7168
							16.4	0.10943	16.4	0.97904	16.4	2.29408	16.88	3.42059	16.4	4.60933	17.4	5.7168
							16.46	0.10944	16.46	0.97904	16.46	2.29377	16.942	3.42095	16.46	4.61202	17.46	5.71683
							16.52	0.10954	16.52	0.97904	16.52	2.29348	17.004	3.42038	16.52	4.61335	17.52	5.71672
							16.58	0.10948	16.58	0.97902	16.58	2.29496	17.066	3.42028	16.58	4.60615	17.58	5.71683
							16.64	0.10938	16.64	0.97906	16.64	2.29418	17.128	3.42049	16.64	4.61272	17.64	5.71678
							16.7	0.10947	16.7	0.97905	16.7	2.29483	17.19	3.42018	16.7	4.60882	17.7	5.71674
							16.76	0.10945	16.76	0.97906	16.76	2.29581	17.252	3.42028	16.76	4.60789	17.76	5.71679
							16.82	0.10955	16.82	0.9791	16.82	2.2961	17.314	3.42028	16.82	4.61117	17.82	5.71673
							16.88	0.10942	16.88	0.97912	16.88	2.2971	17.376	3.42059	16.88	4.6074	17.88	5.71671
							16.94	0.10945	16.94	0.97909	16.94	2.29694	17.438	3.42049	16.94	4.60952	17.94	5.7168
							17	0.10944	17	0.97909	17	2.29756	17.5	3.42028	17	4.60698	18	5.71677
							17.06	0.10936	17.06	0.97912	17.06	2.29861	17.562	3.42079	17.06	4.61336	18.06	5.71679
							17.12	0.10936	17.12	0.97918	17.12	2.30026	17.624	3.42054	17.12	4.61115	18.12	5.7168
							17.18	0.10936	17.18	0.97923	17.18	2.30766	17.686	3.42074	17.18	4.61132	18.18	5.71674
							17.24	0.10943	17.24	0.97926	17.24	2.33987	17.748	3.42054	17.24	4.61195	18.24	5.71684
							17.3	0.10948	17.3	0.97937	17.3	2.38941	17.81	3.4214	17.3	4.61078	18.3	5.71682
							17.36	0.10942	17.36	0.97935	17.36	2.43404	17.872	3.42054	17.36	4.61277	18.36	5.71696
							17.42	0.1094	17.42	0.97952	17.42	2.46975	17.934	3.42074	17.42	4.60861	18.42	5.71686
							17.48	0.10943	17.48	0.97958	17.48	2.43744	17.996	3.42074	17.48	4.61022	18.48	5.71717
							17.54	0.10949	17.54	0.97975	17.54	2.34389	18.058	3.42044	17.54	4.61324	18.54	5.71744
							17.6	0.10948	17.6	0.97991	17.6	2.3068	18.12	3.42069	17.6	4.6133	18.6	5.71738
							17.66	0.10943	17.66	0.98024	17.66	2.29897	18.182	3.42079	17.66	4.61192	18.66	5.71748
							17.72	0.10945	17.72	0.98068	17.72	2.29628	18.244	3.42038	17.72	4.61321	18.72	5.71756
							17.78	0.10954	17.78	0.98161	17.78	2.29493	18.306	3.42023	17.78	4.61184	18.78	5.71774
							17.84	0.10958	17.84	0.98384	17.84	2.29453	18.368	3.42008	17.84	4.61351	18.84	5.71785
							17.9	0.10935	17.9	0.99009	17.9	2.29462	18.43	3.42105	17.9	4.61265	18.9	5.71809
							17.96	0.10937	17.96	1.0045	17.96	2.29388	18.492	3.42044	17.96	4.61736	18.96	5.71868
							18.02	0.10946	18.02	1.02584	18.02	2.29347	18.554	3.42059	18.02	4.61826	19.02	5.71997
							18.08	0.10952	18.08	1.04136	18.08	2.29361	18.616	3.42084	18.08	4.61572	19.08	5.72648
							18.14	0.10953	18.14	1.0341	18.14	2.294	18.678	3.42013	18.14	4.61668	19.14	5.75618
							18.2	0.10955	18.2	1.0121	18.2	2.29335	18.74	3.42059	18.2	4.61835	19.2	5.82455
							18.26	0.10954	18.26	0.99365	18.26	2.29288	18.802	3.42079	18.26	4.62584	19.26	5.82584
							18.32	0.10954	18.32	0.98433	18.32	2.29374	18.864	3.42038	18.32	4.63081	19.32	5.76332
							18.38	0.10949	18.38	0.98088	18.38	2.29347	18.926	3.42095	18.38	4.63643	19.38	5.72926
							18.44	0.10948	18.44	0.97984	18.44	2.29315	18.988	3.42095	18.44	4.64528	19.44	5.72089
							18.5	0.10958	18.5	0.97933	18.5	2.29421	19.05	3.42084	18.5	4.656	19.5	5.71887
							18.56	0.10944	18.56	0.97911	18.56	2.29283	19.112	3.4211	18.56	4.66782	19.56	5.71816
							18.62	0.10969	18.62	0.97892	18.62	2.29275	19.174	3.42181	18.62	4.6843	19.62	5.71777
							18.68	0.10978	18.68	0.9788	18.68	2.29266	19.236	3.42283	18.68	4.68248	19.68	5.7175
							18.74	0.10989	18.74	0.97871	18.74	2.29324	19.298	3.42594	18.74	4.67729	19.74	5.7174
							18.8	0.11008	18.8	0.97863	18.8	2.29231	19.36	3.42956	18.8	4.67055	19.8	5.71726
							18.86	0.11027	18.86	0.9786	18.86	2.29277	19.422	3.43324	18.86	4.65883	19.86	5.71712
							18.92	0.11041	18.92	0.97857	18.92	2.29264	19.484	3.43268	18.92	4.6473	19.92	5.71694
							18.98	0.11068	18.98	0.97854	18.98	2.29332	19.546	3.42905	18.98	4.63849	19.98	5.71697
							19.04	0.11146	19.04	0.97849	19.04	2.29312	19.608	3.42676	19.04	4.63071	20.04	5.71694
							19.1	0.11489	19.1	0.97853	19.1	2.2928	19.67	3.42365	19.1	4.62222	20.1	5.71688
							19.16	0.12535	19.16	0.97849	19.16	2.29345	19.732	3.42314	19.16	4.61916	20.16	5.71693
							19.22	0.1426	19.22	0.97851	19.22	2.29204	19.794	3.42202	19.22	4.61649	20.22	5.71687
							19.28	0.1574	19.28	0.9785	19.28	2.29307	19.856	3.4211	19.28	4.61479	20.28	5.71681
							19.34	0.15555	19.34	0.97847	19.34	2.29297	19.918	3.42191	19.34	4.60992	20.34	5.71689
							19.4	0.14054	19.4	0.97844	19.4	2.29219	19.98	3.4211	19.4	4.61339	20.4	5.7168
							19.46	0.1219	19.46	0.97847	19.46	2.29232	20.042	3.42186	19.46	4.61324	20.46	5.71687
							19.52	0.11237	19.52	0.97843	19.52	2.29269	20.104	3.42176	19.52	4.61017	20.52	5.7168
							19.58	0.11071	19.58	0.97843	19.58	2.29294	20.166	3.42084	19.58	4.61254	20.58	5.7168
							19.64	0.11027	19.64	0.97843	19.64	2.29332	20.228	3.4211	19.64	4.61045	20.64	5.71673
							19.7	0.11	19.7	0.97843	19.7	2.29243	20.29	3.42049	19.7	4.61152	20.7	5.7168
							19.76	0.11	19.76	0.97842	19.76	2.29277	20.352	3.42033	19.76	4.61078	20.76	5.71677
							19.82	0.10987	19.82	0.97841	19.82	2.29281	20.414	3.42069	19.82	4.6112	20.82	5.71684
							19.88	0.10969	19.88	0.97842	19.88	2.29299	20.476	3.42054	19.88	4.6113	20.88	5.71679
							19.94	0.10982	19.94	0.97841	19.94	2.29208	20.538	3.42049	19.94	4.61295	20.94	5.71678
							20	0.10966	20	0.97839	20	2.29234	20.6	3.42064	20	4.60878	21	5.71678
							20.06	0.10964	20.06	0.97841	20.06	2.29223	20.662	3.42028	20.06	4.61159	21.06	5.71683
							20.12	0.10966	20.12	0.97839	20.12	2.29304	20.724	3.42044	20.12	4.61104	21.12	5.7168
							20.18	0.10953	20.18	0.9784	20.18	2.29278	20.786	3.42023	20.18	4.60854	21.18	5.71679
							20.24	0.10961	20.24	0.97839	20.24	2.29331	20.848	3.42054	20.24	4.61128	21.24	5.71677
							20.3	0.10965	20.3	0.97839	20.3	2.29329	20.91	3.42028	20.3	4.61221	21.3	5.71668
							20.36	0.10959	20.36	0.97839	20.36	2.29307	20.972	3.42064	20.36	4.60997	21.36	5.7168
							20.42	0.10962	20.42	0.97839	20.42	2.29347	21.034	3.42054	20.42	4.61219	21.42	5.71672
							20.48	0.10955	20.48	0.97838	20.48	2.29221	21.096	3.42023	20.48	4.61047	21.48	5.71681
							20.54	0.10938	20.54	0.97839	20.54	2.29266	21.158	3.42044	20.54	4.61223	21.54	5.71672
							20.6	0.10948	20.6	0.97839	20.6	2.29331	21.22	3.42013	20.6	4.61108	21.6	5.71678
							20.66	0.1096	20.66	0.97839	20.66	2.29313	21.282	3.42074	20.66	4.61142	21.66	5.71673
							20.72	0.10946	20.72	0.97839	20.72	2.29497	21.344	3.42033	20.72	4.61201	21.72	5.71677
							20.78	0.10951	20.78	0.97838	20.78	2.30009	21.406	3.42049	20.78	4.6126	21.78	5.71668
							20.84	0.10951	20.84	0.97838	20.84	2.30552	21.468	3.42059	20.84	4.61138	21.84	5.71671
							20.9	0.1094	20.9	0.97838	20.9	2.30933	21.53	3.42064	20.9	4.61184	21.9	5.71679
							20.96	0.10946	20.96	0.97838	20.96	2.31031	21.592	3.42054	20.96	4.61372	21.96	5.71673
							21.02	0.10948	21.02	0.97838	21.02	2.30377	21.654	3.42079	21.02	4.6103	22.02	5.7168
							21.08	0.10947	21.08	0.97837	21.08	2.29601	21.716	3.42079	21.08	4.61146	22.08	5.71677
							21.14	0.10953	21.14	0.97838	21.14	2.29385	21.778	3.42054	21.14	4.61295	22.14	5.7168
							21.2	0.10945	21.2	0.97836	21.2	2.29374	21.84	3.42064	21.2	4.61165	22.2	5.71678
							21.26	0.10961	21.26	0.97836	21.26	2.29354	21.902	3.42084	21.26	4.61197	22.26	5.71676
							21.32	0.1095	21.32	0.97837	21.32	2.29293	21.964	3.42038	21.32	4.60853	22.32	5.7168
							21.38	0.1095	21.38	0.97836	21.38	2.29251	22.026	3.42038	21.38	4.61001	22.38	5.71671
							21.44	0.10942	21.44	0.97836	21.44	2.29259	22.088	3.42084	21.44	4.61497	22.44	5.71677
							21.5	0.10925	21.5	0.97836	21.5	2.29273	22.15	3.421	21.5	4.61095	22.5	5.71676
							21.56	0.1094	21.56	0.97837	21.56	2.29224	22.212	3.42059	21.56	4.61352	22.56	5.71677
							21.62	0.10934	21.62	0.97837	21.62	2.29258	22.274	3.42054	21.62	4.61259	22.62	5.71674
							21.68	0.10949	21.68	0.97836	21.68	2.29294	22.336	3.42084	21.68	4.61095	22.68	5.71672
							21.74	0.10951	21.74	0.97836	21.74	2.292	22.398	3.42059	21.74	4.61164	22.74	5.71677
							21.8	0.10936	21.8	0.97837	21.8	2.29278	22.46	3.42064	21.8	4.61374	22.8	5.71681
							21.86	0.10956	21.86	0.97837	21.86	2.29239	22.522	3.42069	21.86	4.6108	22.86	5.71682
							21.92	0.1094	21.92	0.97836	21.92	2.29232	22.584	3.421	21.92	4.61335	22.92	5.71677
							21.98	0.10942	21.98	0.97835	21.98	2.29237	22.646	3.42089	21.98	4.61403	22.98	5.71677
							22.04	0.1095	22.04	0.97835	22.04	2.29208	22.708	3.42059	22.04	4.61173	23.04	5.71671
							22.1	0.1094	22.1	0.97836	22.1	2.29259	22.77	3.42084	22.1	4.61097	23.1	5.71679
							22.16	0.10956	22.16	0.97836	22.16	2.29208	22.832	3.42079	22.16	4.60925	23.16	5.71678
							22.22	0.10942	22.22	0.97835	22.22	2.29269	22.894	3.42033	22.22	4.61082	23.22	5.71677
							22.28	0.10945	22.28	0.97836	22.28	2.29205	22.956	3.42059	22.28	4.61206	23.28	5.71679
							22.34	0.10955	22.34	0.97837	22.34	2.29245	23.018	3.42074	22.34	4.61278	23.34	5.71677
							22.4	0.10945	22.4	0.97836	22.4	2.29224	23.08	3.42044	22.4	4.61202	23.4	5.71676
							22.46	0.10946	22.46	0.97838	22.46	2.29304	23.142	3.42054	22.46	4.6108	23.46	5.71672
							22.52	0.10938	22.52	0.97841	22.52	2.292	23.204	3.42079	22.52	4.61125	23.52	5.7168
							22.58	0.10933	22.58	0.97847	22.58	2.29237	23.266	3.42044	22.58	4.61462	23.58	5.71676
							22.64	0.10936	22.64	0.9785	22.64	2.29218	23.328	3.4213	22.64	4.61436	23.64	5.7168
							22.7	0.10946	22.7	0.97851	22.7	2.29208	23.39	3.42079	22.7	4.61126	23.7	5.71682
							22.76	0.10946	22.76	0.97847	22.76	2.29213	23.452	3.42069	22.76	4.6106	23.76	5.71671
							22.82	0.10933	22.82	0.97841	22.82	2.29366	23.514	3.4211	22.82	4.61461	23.82	5.71675
							22.88	0.10933	22.88	0.97838	22.88	2.29315	23.576	3.42084	22.88	4.61111	23.88	5.71678
							22.94	0.1094	22.94	0.97836	22.94	2.29234	23.638	3.42105	22.94	4.61064	23.94	5.71673
							23	0.10934	23	0.97835	23	2.29266	23.7	3.42089	23	4.61095	24	5.71675
							23.06	0.10933	23.06	0.97835	23.06	2.29278	23.762	3.42074	23.06	4.61029	24.06	5.71678
							23.12	0.10953	23.12	0.97834	23.12	2.29221	23.824	3.4212	23.12	4.61273	24.12	5.71676
							23.18	0.10942	23.18	0.97834	23.18	2.29234	23.886	3.4213	23.18	4.61206	24.18	5.71682
							23.24	0.10943	23.24	0.97834	23.24	2.29248	23.948	3.42212	23.24	4.61321	24.24	5.71676
							23.3	0.10943	23.3	0.97835	23.3	2.2925	24.01	3.42283	23.3	4.61157	24.3	5.71674
							23.36	0.10939	23.36	0.97835	23.36	2.29285	24.072	3.42258	23.36	4.61355	24.36	5.71677
							23.42	0.10937	23.42	0.97834	23.42	2.29293	24.134	3.42411	23.42	4.61145	24.42	5.71679
							23.48	0.10941	23.48	0.97836	23.48	2.29302	24.196	3.42798	23.48	4.61136	24.48	5.71677
							23.54	0.10934	23.54	0.97836	23.54	2.29399	24.258	3.43599	23.54	4.61314	24.54	5.71685
							23.6	0.10947	23.6	0.97835	23.6	2.29218	24.32	3.44242	23.6	4.61524	24.6	5.717
							23.66	0.10944	23.66	0.97835	23.66	2.29237	24.382	3.44675	23.66	4.61255	24.66	5.71692
							23.72	0.10935	23.72	0.97835	23.72	2.29253	24.444	3.44604	23.72	4.61245	24.72	5.71707
							23.78	0.10937	23.78	0.97836	23.78	2.29218	24.506	3.43732	23.78	4.60937	24.78	5.71765
							23.84	0.10946	23.84	0.97835	23.84	2.29243	24.568	3.43252	23.84	4.61172	24.84	5.71773
							23.9	0.10919	23.9	0.97836	23.9	2.29286	24.63	3.42809	23.9	4.61065	24.9	5.7178
							23.96	0.10947	23.96	0.97835	23.96	2.29234	24.692	3.42538	23.96	4.61216	24.96	5.71773
							24.02	0.1094	24.02	0.97836	24.02	2.29294	24.754	3.42329	24.02	4.61179	25.02	5.7177
							24.08	0.10939	24.08	0.97836	24.08	2.29246	24.816	3.42207	24.08	4.61155	25.08	5.71797
							24.14	0.10926	24.14	0.97835	24.14	2.29253	24.878	3.42232	24.14	4.61292	25.14	5.7182
							24.2	0.10958	24.2	0.97836	24.2	2.29254	24.94	3.42217	24.2	4.61093	25.2	5.71841
							24.26	0.10938	24.26	0.97835	24.26	2.29391	25.002	3.42207	24.26	4.61043	25.26	5.71856
							24.32	0.10928	24.32	0.97836	24.32	2.29458	25.064	3.42222	24.32	4.61044	25.32	5.71885
							24.38	0.10939	24.38	0.97836	24.38	2.29647	25.126	3.42324	24.38	4.61032	25.38	5.71932
							24.44	0.10932	24.44	0.97837	24.44	2.29701	25.188	3.42161	24.44	4.61214	25.44	5.72041
							24.5	0.10933	24.5	0.97837	24.5	2.29666	25.25	3.4214	24.5	4.61597	25.5	5.72231
							24.56	0.10945	24.56	0.97838	24.56	2.29493	25.312	3.4213	24.56	4.61041	25.56	5.73027
							24.62	0.10942	24.62	0.97838	24.62	2.29293	25.374	3.4214	24.62	4.6099	25.62	5.76209
							24.68	0.1096	24.68	0.97838	24.68	2.29234	25.436	3.42084	24.68	4.61262	25.68	5.86673
							24.74	0.10945	24.74	0.97838	24.74	2.29285	25.498	3.42089	24.74	4.6125	25.74	5.97059
							24.8	0.10961	24.8	0.9784	24.8	2.29237	25.56	3.42074	24.8	4.6136	25.8	5.90637
							24.86	0.10983	24.86	0.97837	24.86	2.29229	25.622	3.42008	24.86	4.61451	25.86	5.79319
							24.92	0.10966	24.92	0.97839	24.92	2.29215	25.684	3.42095	24.92	4.61392	25.92	5.73885
							24.98	0.10976	24.98	0.97838	24.98	2.2927	25.746	3.42033	24.98	4.61502	25.98	5.725
							25.04	0.11003	25.04	0.97839	25.04	2.29254	25.808	3.42049	25.04	4.61631	26.04	5.72127
							25.1	0.11037	25.1	0.97839	25.1	2.29281	25.87	3.42074	25.1	4.61761	26.1	5.71987
							25.16	0.11029	25.16	0.97839	25.16	2.29237	25.932	3.42059	25.16	4.61844	26.16	5.71891
							25.22	0.11049	25.22	0.97839	25.22	2.29254	25.994	3.42049	25.22	4.61663	26.22	5.71857
							25.28	0.11064	25.28	0.9784	25.28	2.29277	26.056	3.41993	25.28	4.61908	26.28	5.71817
							25.34	0.1104	25.34	0.97841	25.34	2.29218	26.118	3.42049	25.34	4.61959	26.34	5.71788
							25.4	0.11102	25.4	0.97842	25.4	2.29221	26.18	3.42059	25.4	4.61693	26.4	5.71758
							25.46	0.11174	25.46	0.97842	25.46	2.29251	26.242	3.42069	25.46	4.61822	26.46	5.71752
							25.52	0.1125	25.52	0.97843	25.52	2.29212	26.304	3.42049	25.52	4.61743	26.52	5.7174
							25.58	0.11576	25.58	0.97846	25.58	2.29229	26.366	3.42069	25.58	4.61904	26.58	5.71729
							25.64	0.12735	25.64	0.97845	25.64	2.29262	26.428	3.42049	25.64	4.61929	26.64	5.71719
							25.7	0.15508	25.7	0.97849	25.7	2.29242	26.49	3.42064	25.7	4.62102	26.7	5.71707
							25.76	0.18961	25.76	0.97851	25.76	2.29304	26.552	3.42054	25.76	4.63194	26.76	5.71717
							25.82	0.20855	25.82	0.9785	25.82	2.29227	26.614	3.42054	25.82	4.63316	26.82	5.717
							25.88	0.19725	25.88	0.97852	25.88	2.29181	26.676	3.42059	25.88	4.64899	26.88	5.7169
							25.94	0.16092	25.94	0.97852	25.94	2.29227	26.738	3.42059	25.94	4.65765	26.94	5.71692
							26	0.12879	26	0.97851	26	2.2927	26.8	3.42038	26	4.67833	27	5.71688
							26.06	0.11534	26.06	0.97853	26.06	2.29291	26.862	3.42028	26.06	4.69992	27.06	5.71686
							26.12	0.11198	26.12	0.97855	26.12	2.29248	26.924	3.42064	26.12	4.72371	27.12	5.71681
							26.18	0.11116	26.18	0.97857	26.18	2.29248	26.986	3.42074	26.18	4.74277	27.18	5.71689
							26.24	0.11068	26.24	0.97863	26.24	2.29193	27.048	3.42064	26.24	4.75951	27.24	5.7168
							26.3	0.11034	26.3	0.9787	26.3	2.29156	27.11	3.42033	26.3	4.75826	27.3	5.71685
							26.36	0.11017	26.36	0.97879	26.36	2.29239	27.172	3.42038	26.36	4.75262	27.36	5.71681
							26.42	0.11008	26.42	0.97889	26.42	2.29208	27.234	3.42064	26.42	4.73831	27.42	5.71683
							26.48	0.11004	26.48	0.97893	26.48	2.29285	27.296	3.42038	26.48	4.72154	27.48	5.71687
							26.54	0.10974	26.54	0.97908	26.54	2.29178	27.358	3.42038	26.54	4.70051	27.54	5.71683
							26.6	0.10971	26.6	0.97918	26.6	2.29312	27.42	3.42064	26.6	4.67346	27.6	5.7169
							26.66	0.1097	26.66	0.97934	26.66	2.29208	27.482	3.42023	26.66	4.6618	27.66	5.71676
							26.72	0.10963	26.72	0.97961	26.72	2.29235	27.544	3.42115	26.72	4.64826	27.72	5.71681
							26.78	0.10969	26.78	0.97989	26.78	2.29267	27.606	3.42125	26.78	4.63564	27.78	5.71678
							26.84	0.10934	26.84	0.98037	26.84	2.29407	27.668	3.42125	26.84	4.62165	27.84	5.71681
							26.9	0.10947	26.9	0.98138	26.9	2.29331	27.73	3.4212	26.9	4.62047	27.9	5.71683
							26.96	0.10946	26.96	0.98334	26.96	2.2944	27.792	3.42074	26.96	4.61838	27.96	5.71681
							27.02	0.10941	27.02	0.98819	27.02	2.29558	27.854	3.42084	27.02	4.6174	28.02	5.71681
							27.08	0.10936	27.08	1.00015	27.08	2.29628	27.916	3.421	27.08	4.6157	28.08	5.71678
							27.14	0.10954	27.14	1.02393	27.14	2.29528	27.978	3.42089	27.14	4.61555	28.14	5.71676
							27.2	0.10938	27.2	1.05679	27.2	2.29597	28.04	3.42049	27.2	4.61871	28.2	5.71676
							27.26	0.10946	27.26	1.08307	27.26	2.29683	28.102	3.42074	27.26	4.61423	28.26	5.71676
							27.32	0.10926	27.32	1.08237	27.32	2.29716	28.164	3.4214	27.32	4.61324	28.32	5.71679
							27.38	0.10929	27.38	1.05509	27.38	2.29642	28.226	3.421	27.38	4.61484	28.38	5.71673
							27.44	0.1092	27.44	1.02248	27.44	2.29756	28.288	3.421	27.44	4.61457	28.44	5.71681
							27.5	0.10943	27.5	1.00013	27.5	2.29951	28.35	3.42059	27.5	4.6141	28.5	5.71672
							27.56	0.10934	27.56	0.98893	27.56	2.29972	28.412	3.421	27.56	4.61293	28.56	5.71685
							27.62	0.10928	27.62	0.98453	27.62	2.30205	28.474	3.42095	27.62	4.61046	28.62	5.71666
							27.68	0.10936	27.68	0.98284	27.68	2.3075	28.536	3.42115	27.68	4.6118	28.68	5.71673
							27.74	0.10928	27.74	0.98202	27.74	2.32417	28.598	3.42084	27.74	4.61289	28.74	5.71676
							27.8	0.10934	27.8	0.98153	27.8	2.38576	28.66	3.421	27.8	4.61404	28.8	5.7168
							27.86	0.10918	27.86	0.98114	27.86	2.49417	28.722	3.42064	27.86	4.61144	28.86	5.71672
							27.92	0.10926	27.92	0.98091	27.92	2.63396	28.784	3.4211	27.92	4.61493	28.92	5.71667
							27.98	0.10924	27.98	0.98069	27.98	2.76809	28.846	3.42095	27.98	4.61401	28.98	5.7168
							28.04	0.10924	28.04	0.98058	28.04	2.79626	28.908	3.4214	28.04	4.61335	29.04	5.71675
							28.1	0.10915	28.1	0.98031	28.1	2.60864	28.97	3.42186	28.1	4.61056	29.1	5.71669
							28.16	0.10921	28.16	0.98025	28.16	2.41545	29.032	3.42227	28.16	4.60836	29.16	5.71671
							28.22	0.10925	28.22	0.98013	28.22	2.32865	29.094	3.42268	28.22	4.61094	29.22	5.71673
							28.28	0.1093	28.28	0.98004	28.28	2.31069	29.156	3.42497	28.28	4.61216	29.28	5.7167
							28.34	0.10933	28.34	0.97994	28.34	2.30456	29.218	3.42865	28.34	4.61442	29.34	5.71672
							28.4	0.10923	28.4	0.97987	28.4	2.3022	29.28	3.43334	28.4	4.61545	29.4	5.71669
							28.46	0.10929	28.46	0.97975	28.46	2.29947	29.342	3.43252	28.46	4.61292	29.46	5.71675
							28.52	0.10929	28.52	0.97975	28.52	2.29742	29.404	3.4364	28.52	4.61214	29.52	5.71671
							28.58	0.10918	28.58	0.97961	28.58	2.2962	29.466	3.43375	28.58	4.61602	29.58	5.71667
							28.64	0.10926	28.64	0.97961	28.64	2.29542	29.528	3.43018	28.64	4.61789	29.64	5.71672
							28.7	0.10919	28.7	0.97952	28.7	2.2951	29.59	3.42681	28.7	4.62009	29.7	5.71668
							28.76	0.10922	28.76	0.97947	28.76	2.29481	29.652	3.42477	28.76	4.61666	29.76	5.71665
							28.82	0.1093	28.82	0.97946	28.82	2.29481	29.714	3.42258	28.82	4.61847	29.82	5.71668
							28.88	0.1093	28.88	0.9794	28.88	2.29447	29.776	3.42258	28.88	4.61996	29.88	5.71666
							28.94	0.10928	28.94	0.97939	28.94	2.29385	29.838	3.42156	28.94	4.61744	29.94	5.71671
							29	0.10919	29	0.97935	29	2.2935	29.9	3.4214	29	4.62326	30	5.71676
							29.06	0.10932	29.06	0.97936	29.06	2.29327	29.962	3.4211	29.06	4.62139	30.06	5.71669
							29.12	0.10917	29.12	0.97929	29.12	2.2931	30.024	3.4212	29.12	4.62101	30.12	5.71678
							29.18	0.1093	29.18	0.97922	29.18	2.29313	30.086	3.42074	29.18	4.62101	30.18	5.71673
							29.24	0.10919	29.24	0.97925	29.24	2.29327	30.148	3.42105	29.24	4.6214	30.24	5.71673
							29.3	0.1093	29.3	0.97923	29.3	2.293	30.21	3.42084	29.3	4.6218	30.3	5.71669
							29.36	0.10925	29.36	0.97925	29.36	2.29269	30.272	3.42089	29.36	4.62284	30.36	5.71673
							29.42	0.10922	29.42	0.97918	29.42	2.29285	30.334	3.42115	29.42	4.62007	30.42	5.71667
							29.48	0.10917	29.48	0.97913	29.48	2.29273	30.396	3.42054	29.48	4.62395	30.48	5.71669
							29.54	0.10936	29.54	0.97915	29.54	2.29375	30.458	3.42079	29.54	4.63237	30.54	5.71671
							29.6	0.10923	29.6	0.97919	29.6	2.29272	30.52	3.42079	29.6	4.63814	30.6	5.71674
							29.66	0.10939	29.66	0.97918	29.66	2.29227	30.582	3.42054	29.66	4.64895	30.66	5.71678
							29.72	0.10929	29.72	0.97925	29.72	2.2932	30.644	3.42044	29.72	4.67554	30.72	5.71666
							29.78	0.10913	29.78	0.97927	29.78	2.29224	30.706	3.42033	29.78	4.69482	30.78	5.71679
							29.84	0.10918	29.84	0.9793	29.84	2.29237	30.768	3.42059	29.84	4.7165	30.84	5.71673
							29.9	0.10924	29.9	0.97938	29.9	2.29235	30.83	3.42069	29.9	4.74549	30.9	5.71677
							29.96	0.10936	29.96	0.97933	29.96	2.29243	30.892	3.42079	29.96	4.76711	30.96	5.71675
							30.02	0.10924	30.02	0.97934	30.02	2.29259	30.954	3.42028	30.02	4.78956	31.02	5.71684
							30.08	0.10936	30.08	0.97931	30.08	2.29308	31.016	3.42059	30.08	4.80219	31.08	5.7168
							30.14	0.10916	30.14	0.97931	30.14	2.29208	31.078	3.42044	30.14	4.79962	31.14	5.71694
							30.2	0.10921	30.2	0.97925	30.2	2.2935	31.14	3.42044	30.2	4.78495	31.2	5.71708
							30.26	0.10921	30.26	0.97928	30.26	2.29321	31.202	3.42028	30.26	4.7699	31.26	5.71701
							30.32	0.10914	30.32	0.97926	30.32	2.29331	31.264	3.42064	30.32	4.74178	31.32	5.71702
							30.38	0.10934	30.38	0.97929	30.38	2.29396	31.326	3.42069	30.38	4.71567	31.38	5.717
							30.44	0.1092	30.44	0.97933	30.44	2.2947	31.388	3.42013	30.44	4.69163	31.44	5.71709
							30.5	0.1092	30.5	0.97933	30.5	2.29485	31.45	3.42003	30.5	4.66655	31.5	5.71692
							30.56	0.10933	30.56	0.9793	30.56	2.29559	31.512	3.42049	30.56	4.65169	31.56	5.71706
							30.62	0.10929	30.62	0.97938	30.62	2.29501	31.574	3.42038	30.62	4.63839	31.62	5.71716
							30.68	0.10931	30.68	0.97939	30.68	2.29443	31.636	3.42054	30.68	4.62865	31.68	5.71722
							30.74	0.10939	30.74	0.97949	30.74	2.29564	31.698	3.42044	30.74	4.62724	31.74	5.71724
							30.8	0.1093	30.8	0.97956	30.8	2.29578	31.76	3.42033	30.8	4.61789	31.8	5.71726
							30.86	0.10928	30.86	0.97965	30.86	2.29548	31.822	3.42059	30.86	4.6183	31.86	5.7174
							30.92	0.10926	30.92	0.97969	30.92	2.29624	31.884	3.42049	30.92	4.61612	31.92	5.71747
							30.98	0.10926	30.98	0.97978	30.98	2.29591	31.946	3.42054	30.98	4.61537	31.98	5.71773
							31.04	0.1093	31.04	0.97989	31.04	2.29802	32.008	3.42023	31.04	4.6132	32.04	5.71804
							31.1	0.1094	31.1	0.97999	31.1	2.29769	32.07	3.42038	31.1	4.61458	32.1	5.71898
							31.16	0.10939	31.16	0.9801	31.16	2.29928	32.132	3.42059	31.16	4.61267	32.16	5.72236
							31.22	0.1094	31.22	0.98023	31.22	2.30377	32.194	3.42079	31.22	4.61211	32.22	5.73349
							31.28	0.10956	31.28	0.98046	31.28	2.30885	32.256	3.42049	31.28	4.6102	32.28	5.76875
							31.34	0.10965	31.34	0.98055	31.34	2.33092	32.318	3.42044	31.34	4.61146	32.34	5.79782
							31.4	0.10967	31.4	0.98086	31.4	2.38689	32.38	3.42003	31.4	4.61103	32.4	5.78196
							31.46	0.10976	31.46	0.98115	31.46	2.47477	32.442	3.42038	31.46	4.61074	32.46	5.75192
							31.52	0.10976	31.52	0.98167	31.52	2.57279	32.504	3.42038	31.52	4.60993	32.52	5.72776
							31.58	0.10955	31.58	0.98269	31.58	2.64738	32.566	3.42069	31.58	4.60983	32.58	5.72052
							31.64	0.1098	31.64	0.98494	31.64	2.61437	32.628	3.42069	31.64	4.61096	32.64	5.71858
							31.7	0.10987	31.7	0.99024	31.7	2.4698	32.69	3.42033	31.7	4.60983	32.7	5.71774
							31.76	0.11004	31.76	1.00118	31.76	2.3582	32.752	3.42054	31.76	4.60992	32.76	5.71759
							31.82	0.10998	31.82	1.01812	31.82	2.31191	32.814	3.421	31.82	4.60853	32.82	5.71729
							31.88	0.11004	31.88	1.03702	31.88	2.30337	32.876	3.42049	31.88	4.61018	32.88	5.71727
							31.94	0.11048	31.94	1.0468	31.94	2.30009	32.938	3.42028	31.94	4.61028	32.94	5.71718
							32	0.11044	32	1.03908	32	2.29753	33	3.42115	32	4.6098	33	5.71703
							32.06	0.11113	32.06	1.01992	32.06	2.29607	33.062	3.42059	32.06	4.61022	33.06	5.71698
							32.12	0.11197	32.12	1.00073	32.12	2.29478	33.124	3.42095	32.12	4.61091	33.12	5.71702
							32.18	0.11381	32.18	0.98849	32.18	2.29434	33.186	3.42038	32.18	4.60868	33.18	5.71705
							32.24	0.12056	32.24	0.98252	32.24	2.29407	33.248	3.42089	32.24	4.61001	33.24	5.71692
							32.3	0.13651	32.3	0.98032	32.3	2.29356	33.31	3.42064	32.3	4.60966	33.3	5.71679
							32.36	0.15744	32.36	0.97954	32.36	2.29307	33.372	3.42054	32.36	4.60996	33.36	5.71681
							32.42	0.17148	32.42	0.97918	32.42	2.29347	33.434	3.42049	32.42	4.60967	33.42	5.71674
							32.48	0.16739	32.48	0.97901	32.48	2.29294	33.496	3.42059	32.48	4.61101	33.48	5.71681
							32.54	0.14857	32.54	0.97887	32.54	2.29307	33.558	3.42028	32.54	4.61215	33.54	5.71681
							32.6	0.12775	32.6	0.97876	32.6	2.29305	33.62	3.42079	32.6	4.61148	33.6	5.7168
							32.66	0.116	32.66	0.97869	32.66	2.29348	33.682	3.42074	32.66	4.61016	33.66	5.71669
							32.72	0.11199	32.72	0.97863	32.72	2.29262	33.744	3.42069	32.72	4.61027	33.72	5.71683
							32.78	0.11099	32.78	0.97859	32.78	2.29202	33.806	3.42049	32.78	4.6094	33.78	5.71674
							32.84	0.11037	32.84	0.97855	32.84	2.29242	33.868	3.42079	32.84	4.61242	33.84	5.71673
							32.9	0.1103	32.9	0.9785	32.9	2.29156	33.93	3.42105	32.9	4.61208	33.9	5.71672
							32.96	0.11011	32.96	0.97848	32.96	2.2927	33.992	3.4211	32.96	4.61115	33.96	5.71665
							33.02	0.10983	33.02	0.97847	33.02	2.29208	34.054	3.4212	33.02	4.60906	34.02	5.71669
							33.08	0.10973	33.08	0.97845	33.08	2.29186	34.116	3.42084	33.08	4.61486	34.08	5.71673
							33.14	0.1095	33.14	0.97845	33.14	2.29277	34.178	3.42191	33.14	4.61097	34.14	5.7168
							33.2	0.1096	33.2	0.97842	33.2	2.29177	34.24	3.42248	33.2	4.6125	34.2	5.7167
							33.26	0.10955	33.26	0.97841	33.26	2.29162	34.302	3.4235	33.26	4.61119	34.26	5.71669
							33.32	0.10925	33.32	0.9784	33.32	2.29191	34.364	3.42472	33.32	4.61124	34.32	5.71672
							33.38	0.10949	33.38	0.97839	33.38	2.29215	34.426	3.42528	33.38	4.61355	34.38	5.71672
							33.44	0.10945	33.44	0.97838	33.44	2.29226	34.488	3.42548	33.44	4.61295	34.44	5.71666
							33.5	0.10944	33.5	0.97838	33.5	2.29145	34.55	3.42436	33.5	4.61552	34.5	5.71672
							33.56	0.10941	33.56	0.97838	33.56	2.29205	34.612	3.42416	33.56	4.61952	34.56	5.71671
							33.62	0.10943	33.62	0.97838	33.62	2.29197	34.674	3.42258	33.62	4.62339	34.62	5.71668
							33.68	0.10931	33.68	0.97837	33.68	2.29162	34.736	3.42202	33.68	4.62803	34.68	5.71667
							33.74	0.10938	33.74	0.97837	33.74	2.29161	34.798	3.42166	33.74	4.63371	34.74	5.71667
							33.8	0.1093	33.8	0.97838	33.8	2.29196	34.86	3.42064	33.8	4.63906	34.8	5.71665
							33.86	0.10928	33.86	0.97837	33.86	2.29183	34.922	3.42054	33.86	4.64222	34.86	5.71672
							33.92	0.10933	33.92	0.97836	33.92	2.29212	34.984	3.42049	33.92	4.64324	34.92	5.7167
							33.98	0.10926	33.98	0.97837	33.98	2.29175	35.046	3.42044	33.98	4.64427	34.98	5.7166
							34.04	0.10929	34.04	0.97835	34.04	2.29134	35.108	3.42033	34.04	4.6407	35.04	5.71677
							34.1	0.10924	34.1	0.97837	34.1	2.29135	35.17	3.42018	34.1	4.63746	35.1	5.71672
							34.16	0.10938	34.16	0.97836	34.16	2.29181	35.232	3.42038	34.16	4.63299	35.16	5.71671
							34.22	0.1093	34.22	0.97835	34.22	2.29112	35.294	3.42038	34.22	4.63065	35.22	5.71677
							34.28	0.1093	34.28	0.97834	34.28	2.29164	35.356	3.42028	34.28	4.62178	35.28	5.71668
							34.34	0.10925	34.34	0.97836	34.34	2.29204	35.418	3.42023	34.34	4.62029	35.34	5.71669
							34.4	0.10919	34.4	0.97835	34.4	2.29127	35.48	3.42069	34.4	4.61828	35.4	5.71667
							34.46	0.1093	34.46	0.97835	34.46	2.29162	35.542	3.42023	34.46	4.61335	35.46	5.71671
							34.52	0.10917	34.52	0.97835	34.52	2.29096	35.604	3.42028	34.52	4.61115	35.52	5.71669
							34.58	0.10921	34.58	0.97834	34.58	2.29154	35.666	3.42003	34.58	4.60907	35.58	5.71669
							34.64	0.10915	34.64	0.97834	34.64	2.29204	35.728	3.42028	34.64	4.61095	35.64	5.71669
							34.7	0.10913	34.7	0.97834	34.7	2.29146	35.79	3.42033	34.7	4.61204	35.7	5.71671
							34.76	0.1092	34.76	0.97834	34.76	2.29207	35.852	3.41998	34.76	4.60783	35.76	5.71672
							34.82	0.1092	34.82	0.97833	34.82	2.29186	35.914	3.42023	34.82	4.60919	35.82	5.71666
							34.88	0.10915	34.88	0.97834	34.88	2.29188	35.976	3.42013	34.88	4.60854	35.88	5.71666
							34.94	0.10945	34.94	0.97834	34.94	2.2925	36.038	3.42044	34.94	4.60905	35.94	5.71671
							35	0.10921	35	0.97835	35	2.29331	36.1	3.42038	35	4.61093	36	5.71665
							35.06	0.10923	35.06	0.97834	35.06	2.29385	36.162	3.42013	35.06	4.60866	36.06	5.71668
							35.12	0.10925	35.12	0.97834	35.12	2.29505	36.224	3.42018	35.12	4.60763	36.12	5.71666
							35.18	0.10918	35.18	0.97834	35.18	2.29593	36.286	3.42028	35.18	4.60737	36.18	5.71666
							35.24	0.10918	35.24	0.97835	35.24	2.2958	36.348	3.42059	35.24	4.60983	36.24	5.71661
							35.3	0.10919	35.3	0.97833	35.3	2.294	36.41	3.42003	35.3	4.6097	36.3	5.71664
							35.36	0.10911	35.36	0.97833	35.36	2.29318	36.472	3.42054	35.36	4.60763	36.36	5.71674
							35.42	0.10919	35.42	0.97833	35.42	2.292	36.534	3.42003	35.42	4.6108	36.42	5.71668
							35.48	0.1092	35.48	0.97833	35.48	2.29216	36.596	3.42003	35.48	4.60879	36.48	5.71666
							35.54	0.10929	35.54	0.97833	35.54	2.29146	36.658	3.42054	35.54	4.60996	36.54	5.71666
							35.6	0.10909	35.6	0.97833	35.6	2.29219	36.72	3.41987	35.6	4.6086	36.6	5.71669
							35.66	0.10911	35.66	0.97833	35.66	2.29223	36.782	3.42013	35.66	4.60873	36.66	5.71669
							35.72	0.10915	35.72	0.97833	35.72	2.29199	36.844	3.41993	35.72	4.60932	36.72	5.71661
							35.78	0.10916	35.78	0.97833	35.78	2.29181	36.906	3.42038	35.78	4.60893	36.78	5.71668
							35.84	0.10926	35.84	0.97834	35.84	2.29094	36.968	3.42013	35.84	4.60913	36.84	5.71674
							35.9	0.10914	35.9	0.97833	35.9	2.292	37.03	3.42028	35.9	4.6112	36.9	5.71672
							35.96	0.10917	35.96	0.97833	35.96	2.29172	37.092	3.42018	35.96	4.60881	36.96	5.71669
							36.02	0.10916	36.02	0.97832	36.02	2.29145	37.154	3.42023	36.02	4.60888	37.02	5.71672
							36.08	0.10908	36.08	0.97833	36.08	2.29173	37.216	3.42018	36.08	4.60843	37.08	5.7166
							36.14	0.10923	36.14	0.97832	36.14	2.29088	37.278	3.42013	36.14	4.60908	37.14	5.71666
							36.2	0.10911	36.2	0.97833	36.2	2.29113	37.34	3.42028	36.2	4.6094	37.2	5.71667
							36.26	0.10924	36.26	0.97833	36.26	2.29178	37.402	3.42013	36.26	4.61057	37.26	5.71668
							36.32	0.10908	36.32	0.97832	36.32	2.29158	37.464	3.41993	36.32	4.61154	37.32	5.71665
							36.38	0.10911	36.38	0.97833	36.38	2.29134	37.526	3.42013	36.38	4.61025	37.38	5.71669
							36.44	0.1092	36.44	0.97833	36.44	2.29137	37.588	3.42003	36.44	4.61071	37.44	5.71664
							36.5	0.10928	36.5	0.97833	36.5	2.29108	37.65	3.41998	36.5	4.60949	37.5	5.71674
							36.56	0.10934	36.56	0.97833	36.56	2.29143	37.712	3.42054	36.56	4.60845	37.56	5.7167
							36.62	0.1092	36.62	0.97833	36.62	2.29178	37.774	3.42003	36.62	4.61182	37.62	5.71676
							36.68	0.10919	36.68	0.97833	36.68	2.29224	37.836	3.42033	36.68	4.61001	37.68	5.71673
							36.74	0.10916	36.74	0.97833	36.74	2.29177	37.898	3.42028	36.74	4.61079	37.74	5.71675
							36.8	0.10911	36.8	0.97833	36.8	2.29181	37.96	3.42018	36.8	4.61054	37.8	5.71668
							36.86	0.10905	36.86	0.97832	36.86	2.29164	38.022	3.42033	36.86	4.61132	37.86	5.7167
							36.92	0.10912	36.92	0.97832	36.92	2.29089	38.084	3.42023	36.92	4.60867	37.92	5.7167
							36.98	0.10915	36.98	0.97832	36.98	2.29183	38.146	3.42059	36.98	4.61068	37.98	5.7167
							37.04	0.1092	37.04	0.97833	37.04	2.29161	38.208	3.42049	37.04	4.6121	38.04	5.71677
							37.1	0.10912	37.1	0.97832	37.1	2.2917	38.27	3.42008	37.1	4.60997	38.1	5.7167
							37.16	0.10931	37.16	0.97833	37.16	2.29105	38.332	3.42038	37.16	4.61256	38.16	5.71678
							37.22	0.10905	37.22	0.97832	37.22	2.29185	38.394	3.42013	37.22	4.61043	38.22	5.71673
							37.28	0.10926	37.28	0.97833	37.28	2.2915	38.456	3.42008	37.28	4.6138	38.28	5.71666
							37.34	0.10916	37.34	0.97832	37.34	2.29135	38.518	3.42028	37.34	4.61386	38.34	5.71677
							37.4	0.10923	37.4	0.97833	37.4	2.29178	38.58	3.42033	37.4	4.61179	38.4	5.7167
							37.46	0.10905	37.46	0.97832	37.46	2.29159	38.642	3.42018	37.46	4.61315	38.46	5.71672
							37.52	0.10921	37.52	0.97832	37.52	2.29142	38.704	3.42054	37.52	4.6129	38.52	5.71671
							37.58	0.10926	37.58	0.97832	37.58	2.29178	38.766	3.42038	37.58	4.61516	38.58	5.71674
							37.64	0.10916	37.64	0.97832	37.64	2.29213	38.828	3.42049	37.64	4.61245	38.64	5.71668
							37.7	0.1092	37.7	0.97832	37.7	2.2914	38.89	3.42044	37.7	4.61633	38.7	5.71674
							37.76	0.10921	37.76	0.97833	37.76	2.29105	38.952	3.42044	37.76	4.61387	38.76	5.71679
							37.82	0.10928	37.82	0.97832	37.82	2.29143	39.014	3.42033	37.82	4.614	38.82	5.71695
							37.88	0.10918	37.88	0.97832	37.88	2.29178	39.076	3.42028	37.88	4.61588	38.88	5.71711
							37.94	0.10938	37.94	0.97832	37.94	2.29053	39.138	3.42028	37.94	4.61503	38.94	5.71821
							38	0.10928	38	0.97832	38	2.29139	39.2	3.42033	38	4.61671	39	5.72069
							38.06	0.10925	38.06	0.97832	38.06	2.29194	39.262	3.42018	38.06	4.6151	39.06	5.72185
							38.12	0.10926	38.12	0.97832	38.12	2.29148	39.324	3.42059	38.12	4.61522	39.12	5.72065
							38.18	0.10931	38.18	0.97832	38.18	2.29142	39.386	3.421	38.18	4.61697	39.18	5.71919
							38.24	0.10921	38.24	0.97832	38.24	2.29113	39.448	3.4214	38.24	4.61263	39.24	5.71756
							38.3	0.10933	38.3	0.97832	38.3	2.29135	39.51	3.42084	38.3	4.61496	39.3	5.71702
							38.36	0.10931	38.36	0.97832	38.36	2.29178	39.572	3.42146	38.36	4.61243	39.36	5.71683
							38.42	0.10933	38.42	0.97832	38.42	2.29135	39.634	3.42084	38.42	4.61146	39.42	5.71684
							38.48	0.10927	38.48	0.97833	38.48	2.2911	39.696	3.42146	38.48	4.6141	39.48	5.71668
							38.54	0.1093	38.54	0.97833	38.54	2.29148	39.758	3.42074	38.54	4.61378	39.54	5.71677
							38.6	0.10933	38.6	0.97832	38.6	2.29191	39.82	3.42044	38.6	4.61254	39.6	5.71678
							38.66	0.10942	38.66	0.97832	38.66	2.29177	39.882	3.41998	38.66	4.60975	39.66	5.71669
							38.72	0.10965	38.72	0.97832	38.72	2.29267	39.944	3.42064	38.72	4.61421	39.72	5.71678
							38.78	0.10988	38.78	0.97832	38.78	2.29324	40.006	3.41987	38.78	4.61252	39.78	5.7167
							38.84	0.10997	38.84	0.97833	38.84	2.29327	40.068	3.42008	38.84	4.6118	39.84	5.71671
							38.9	0.11045	38.9	0.97833	38.9	2.29285	40.13	3.42028	38.9	4.61199	39.9	5.71671
							38.96	0.11203	38.96	0.97833	38.96	2.29243	40.192	3.42008	38.96	4.61178	39.96	5.71676
							39.02	0.11516	39.02	0.97833	39.02	2.29156	40.254	3.42008	39.02	4.61346	--	--
							39.08	0.11921	39.08	0.97833	39.08	2.29126	40.316	3.42003	39.08	4.61409	--	--
							39.14	0.12256	39.14	0.97833	39.14	2.29137	40.378	3.42003	39.14	4.61046	--	--
							39.2	0.12192	39.2	0.97833	39.2	2.29164	40.44	3.42013	39.2	4.61291	--	--
							39.26	0.11841	39.26	0.97834	39.26	2.29188	40.502	3.42013	39.26	4.6127	--	--
							39.32	0.11447	39.32	0.97833	39.32	2.29094	40.564	3.42003	39.32	4.61404	--	--
							39.38	0.11154	39.38	0.97832	39.38	2.29129	40.626	3.42033	39.38	4.61151	--	--
							39.44	0.11013	39.44	0.97833	39.44	2.29127	40.688	3.42028	39.44	4.61343	--	--
							39.5	0.10972	39.5	0.97833	39.5	2.29167	40.75	3.42003	39.5	4.61335	--	--
							39.56	0.10939	39.56	0.97832	39.56	2.29156	40.812	3.41998	39.56	4.61431	--	--
							39.62	0.1094	39.62	0.97833	39.62	2.29135	40.874	3.42049	39.62	4.61481	--	--
							39.68	0.10944	39.68	0.97833	39.68	2.29154	40.936	3.42023	39.68	4.61473	--	--
							39.74	0.10925	39.74	0.97833	39.74	2.2917	40.998	3.41972	39.74	4.61374	--	--
							39.8	0.10925	39.8	0.97833	39.8	2.29173	41.06	3.42003	39.8	4.61197	--	--
							39.86	0.10935	39.86	0.97834	39.86	2.29085	41.122	3.42018	39.86	4.61253	--	--
							39.92	0.1093	39.92	0.97834	39.92	2.29097	41.184	3.41987	39.92	4.61536	--	--
							39.98	0.10915	39.98	0.97834	39.98	2.29092	41.246	3.42018	39.98	4.61437	--	--
							40.04	0.10922	40.04	0.97836	40.04	2.29127	41.308	3.41998	40.04	4.61124	--	--
							40.1	0.10921	40.1	0.97836	40.1	2.29167	41.37	3.42023	40.1	4.61393	--	--
							40.16	0.10939	40.16	0.97835	40.16	2.29134	41.432	3.42003	40.16	4.61404	--	--
							40.22	0.10913	40.22	0.97837	40.22	2.29129	41.494	3.41998	40.22	4.61369	--	--
							40.28	0.10921	40.28	0.97837	40.28	2.29156	41.556	3.42003	40.28	4.61334	--	--
							40.34	0.1092	40.34	0.97836	40.34	2.29166	41.618	3.41987	40.34	4.61545	--	--
							40.4	0.10928	40.4	0.97838	40.4	2.29161	41.68	3.42003	40.4	4.61394	--	--
							40.46	0.10915	40.46	0.97838	40.46	2.29139	41.742	3.42003	40.46	4.61359	--	--
							40.52	0.10907	40.52	0.97838	40.52	2.29139	41.804	3.42003	40.52	4.61356	--	--
							40.58	0.10935	40.58	0.97839	40.58	2.29121	41.866	3.42018	40.58	4.61353	--	--
							40.64	0.10929	40.64	0.9784	40.64	2.29099	41.928	3.42003	40.64	4.61363	--	--
							40.7	0.10919	40.7	0.97841	40.7	2.29119	41.99	3.42018	40.7	4.61392	--	--
							40.76	0.10913	40.76	0.97842	40.76	2.29146	42.052	3.41987	40.76	4.61557	--	--
							40.82	0.10909	40.82	0.97845	40.82	2.29194	42.114	3.42018	40.82	4.61606	--	--
							40.88	0.10909	40.88	0.97847	40.88	2.29146	42.176	3.42018	40.88	4.6157	--	--
							40.94	0.10918	40.94	0.97853	40.94	2.29183	42.238	3.41982	40.94	4.61496	--	--
							41	0.1092	41	0.9786	41	2.2907	42.3	3.41998	41	4.6159	--	--
							41.06	0.10912	41.06	0.97872	41.06	2.29154	42.362	3.42008	41.06	4.61509	--	--
							41.12	0.10908	41.12	0.979	41.12	2.29158	42.424	3.41987	41.12	4.61667	--	--
							41.18	0.10917	41.18	0.97954	41.18	2.29151	42.486	3.42023	41.18	4.61392	--	--
							41.24	0.10904	41.24	0.98049	41.24	2.29156	42.548	3.42023	41.24	4.61821	--	--
							41.3	0.10923	41.3	0.98202	41.3	2.29145	42.61	3.42018	41.3	4.61649	--	--
							41.36	0.10914	41.36	0.98375	41.36	2.29208	42.672	3.41987	41.36	4.6151	--	--
							41.42	0.10914	41.42	0.9847	41.42	2.29161	42.734	3.42028	41.42	4.61448	--	--
							41.48	0.10915	41.48	0.98479	41.48	2.29212	42.796	3.42008	41.48	4.61948	--	--
							41.54	0.10903	41.54	0.9835	41.54	2.29151	42.858	3.42038	41.54	4.61867	--	--
							41.6	0.109	41.6	0.98181	41.6	2.29119	42.92	3.42018	41.6	4.62167	--	--
							41.66	0.10935	41.66	0.98045	41.66	2.29154	42.982	3.42013	41.66	4.62299	--	--
							41.72	0.10911	41.72	0.97944	41.72	2.29161	43.044	3.41998	41.72	4.62346	--	--
							41.78	0.10914	41.78	0.97893	41.78	2.29164	43.106	3.42003	41.78	4.6242	--	--
							41.84	0.10909	41.84	0.97869	41.84	2.2917	43.168	3.42008	41.84	4.62681	--	--
							41.9	0.10904	41.9	0.97859	41.9	2.29189	43.23	3.41993	41.9	4.62812	--	--
							41.96	0.10908	41.96	0.97852	41.96	2.29178	43.292	3.41993	41.96	4.62433	--	--
							42.02	0.10913	42.02	0.9785	42.02	2.29216	43.354	3.41993	42.02	4.61982	--	--
							42.08	0.10911	42.08	0.97848	42.08	2.29256	43.416	3.42023	42.08	4.62456	--	--
							42.14	0.10902	42.14	0.97846	42.14	2.29275	43.478	3.42018	42.14	4.62018	--	--
							42.2	0.10908	42.2	0.97846	42.2	2.2934	43.54	3.42023	42.2	4.6224	--	--
							42.26	0.10904	42.26	0.97845	42.26	2.29451	43.602	3.41987	42.26	4.61763	--	--
							42.32	0.10924	42.32	0.97846	42.32	2.29943	43.664	3.42023	42.32	4.61797	--	--
							42.38	0.10915	42.38	0.97844	42.38	2.30756	43.726	3.42033	42.38	4.6176	--	--
							42.44	0.10911	42.44	0.97843	42.44	2.31911	43.788	3.42049	42.44	4.61593	--	--
							42.5	0.10905	42.5	0.97843	42.5	2.33106	43.85	3.42059	42.5	4.61504	--	--
							42.56	0.10911	42.56	0.97842	42.56	2.33527	43.912	3.42008	42.56	4.61338	--	--
							42.62	0.1091	42.62	0.97842	42.62	2.32125	43.974	3.42044	42.62	4.61475	--	--
							42.68	0.1092	42.68	0.9784	42.68	2.30928	44.036	3.42084	42.68	4.61709	--	--
							42.74	0.10915	42.74	0.9784	42.74	2.29931	44.098	3.42089	42.74	4.61575	--	--
							42.8	0.10911	42.8	0.97839	42.8	2.2941	44.16	3.42314	42.8	4.6135	--	--
							42.86	0.10919	42.86	0.97841	42.86	2.29347	44.222	3.42339	42.86	4.61506	--	--
							42.92	0.10923	42.92	0.97839	42.92	2.29183	44.284	3.42309	42.92	4.61488	--	--
							42.98	0.10921	42.98	0.97839	42.98	2.29205	44.346	3.42324	42.98	4.61444	--	--
							43.04	0.10924	43.04	0.97837	43.04	2.29242	44.408	3.42212	43.04	4.61374	--	--
							43.1	0.10917	43.1	0.97838	43.1	2.29132	44.47	3.4213	43.1	4.61614	--	--
							43.16	0.10916	43.16	0.97838	43.16	2.29207	44.532	3.42069	43.16	4.61647	--	--
							43.22	0.10913	43.22	0.97838	43.22	2.29177	44.594	3.42038	43.22	4.61558	--	--
							43.28	0.10909	43.28	0.97837	43.28	2.2921	44.656	3.42038	43.28	4.61494	--	--
							43.34	0.10915	43.34	0.97837	43.34	2.29159	44.718	3.42023	43.34	4.61482	--	--
							43.4	0.10913	43.4	0.97837	43.4	2.29215	44.78	3.42049	43.4	4.61321	--	--
							43.46	0.10906	43.46	0.97838	43.46	2.29139	44.842	3.42028	43.46	4.61438	--	--
							43.52	0.10924	43.52	0.97838	43.52	2.29212	44.904	3.42033	43.52	4.6151	--	--
							43.58	0.10929	43.58	0.97836	43.58	2.2917	44.966	3.42023	43.58	4.61705	--	--
							43.64	0.10917	43.64	0.97836	43.64	2.2917	45.028	3.42028	43.64	4.61485	--	--
							43.7	0.10921	43.7	0.97838	43.7	2.29196	45.09	3.42028	43.7	4.61596	--	--
							43.76	0.10913	43.76	0.97837	43.76	2.29186	45.152	3.42018	43.76	4.61525	--	--
							43.82	0.10941	43.82	0.97836	43.82	2.29191	45.214	3.42008	43.82	4.61299	--	--
							43.88	0.10923	43.88	0.97837	43.88	2.29251	45.276	3.42003	43.88	4.61694	--	--
							43.94	0.1094	43.94	0.97837	43.94	2.29356	45.338	3.42003	43.94	4.61656	--	--
							44	0.10947	44	0.97835	44	2.29462	45.4	3.42013	44	4.62038	--	--
							44.06	0.10963	44.06	0.97836	44.06	2.29585	45.462	3.41993	44.06	4.62277	--	--
							44.12	0.11026	44.12	0.97837	44.12	2.29963	45.524	3.41993	44.12	4.63455	--	--
							44.18	0.11064	44.18	0.97837	44.18	2.30461	45.586	3.42018	44.18	4.63946	--	--
							44.24	0.11127	44.24	0.97836	44.24	2.31109	45.648	3.41998	44.24	4.64832	--	--
							44.3	0.11132	44.3	0.97836	44.3	2.31452	45.71	3.41993	44.3	4.65344	--	--
							44.36	0.1111	44.36	0.97837	44.36	2.31572	45.772	3.41982	44.36	4.65395	--	--
							44.42	0.11053	44.42	0.97836	44.42	2.31237	45.834	3.42008	44.42	4.64606	--	--
							44.48	0.1101	44.48	0.97836	44.48	2.3071	45.896	3.42038	44.48	4.63856	--	--
							44.54	0.10969	44.54	0.97836	44.54	2.30183	45.958	3.41998	44.54	4.62873	--	--
							44.6	0.1095	44.6	0.97836	44.6	2.29836	46.02	3.42028	44.6	4.62284	--	--
							44.66	0.10923	44.66	0.97835	44.66	2.29567	46.082	3.42038	44.66	4.61702	--	--
							44.72	0.10923	44.72	0.97835	44.72	2.293	46.144	3.42013	44.72	4.61954	--	--
							44.78	0.10911	44.78	0.97836	44.78	2.29281	46.206	3.42008	44.78	4.61533	--	--
							44.84	0.1093	44.84	0.97835	44.84	2.29283	46.268	3.41987	44.84	4.61682	--	--
							44.9	0.10919	44.9	0.97836	44.9	2.29234	46.33	3.41993	44.9	4.61753	--	--
							44.96	0.10928	44.96	0.97835	44.96	2.29261	46.392	3.41993	44.96	4.61519	--	--
							45.02	0.10916	45.02	0.97836	45.02	2.29167	46.454	3.42003	45.02	4.61344	--	--
							45.08	0.10921	45.08	0.97836	45.08	2.29202	46.516	3.41993	45.08	4.61641	--	--
							45.14	0.10919	45.14	0.97837	45.14	2.29143	46.578	3.41998	45.14	4.61318	--	--
							45.2	0.10936	45.2	0.97836	45.2	2.29135	46.64	3.41982	45.2	4.61479	--	--
							45.26	0.10899	45.26	0.97835	45.26	2.2914	46.702	3.41987	45.26	4.61323	--	--
							45.32	0.10914	45.32	0.97836	45.32	2.29153	46.764	3.42013	45.32	4.61413	--	--
							45.38	0.10913	45.38	0.97837	45.38	2.29153	46.826	3.41982	45.38	4.61736	--	--
							45.44	0.10923	45.44	0.97837	45.44	2.29235	46.888	3.42008	45.44	4.61489	--	--
							45.5	0.10928	45.5	0.97839	45.5	2.29188	46.95	3.42018	45.5	4.61366	--	--
							45.56	0.1091	45.56	0.97838	45.56	2.29153	47.012	3.41998	45.56	4.61449	--	--
							45.62	0.10913	45.62	0.97839	45.62	2.2914	47.074	3.41993	45.62	4.61655	--	--
							45.68	0.10909	45.68	0.9784	45.68	2.2917	47.136	3.42008	45.68	4.61616	--	--
							45.74	0.10919	45.74	0.9784	45.74	2.29207	47.198	3.41998	45.74	4.6177	--	--
							45.8	0.10918	45.8	0.97843	45.8	2.29207	47.26	3.42013	45.8	4.62041	--	--
							45.86	0.10963	45.86	0.97847	45.86	2.29175	47.322	3.42013	45.86	4.61794	--	--
							45.92	0.10998	45.92	0.97851	45.92	2.29143	47.384	3.42003	45.92	4.61742	--	--
							45.98	0.11005	45.98	0.97864	45.98	2.29186	47.446	3.42008	45.98	4.6165	--	--
							46.04	0.11024	46.04	0.97885	46.04	2.2945	47.508	3.41993	46.04	4.61708	--	--
							46.1	0.11008	46.1	0.97918	46.1	2.29793	47.57	3.41982	46.1	4.61538	--	--
							46.16	0.10966	46.16	0.97958	46.16	2.30463	47.632	3.42028	46.16	4.61479	--	--
							46.22	0.10953	46.22	0.97994	46.22	2.3088	47.694	3.42023	46.22	4.61329	--	--
							46.28	0.10941	46.28	0.98017	46.28	2.31064	47.756	3.42008	46.28	4.61742	--	--
							46.34	0.10926	46.34	0.98001	46.34	2.30688	47.818	3.42003	46.34	4.61185	--	--
							46.4	0.10932	46.4	0.97969	46.4	2.30082	47.88	3.42013	46.4	4.61229	--	--
							46.46	0.10922	46.46	0.97924	46.46	2.29639	47.942	3.42028	46.46	4.61506	--	--
							46.52	0.10934	46.52	0.9789	46.52	2.29297	48.004	3.41987	46.52	4.61511	--	--
							46.58	0.10917	46.58	0.97859	46.58	2.2928	48.066	3.41987	46.58	4.61374	--	--
							46.64	0.10911	46.64	0.97848	46.64	2.29205	48.128	3.42018	46.64	4.61425	--	--
							46.7	0.10904	46.7	0.97839	46.7	2.291	48.19	3.42018	46.7	4.61378	--	--
							46.76	0.10909	46.76	0.97836	46.76	2.29215	48.252	3.41993	46.76	4.61325	--	--
							46.82	0.10928	46.82	0.97835	46.82	2.29085	48.314	3.42018	46.82	4.6102	--	--
							46.88	0.1092	46.88	0.97835	46.88	2.29186	48.376	3.42028	46.88	4.61562	--	--
							46.94	0.10906	46.94	0.97834	46.94	2.29064	48.438	3.42023	46.94	4.61444	--	--
							47	0.10919	47	0.97833	47	2.29102	48.5	3.42008	47	4.61469	--	--
							47.06	0.10905	47.06	0.97833	47.06	2.29126	48.562	3.42008	47.06	4.61079	--	--
							47.12	0.10916	47.12	0.97833	47.12	2.29116	48.624	3.42018	47.12	4.61369	--	--
							47.18	0.10912	47.18	0.97833	47.18	2.2905	48.686	3.41998	47.18	4.61296	--	--
							47.24	0.10916	47.24	0.97834	47.24	2.29181	48.748	3.42013	47.24	4.61638	--	--
							47.3	0.10918	47.3	0.97833	47.3	2.29191	48.81	3.42023	47.3	4.61216	--	--
							47.36	0.10916	47.36	0.97832	47.36	2.29078	48.872	3.42028	47.36	4.61221	--	--
							47.42	0.10921	47.42	0.97833	47.42	2.29153	48.934	3.42013	47.42	4.61394	--	--
							47.48	0.10915	47.48	0.97832	47.48	2.29112	48.996	3.41993	47.48	4.61457	--	--
							47.54	0.10919	47.54	0.97832	47.54	2.29069	49.058	3.42003	47.54	4.61313	--	--
							47.6	0.10913	47.6	0.97832	47.6	2.29181	49.12	3.42003	47.6	4.61059	--	--
							47.66	0.10914	47.66	0.97833	47.66	2.29154	49.182	3.42023	47.66	4.61142	--	--
							47.72	0.1092	47.72	0.97832	47.72	2.29089	49.244	3.42028	47.72	4.61444	--	--
							47.78	0.10917	47.78	0.97832	47.78	2.29124	49.306	3.42003	47.78	4.61455	--	--
							47.84	0.10916	47.84	0.97832	47.84	2.29086	49.368	3.41993	47.84	4.61053	--	--
							47.9	0.10913	47.9	0.97832	47.9	2.29166	49.43	3.41998	47.9	4.61329	--	--
							47.96	0.10918	47.96	0.97832	47.96	2.29099	49.492	3.42003	47.96	4.61308	--	--
							48.02	0.10909	48.02	0.97832	48.02	2.29102	49.554	3.41987	48.02	4.613	--	--
							48.08	0.10924	48.08	0.97832	48.08	2.29137	49.616	3.41987	48.08	4.6124	--	--
							48.14	0.10907	48.14	0.97832	48.14	2.29175	49.678	3.42008	48.14	4.61387	--	--
							48.2	0.10911	48.2	0.97832	48.2	2.29146	49.74	3.41993	48.2	4.61198	--	--
							48.26	0.10917	48.26	0.97832	48.26	2.29181	49.802	3.42018	48.26	4.61286	--	--
							48.32	0.10904	48.32	0.97832	48.32	2.29099	49.864	3.41982	48.32	4.61214	--	--
							48.38	0.10915	48.38	0.97832	48.38	2.29096	49.926	3.42023	48.38	4.61031	--	--
							48.44	0.10911	48.44	0.97832	48.44	2.29113	49.988	3.41993	48.44	4.61145	--	--
							48.5	0.10901	48.5	0.97831	48.5	2.29159	--	--	48.5	4.61241	--	--
							48.56	0.10914	48.56	0.97831	48.56	2.2914	--	--	48.56	4.61161	--	--
							48.62	0.10915	48.62	0.97831	48.62	2.29075	--	--	48.62	4.61327	--	--
							48.68	0.10908	48.68	0.97831	48.68	2.29151	--	--	48.68	4.61222	--	--
							48.74	0.10901	48.74	0.97831	48.74	2.29104	--	--	48.74	4.61227	--	--
							48.8	0.10899	48.8	0.97832	48.8	2.29031	--	--	48.8	4.61257	--	--
							48.86	0.10928	48.86	0.97832	48.86	2.2905	--	--	48.86	4.61734	--	--
							48.92	0.109	48.92	0.97832	48.92	2.29088	--	--	48.92	4.61338	--	--
							48.98	0.10919	48.98	0.97832	48.98	2.29081	--	--	48.98	4.61168	--	--
							49.04	0.10916	49.04	0.97832	49.04	2.29156	--	--	49.04	4.61366	--	--
							49.1	0.10906	49.1	0.97832	49.1	2.29104	--	--	49.1	4.61338	--	--
							49.16	0.10915	49.16	0.97832	49.16	2.29073	--	--	49.16	4.6113	--	--
							49.22	0.10918	49.22	0.97832	49.22	2.29124	--	--	49.22	4.61354	--	--
							49.28	0.10924	49.28	0.97831	49.28	2.29073	--	--	49.28	4.61378	--	--
							49.34	0.10913	49.34	0.97832	49.34	2.29126	--	--	49.34	4.61156	--	--
							49.4	0.10925	49.4	0.97832	49.4	2.29099	--	--	49.4	4.61374	--	--
							49.46	0.10926	49.46	0.97832	49.46	2.29105	--	--	49.46	4.60887	--	--
							49.52	0.10929	49.52	0.97831	49.52	2.29099	--	--	49.52	4.61125	--	--
							49.58	0.10902	49.58	0.97832	49.58	2.29112	--	--	49.58	4.61297	--	--
							49.64	0.10906	49.64	0.97832	49.64	2.29059	--	--	49.64	4.61263	--	--
							49.7	0.10923	49.7	0.97832	49.7	2.29118	--	--	49.7	4.61073	--	--
							49.76	0.10912	49.76	0.97831	49.76	2.2911	--	--	49.76	4.61201	--	--
							49.82	0.10912	49.82	0.97832	49.82	2.29142	--	--	49.82	4.61141	--	--
							49.88	0.10907	49.88	0.97831	49.88	2.29061	--	--	49.88	4.6121	--	--
							49.94	0.10921	49.94	0.97832	49.94	2.29124	--	--	49.94	4.61318	--	--
							50	0.10914	50	0.97832	50	2.2918	--	--	50	4.61335	--	--

## Sheet: Fig.2
{11l}
qz	E_1440_2024-02-19GI2_NoD_Rot000	E_1440_2024-02-19GI2_NoD_Rot001	E_1440_2024-02-19GI2_NoD_Rot002	E_1440_2024-02-19GI2_NoD_Rot003	E_1440_2024-02-19GI2_NoD_Rot004	E_1440_2024-02-19GI2_NoD_Rot005	E_1440_2024-02-19GI2_NoD_Rot006	E_1440_2024-02-19GI2_NoD_Rot007	E_1440_2024-02-19GI2_NoD_Rot008	E_1440_2024-02-19GI2_NoD_Rot009	E_1440_2024-02-19GI2_NoD_Rot010	E_1440_2024-02-19GI2_NoD_Rot011	E_1440_2024-02-19GI2_NoD_Rot012	E_1440_2024-02-19GI2_NoD_Rot013	E_1440_2024-02-19GI2_NoD_Rot014	E_1440_2024-02-19GI2_NoD_Rot015	E_1440_2024-02-19GI2_NoD_Rot016	E_1440_2024-02-19GI2_NoD_Rot017	E_1440_2024-02-19GI2_NoD_Rot018	E_1440_2024-02-19GI2_NoD_Rot019	E_1440_2024-02-19GI2_NoD_Rot020	E_1440_2024-02-19GI2_NoD_Rot021	E_1440_2024-02-19GI2_NoD_Rot022	E_1440_2024-02-19GI2_NoD_Rot023	E_1440_2024-02-19GI2_NoD_Rot024	E_1440_2024-02-19GI2_NoD_Rot025	E_1440_2024-02-19GI2_NoD_Rot026	E_1440_2024-02-19GI2_NoD_Rot027	E_1440_2024-02-19GI2_NoD_Rot028	E_1440_2024-02-19GI2_NoD_Rot029	E_1440_2024-02-19GI2_NoD_Rot030	E_1440_2024-02-19GI2_NoD_Rot031	E_1440_2024-02-19GI2_NoD_Rot032	E_1440_2024-02-19GI2_NoD_Rot033	E_1440_2024-02-19GI2_NoD_Rot034	E_1440_2024-02-19GI2_NoD_Rot035	E_1440_2024-02-19GI2_NoD_Rot036	E_1440_2024-02-19GI2_NoD_Rot037	E_1440_2024-02-19GI2_NoD_Rot038	E_1440_2024-02-19GI2_NoD_Rot039	E_1440_2024-02-19GI2_NoD_Rot040	E_1440_2024-02-19GI2_NoD_Rot041	E_1440_2024-02-19GI2_NoD_Rot042	E_1440_2024-02-19GI2_NoD_Rot043	E_1440_2024-02-19GI2_NoD_Rot044	E_1440_2024-02-19GI2_NoD_Rot045	E_1440_2024-02-19GI2_NoD_Rot046	E_1440_2024-02-19GI2_NoD_Rot047	E_1440_2024-02-19GI2_NoD_Rot048
0.0166	22.3862	21.753	19.4234	23.1857	21.0398	24.3852	20.4984	19.9097	21.19	24.5101	18.7689	18.4745	17.6636	21.7642	22.5338	22.4528	19.5048	25.3017	69.1798	55.1767	141.651	113.985	45.5145	21.7753	20.8145	22.3278	21.1205	24.8242	15.8977	16.2141	23.0302	23.211	19.9095	26.7147	26.3295	19.5599	20.0009	17.7301	24.091	17.6163	21.9006	20.9483	16.8474	20.7818	21.1425	16.7916	14.6792	26.0596	21.8421
0.01939	24.5193	22.2193	21.2434	24.6208	24.1386	20.7372	22.4725	23.9133	24.6301	19.0143	18.0907	23.6949	19.5534	23.9701	22.5344	23.1258	19.4069	28.0275	65.1158	52.8974	129.233	149.281	41.9465	25.8783	20.5949	19.7144	18.7977	20.5265	19.3762	20.0388	20.4596	23.047	22.7335	22.7096	19.9729	25.1345	20.2298	24.0404	22.67	22.4344	21.8	19.8061	21.5297	27.5496	19.8657	21.2285	19.3892	16.6506	26.5031
0.02219	24.984	21.5885	22.99	22.7107	23.5983	21.5763	22.8247	23.4471	23.6063	19.9131	18.1292	24.3557	19.2906	23.644	21.0622	22.8955	19.8041	31.087	56.9763	54.0079	132.914	145.799	40.3018	25.5066	20.5464	20.4711	19.4396	20.9063	19.5084	19.867	21.1595	23.078	23.7871	23.0121	20.0062	24.9112	20.7706	24.1364	22.2628	21.7725	21.2079	19.9187	22.4631	26.2236	19.7527	21.7305	19.9122	16.7446	26.755
0.02498	26.6154	20.9771	25.3928	20.9193	23.4579	22.7766	23.5208	22.8598	22.4498	21.5308	18.9832	24.8943	19.5577	23.4407	20.6099	23.1796	21.2941	33.0345	50.5329	55.8262	136.659	135.779	38.7529	25.0165	20.8152	22.0134	20.258	21.5674	19.4652	19.795	22.2702	23.1282	24.423	23.8109	21.1912	25.4083	21.6321	23.6878	21.9902	21.1611	20.9768	20.7737	23.7426	24.654	20.0133	22.2763	20.7693	17.8602	26.2775
0.02777	27.3535	20.3724	27.4748	20.0555	23.7201	24.0741	24.3273	22.6082	21.9189	23.7411	20.3439	25.2031	19.9268	22.9441	20.156	23.6858	23.037	32.0367	44.6151	58.502	141.049	125.773	38.2019	23.9431	21.2179	22.9339	20.552	21.731	19.1386	20.2039	23.0538	22.8537	24.5149	23.7751	22.8867	25.8993	21.9841	22.4904	22.0493	20.6691	21.1223	21.8709	25.3347	24.0413	20.9435	22.8002	21.2858	20.022	25.735
0.03056	26.7333	19.8486	28.9882	20.4133	24.3206	25.3513	24.9216	22.9201	22.0969	26.3472	22.0122	25.0683	20.374	22.1169	19.6095	24.1113	24.6873	28.253	39.4134	61.5795	145.525	117.039	38.4064	22.3077	21.624	23.2233	20.2803	21.3752	18.3826	20.9728	23.5022	22.2497	24.0607	22.7911	24.5932	26.2405	21.7089	20.5107	22.2183	20.4551	21.6117	23.1479	26.7567	24.2468	22.4682	23.2191	21.392	22.8421	24.985
0.03335	21.9966	19.9202	28.3796	23.5382	24.588	25.7355	22.9887	25.2028	23.2229	27.6495	22.3181	23.1224	20.6755	20.8604	18.3359	22.2169	23.6919	24.4107	35.9704	61.4023	145.821	118.345	37.1277	20.5806	21.0492	23.1573	19.4425	20.619	16.3335	20.9921	23.7366	21.4626	23.3445	20.5228	22.5419	25.4313	20.2641	17.925	20.7675	21.5611	22.0104	24.0373	24.4667	23.7758	23.6958	22.964	20.7872	23.0384	23.0692
0.03614	19.6672	20.3952	25.8435	25.8764	25.0189	25.3953	21.7309	25.5434	23.8775	25.4656	23.0328	22.5068	19.1004	19.8975	18.6812	21.2337	22.4008	24.399	34.301	56.7149	143.33	120.814	35.1437	21.8933	19.5862	22.5464	19.8948	19.7243	15.6672	21.0775	23.992	20.8624	23.2453	20.2961	20.5252	23.638	19.5999	18.9392	16.3309	22.2496	22.5173	23.1361	19.7263	22.2218	23.1035	22.1205	20.9397	19.9717	20.7224
0.03893	19.9793	21.0214	24.5025	26.2529	25.1583	24.291	21.7811	25.5536	23.8812	26.0927	23.8276	23.0877	20.3021	19.6739	21.309	21.826	21.7515	25.2206	34.3855	54.493	142.209	123.896	35.6464	24.3159	20.5048	20.0687	20.8992	18.5612	17.0684	20.7635	24.3476	21.7844	22.9771	22.7526	19.8369	23.3804	20.0277	20.6876	15.6937	21.7922	22.4268	21.2462	17.1068	22.8408	22.8599	21.891	21.5449	18.9215	20.3265
0.04173	23.1679	22.0177	24.4217	25.0732	23.3418	22.8404	22.5308	26.6525	24.2732	28.3831	23.6861	24.7871	23.329	21.5202	23.6426	22.9553	22.0314	25.1088	36.3631	55.0289	141.115	124.291	38.2596	24.3505	21.5448	18.7462	21.8209	19.8426	18.7772	19.3356	24.6805	23.5733	22.2181	24.8955	19.4332	24.2998	21.0372	19.8697	18.1257	21.8519	21.8473	19.5335	17.424	24.6468	22.5645	21.4034	22.3468	21.2669	20.0894
0.04452	26.1269	22.8024	24.2753	23.2489	21.0313	21.2523	23.6563	28.2182	24.9459	28.2541	22.1159	24.8643	26.3408	24.2033	24.0668	22.5643	21.7787	25.2093	38.7399	57.5284	136.402	123.375	40.7484	22.6146	19.848	19.373	21.7585	22.75	19.5341	18.8016	25.057	22.9035	20.9404	24.2963	19.6179	24.5498	21.6979	17.9739	21.1375	22.9934	21.6193	19.4118	19.3184	24.4838	22.4345	20.0135	22.9916	25.1317	19.3486
0.04731	25.5036	22.8885	23.1514	22.1622	21.4307	20.0015	25.3129	28.3318	24.4208	25.0059	20.6862	21.5551	26.8733	24.3914	24.0181	20.7314	20.615	26.0589	39.8419	59.4031	132.096	123.619	40.92	22.2868	16.8393	19.6548	20.773	23.8363	20.1982	20.5683	24.7084	18.8136	20.1482	21.739	21.7575	23.967	21.3949	18.7628	23.0138	23.6844	22.0829	20.9108	21.6373	21.2775	23.4776	18.8016	22.9808	26.8424	19.3898
0.0501	23.6445	23.2257	22.2485	23.1377	22.8735	20.2803	26.9241	26.4607	22.7418	23.1199	21.6007	19.1305	22.0788	22.0605	25.338	21.2793	21.9934	23.9075	39.9638	54.9286	138.12	121.59	39.4355	22.0996	17.5441	19.3279	20.4441	23.0669	21.8551	20.5341	22.0418	17.3841	21.9653	19.9816	24.5265	24.3517	20.6245	20.6966	22.4954	22.9181	21.7729	21.8937	24.3846	19.0231	25.4091	19.6101	21.7989	24.7408	20.006
0.05289	22.4266	22.9597	23.8544	23.4283	20.6498	21.0548	27.2922	21.9214	22.7522	20.1027	21.4752	18.4139	18.6177	22.5839	26.1414	24.2547	24.5576	22.2147	37.1651	47.9475	133.532	124.369	41.7495	21.5403	19.9797	19.5325	20.0691	19.2328	22.4966	18.9751	19.879	19.7147	25.8202	20.7887	25.3003	20.928	20.9457	23.6565	20.3745	21.8386	19.9035	22.1379	24.1541	20.2303	27.867	21.6955	19.6799	22.0611	20.5919
0.05568	22.0282	23.685	23.5681	21.1908	19.9359	20.8724	24.443	19.1029	21.8152	17.7931	21.2614	17.8281	18.128	25.7777	24.0266	27.6315	23.715	20.6532	34.3627	51.4858	126.815	129.333	46.1048	20.0637	20.0732	21.3915	21.7228	16.9811	22.0568	18.8275	19.3522	21.7443	24.9469	22.8974	23.9427	19.8179	21.8263	25.5136	19.5392	21.0414	20.6392	23.5592	23.3802	22.0174	29.6741	22.8366	19.0713	20.0926	20.0427
0.05848	21.9748	26.2786	21.196	17.9905	20.2847	18.7706	21.0317	20.2725	21.6108	19.4435	21.5956	17.8917	18.9366	27.9887	22.9731	27.962	20.9491	22.6886	31.9883	60.937	132.958	130.604	47.2695	20.9735	21.0835	20.5857	21.9529	19.1059	22.3624	18.636	20.3138	22.5575	24.6485	23.4979	21.7469	22.0539	22.5178	23.0931	22.2983	21.7709	19.7291	24.5721	19.8549	22.6815	27.9729	21.8476	19.4589	18.5776	19.2043
0.06127	21.5621	27.3383	21.8788	16.8583	23.0712	18.9509	21.4453	22.4159	21.8231	23.3314	21.0627	19.3897	20.3334	27.9877	21.8707	26.7957	20.0821	26.1026	28.4726	65.7582	141.186	131.519	45.1601	22.9411	22.035	18.4061	20.8468	19.9906	21.2282	19.4009	22.5431	21.2804	25.668	22.2916	21.2387	24.6776	24.8835	21.9352	24.7196	21.5512	19.5458	25.2448	17.371	20.9784	24.027	22.1653	21.3335	18.686	21.0206
0.06406	22.7137	24.6682	21.8268	19.2698	24.519	21.9104	24.1829	22.6041	22.6574	24.0118	20.3243	19.7596	19.7055	26.193	22.0243	27.6284	20.3576	28.1367	26.9319	67.7091	140.759	131.89	42.9447	25.3136	22.002	17.3379	19.413	20.095	19.6854	18.4361	23.4343	19.5889	24.5667	21.0675	20.5773	27.6214	25.5756	22.2011	24.3787	21.2242	21.6645	25.0636	15.763	18.7492	22.2266	22.9468	21.7905	19.9043	22.2565
0.06685	24.2169	22.0257	20.9979	21.7328	23.7435	23.4386	25.0084	20.9493	22.4296	23.4839	19.7436	19.4515	19.8271	23.2135	21.8986	26.566	21.1718	26.3692	28.6387	68.2262	138.168	132.159	43.8312	26.8302	20.834	17.9688	19.7766	20.5872	20.3603	18.6087	22.1899	19.2215	22.5883	21.7162	19.9368	27.2441	22.9748	21.7957	23.5031	21.4626	23.5091	22.9049	16.0396	16.7162	21.9558	22.1865	21.0252	21.6763	21.7189
0.06964	24.8335	21.8381	22.6738	22.6873	23.3563	23.9268	24.345	20.216	20.741	23.7106	19.8001	21.1036	21.4293	21.8113	21.8824	22.7506	21.9426	22.9767	31.5685	70.6744	141.888	134.278	43.0278	26.5478	19.7183	18.8865	21.5307	20.5588	21.8652	21.3191	20.9577	21.4245	22.6649	23.5263	20.1774	23.8525	20.3183	21.9953	23.5321	22.8549	24.366	20.1506	19.034	15.9178	21.8656	20.9287	21.3519	23.0452	21.6426
0.07243	24.8658	21.9582	24.5561	24.6366	23.4334	24.6603	23.6351	21.4582	20.0609	22.9462	20.9294	22.7941	20.9258	23.3135	23.3594	20.9454	21.3226	20.8271	33.0043	71.6115	146.159	136.508	37.6892	25.3444	19.5514	19.0428	22.5902	19.5371	21.4546	22.0699	20.7688	25.3768	24.3893	23.724	20.34	23.0112	21.7844	22.9581	23.3969	24.3628	24.8311	18.7737	22.0034	18.5039	23.1183	20.3413	21.6677	22.9351	22.6401
0.07523	22.8586	21.5296	23.0752	26.6263	23.0114	23.015	21.7874	22.1283	20.6932	22.8551	21.5352	20.7039	19.8057	24.4449	22.9438	21.1649	20.0959	18.9571	31.8645	61.4943	143.691	135.947	35.7267	23.7548	19.3407	19.2178	23.4043	18.2828	20.1485	20.6437	21.1439	27.0143	24.8401	22.1213	19.3376	24.0133	26.2631	22.0488	23.195	22.6724	23.3707	18.3268	22.9587	22.696	24.1827	19.5533	20.3375	22.0728	23.1465
0.07802	19.2227	21.1215	20.7502	25.2298	23.1806	22.2019	21.9813	20.934	20.8666	23.6642	20.93	18.1323	20.6177	24.2187	21.3954	21.7024	20.105	19.7578	31.1374	54.7239	142.022	135.614	37.805	21.6712	19.7554	19.3931	23.2634	18.8115	19.7509	20.1878	22.8182	25.037	22.6761	21.5106	16.6867	22.0168	26.4396	20.5502	23.7262	19.8779	20.7384	18.6402	22.1736	23.8995	22.3785	18.4159	19.3947	21.0759	22.3843
0.08081	16.8803	19.9063	20.9368	22.4451	23.8298	21.1734	23.1687	19.6515	21.0614	21.9303	21.5425	19.0381	21.0892	25.1467	19.8199	21.1749	20.4919	20.6197	31.7772	59.2515	139.493	139.153	41.0213	19.6949	20.2589	19.6164	21.8228	19.983	19.9508	20.2566	23.3483	23.1535	22.5292	20.7462	17.9281	18.3466	24.1106	20.245	24.1993	19.5543	19.9408	20.3456	20.5883	23.5268	20.5964	16.4218	19.1474	19.2178	23.0463
0.0836	19.2728	19.5273	22.3026	21.3543	25.0866	19.9836	23.0894	21.643	19.9446	19.8762	22.288	19.428	22.7785	24.8377	21.8096	20.7913	21.9029	20.0828	32.6679	65.5593	138.675	145.082	44.927	19.5222	20.144	19.554	21.8647	20.6003	20.0229	20.4433	21.4024	22.757	24.6451	20.5798	22.8681	19.1152	23.4909	20.3935	23.6585	23.7291	21.5373	24.6888	19.4964	23.2205	21.3494	17.5942	19.784	19.0422	24.5165
0.08639	23.7167	20.5726	23.3141	25.0957	25.7894	21.4775	23.3178	23.1704	18.3555	19.2377	22.1351	18.582	23.0598	20.7995	25.1227	21.436	25.9221	20.0282	33.116	63.7107	143.085	144.376	48.6334	19.7668	20.8503	19.3482	21.4887	18.0725	19.9454	19.2039	19.4047	21.4743	26.0946	23.2065	24.9976	22.4869	21.7267	20.3376	21.8397	26.6551	22.789	27.4524	19.8641	23.2308	20.647	18.9335	22.6836	20.5333	24.1664
0.08918	24.1248	21.3463	22.4284	29.4326	24.9519	25.0964	25.0664	20.2256	18.38	20.1377	21.2532	21.1139	18.5863	17.6401	22.9786	21.5983	28.3813	19.9227	31.8724	61.075	152.512	145.337	50.1582	18.6349	22.7266	19.4135	19.7719	14.6882	20.3278	17.4575	20.507	20.4348	26.1588	26.6316	22.8081	23.0126	19.1874	20.0886	19.9273	24.456	24.4438	24.1173	21.5376	22.4798	19.1435	16.4737	23.0705	19.7632	23.5913
0.09198	21.9629	22.236	20.3918	27.124	24.7073	26.1718	26.2467	19.1441	18.4623	24.2696	18.705	23.3643	17.7867	17.5654	20.5268	21.2469	26.0303	19.4793	30.7693	65.8466	163.82	152.089	51.6318	19.5625	23.9775	18.9942	20.9222	17.5395	20.7295	20.2846	24.0468	21.0576	24.699	26.7713	20.4097	22.7763	20.213	20.5796	20.4832	23.5526	26.2878	20.3523	22.2077	20.3729	22.1861	18.9525	18.3627	18.632	23.4742
0.09477	20.7892	23.4453	23.1062	26.7146	24.0697	21.1488	24.2478	21.8143	20.3206	24.816	17.6877	20.9467	19.6817	18.0917	21.5085	20.331	25.7314	18.6121	34.421	63.9209	155.287	137.265	56.9799	23.0248	23.2937	18.8217	20.4383	21.4156	19.714	23.1718	24.4672	20.0763	24.3732	23.1968	21.8602	23.341	22.2083	22.6918	22.7783	22.5924	23.0638	20.1324	20.2281	22.088	24.0642	23.208	17.8597	20.6003	22.2712
0.09756	20.302	26.466	24.4224	27.1446	22.5547	21.0722	22.3567	23.875	21.8127	23.343	16.7618	18.5014	17.5683	20.7836	19.5864	18.4693	29.7185	18.473	36.731	62.9943	138.017	133.505	59.0018	24.3917	19.9674	19.8545	19.0344	23.4919	19.9215	22.453	23.8189	21.2752	23.3078	23.9675	23.3392	24.4888	23.4637	22.8877	23.5279	20.694	22.8555	19.9302	19.6504	23.4476	21.6696	20.7345	19.4775	24.1374	21.872
0.10035	25.0155	25.2058	22.2645	26.3173	22.2248	23.1245	21.9203	23.991	22.6537	23.6053	18.8441	18.0653	16.4939	20.4587	20.5961	20.1434	29.4766	21.039	30.609	63.3405	133.431	144.121	53.4387	26.2304	18.2541	19.7249	17.9598	22.7689	20.9221	22.0658	25.1718	25.5752	22.4335	25.157	23.4968	25.7518	24.3623	22.6665	23.1507	21.9804	24.7185	20.5581	18.7656	23.823	20.473	18.7027	19.2305	26.1482	19.6355
0.10314	21.9188	21.0338	22.8369	24.9584	22.8836	22.2226	20.3875	23.4198	22.4025	18.8804	19.5071	17.6286	17.0311	17.4631	21.2699	21.2869	28.2229	22.1079	29.7335	64.815	139.543	145.794	48.3894	26.2117	19.988	17.2877	17.3589	18.7695	21.6113	23.3334	21.4849	23.6383	19.9217	25.3327	22.6068	25.1664	26.639	22.718	21.0226	21.5531	25.146	19.1889	20.2935	20.7801	21.2734	22.2498	20.2545	24.946	21.5824
0.10593	18.6934	19.0939	23.2508	22.1577	22.3945	20.06	21.107	20.9735	21.024	17.2305	23.8043	17.2565	17.9665	19	21.982	22.6152	24.1024	22.9355	30.3529	67.0445	140.555	150.258	47.3243	21.4928	21.7736	17.6534	23.229	18.2108	20.5757	20.6777	19.9262	21.465	19.0668	25.0984	20.8975	21.1899	26.5752	25.772	21.3279	20.6771	22.8491	18.7806	19.3941	19.2834	20.9406	21.1838	23.5833	21.4734	22.2047
0.10872	19.6983	20.7378	23.0478	22.431	23.9248	20.7269	24.3197	20.0872	21.3649	20.8965	27.7657	21.3467	19.812	22.2066	24.5205	24.2889	20.9116	21.3377	29.1445	71.7744	134.063	158.863	51.0266	23.7757	22.2669	19.9969	28.144	19.406	20.3524	20.8218	22.8536	21.7406	18.5755	26.8294	22.9371	19.657	26.4042	28.0658	21.9754	23.3154	21.6033	19.3415	19.973	21.1194	22.7568	18.7686	23.4215	21.4164	23.7974
0.11152	20.8953	21.4328	21.7335	23.3196	26.2951	21.8837	25.2836	19.7185	23.594	22.5211	23.0718	24.2249	20.2773	22.1626	24.6015	23.0559	21.6557	19.363	32.5108	73.3456	139.858	167.123	53.3063	25.3741	22.7685	20.3601	27.3649	17.6644	18.9661	20.8824	27.4577	23.3837	19.0308	25.8527	26.7733	20.6424	27.2828	27.1698	20.9921	25.2518	21.8525	17.7228	24.6892	20.8245	22.1172	20.1306	20.3636	21.7501	23.3212
0.11431	21.2744	18.8554	19.4627	23.2244	24.7474	22.2671	23.1351	20.1695	22.85	21.0177	18.6254	22.6808	19.9879	20.5867	21.4097	20.18	22.4093	19.9853	35.729	67.4697	150.726	165.173	50.2729	23.2927	22.2855	18.925	23.9924	16.1832	18.844	20.4125	25.0569	23.2762	19.5541	21.8893	24.5889	19.3294	26.186	23.4603	20.685	23.8074	23.5267	16.9685	27.8265	20.6526	19.1155	21.9766	20.738	20.7338	21.2263
0.1171	23.1963	18.5753	17.0833	23.6921	22.9262	23.3354	24.3609	21.1801	21.3362	20.4947	19.5644	20.1234	21.2809	20.416	18.9404	20.5706	20.9569	20.5455	32.7758	64.5776	153.831	161.376	46.7272	24.1249	21.4169	17.37	21.3144	18.3591	20.7559	20.8856	21.0452	23.1569	20.4245	20.7653	20.8161	19.0948	24.1603	21.8455	22.5807	21.9786	24.5803	18.8062	24.3287	23.5628	18.9727	21.3004	20.1662	19.8478	22.8236
0.11989	25.3397	22.0023	16.5594	23.1502	24.5856	24.9831	27.4522	22.3367	23.8397	20.6224	20.0584	18.8384	23.3661	20.4885	19.1374	23.9939	22.0222	20.5764	29.075	71.691	159.581	170.09	47.6235	24.3416	21.5967	16.6167	20.8635	21.1384	21.3783	19.4083	23.534	24.5611	22.0454	20.7819	21.5871	22.9311	24.5338	23.4664	25.4142	20.681	24.5241	21.0363	19.3587	24.7671	21.0061	20.2616	17.6354	19.9525	24.1936
0.12268	24.4508	23.9001	20.7095	21.6582	25.0949	25.7257	24.381	25.6617	24.8779	20.7581	22.4701	20.0922	24.3822	20.2794	20.8311	26.4467	25.5011	21.1559	26.4845	82.8897	165.268	180.477	50.8855	23.2683	20.3931	17.7205	22.0224	22.8993	22.3836	19.7702	23.4465	23.0154	20.737	19.2457	21.3202	25.7512	24.937	23.8002	27.8263	21.1327	26.9736	23.7879	19.5079	23.615	23.8832	21.7889	21.5755	22.8318	22.6943
0.12547	21.8554	25.1274	25.3572	20.6437	23.9447	22.5729	21.0714	24.5062	22.8966	20.9128	22.2876	20.5069	22.8443	21.7732	19.49	26.1191	23.5376	18.4825	26.0263	94.1268	163.392	190.805	49.3703	24.2748	18.8644	18.3652	22.0132	24.3647	21.156	21.5409	23.2366	21.7593	20.0069	21.3774	21.9938	27.4036	22.3017	27.18	28.2505	24.4152	27.6676	23.5717	20.2465	22.3627	24.3295	25.6902	22.8622	23.7096	25.1787
0.12827	23.7441	22.8804	25.0807	20.1767	21.0118	21.0723	19.2969	22.2899	26.7459	20.5151	21.5354	23.2791	23.9667	23.447	20.6411	24.8341	22.2641	20.9427	28.1706	91.9622	155.87	203.997	45.9997	29.6577	20.2284	19.8417	23.6853	24.5117	20.2914	22.2147	22.536	21.822	21.5797	23.0583	24.4445	24.8298	19.9339	28.6533	24.8777	23.5327	26.4562	24.1678	21.5517	23.1149	21.8861	24.4064	23.499	24.353	24.415
0.13106	22.0189	24.735	21.2181	20.3685	19.8467	20.8116	19.2703	21.4685	27.098	21.8653	20.8299	21.384	19.7114	22.8429	23.241	23.0774	22.3724	22.1869	27.5855	85.372	159.644	220.546	47.1984	30.2964	23.5261	22.4192	25.4247	25.6945	19.5758	20.8135	22.4687	22.7751	20.7605	20.4456	25.3586	21.0417	19.0437	24.2495	21.4738	24.9405	22.3996	23.7276	22.3949	27.0971	18.3191	20.8595	23.6087	21.0084	20.308
0.13385	22.6979	26.2564	21.1084	21.0103	19.5036	20.8474	20.9984	20.4794	22.4047	20.9831	21.2028	23.5343	18.1846	20.508	26.8757	26.5595	22.187	21.5267	29.548	78.0318	162.314	223.29	52.1254	28.1421	22.2575	18.9906	24.9678	24.4359	20.0425	23.9848	22.5351	25.5756	19.4065	19.4812	23.9073	20.2684	20.8536	21.3729	21.21	25.612	19.4429	23.8008	25.0456	26.1701	19.7369	19.2394	22.3333	20.8849	20.7905
0.13664	20.9226	24.8142	20.6401	22.4394	17.1824	21.0526	20.1612	21.7883	19.3541	17.9446	21.47	26.0742	19.3223	20.7364	24.2894	25.7154	20.3223	21.309	27.4684	89.1585	160.645	240.424	50.9139	24.5854	21.0299	15.8246	23.178	21.6298	21.6773	23.6896	23.4022	25.4099	21.333	18.1572	22.65	21.4263	21.2194	20.1781	19.2864	23.038	21.3998	23.8629	24.6973	24.3976	18.362	20.1794	20.2054	20.7793	19.9494
0.13943	20.5371	24.2315	20.6455	22.752	19.9212	19.7994	20.4367	22.2734	21.6919	16.3789	21.5062	23.6149	20.2548	21.4303	22.2257	24.0917	19.4299	21.2721	27.2738	97.1662	166.989	282.083	48.2376	21.3143	21.0681	16.7482	21.4261	20.8526	23.5656	22.0857	21.3972	22.9587	23.5112	19.3892	22.4787	24.0016	21.3319	20.4025	18.4936	20.4804	22.6299	23.9264	22.7373	24.463	18.173	21.784	21.4776	20.2042	20.7078
0.14222	21.0044	24.7955	22.5412	23.8712	23.1832	19.0171	23.168	21.4735	23.5969	16.3045	20.4864	20.7072	21.0955	22.7623	23.8754	24.3015	19.0797	21.8143	29.102	95.0483	176.405	322.021	49.485	21.6367	21.6529	20.8213	19.8909	20.0838	22.6735	20.9675	19.2022	21.9308	23.697	20.6186	23.9066	24.1114	21.0009	21.3709	19.9033	20.6496	21.9908	23.4651	21.838	23.2465	20.6064	21.3622	22.0028	21.5952	23.3576
0.14502	20.5043	23.5218	23.5515	25.9803	22.9243	19.0407	23.4998	21.0126	23.833	17.4145	20.4577	18.6474	21.6671	24.0516	25.6216	25.567	19.3761	23.0825	28.1831	93.6628	196.175	354.204	48.932	23.6672	22.6225	23.0573	19.8331	18.5351	20.461	18.622	19.0276	21.3873	23.8554	20.3752	24.977	21.6377	20.3042	22.5745	21.3108	20.7711	20.0786	22.9361	20.8112	20.6463	22.2544	19.8924	20.0671	23.1365	24.0394
0.14781	20.4861	21.4847	24.8019	25.7478	22.2921	18.7681	21.5738	20.8351	23.8801	19.7018	21.64	16.3795	21.8682	23.3728	25.9599	25.6655	19.7641	23.5152	26.8842	95.3054	224.874	391.054	46.8802	25.5946	21.4953	21.8885	22.0587	18.5452	19.5285	17.8495	19.2512	20.0321	23.6629	20.093	23.1249	20.172	20.6343	22.6186	22.2028	20.94	18.6207	23.0178	20.8721	20.9109	23.376	19.1664	20.1807	22.6134	22.5251
0.1506	20.0781	21.2968	26.9829	23.0948	23.5706	17.9113	21.0161	20.8385	22.3791	21.948	22.3809	15.9771	21.9982	23.4093	25.265	25.2563	20.3206	23.038	28.5399	98.5192	252.369	443.83	46.1822	26.958	18.6207	20.0429	24.3924	19.9809	19.2309	19.7252	18.6482	19.4337	22.7603	20.3657	20.32	21.6984	21.0279	22.4666	22.3442	22.6301	19.4464	23.2187	22.3557	23.3981	23.5329	18.053	22.8365	21.5822	21.2074
0.15339	18.2129	22.0789	26.5749	21.2211	24.8313	17.42	22.0207	20.9196	20.1255	22.7219	21.7157	18.2031	21.6878	25.1804	23.4882	26.0534	22.0068	22.6361	31.2562	100.173	272.888	501.998	44.4967	27.7109	17.4616	18.5132	24.4507	20.5824	19.3662	20.9098	18.6007	20.8927	22.7565	21.1891	18.9423	24.3534	20.1505	23.0714	21.6539	23.3078	21.705	22.8022	23.0049	24.0693	22.3988	16.1867	23.9415	21.3488	21.3204
0.15618	17.0115	21.8617	23.1485	21.2201	22.7149	17.925	22.5207	20.9092	19.1546	22.4679	19.3293	20.2349	20.4428	25.0678	21.3766	25.2406	22.8798	21.9666	31.4039	98.6701	277.184	546.116	42.3346	29.6492	17.734	17.1739	22.4793	19.4359	20.1815	20.6057	20.7653	24.3695	23.2709	21.0587	18.5385	25.0632	19.1037	21.937	21.0212	21.8175	23.5753	21.7545	22.8217	23.137	21.7102	15.3576	22.6879	21.0581	21.6303
0.15897	17.9426	20.8874	19.7827	21.4577	18.8594	18.293	21.6878	21.2662	19.4257	22.9609	18.2447	19.5611	18.2914	23.1373	20.3277	23.0248	21.5575	21.2276	28.2981	97.1595	266.709	577.194	40.7541	32.4875	17.8441	16.1349	20.4363	17.8812	20.314	20.8543	23.0027	27.6892	23.4483	19.5995	19.0324	24.6655	19.8004	19.6115	20.3179	20.294	23.3297	21.2536	22.4895	22.1617	20.6151	16.527	22.3213	20.9618	20.8618
0.16177	19.1606	20.7722	18.5891	20.8643	17.5893	19.4291	21.3675	21.2602	20.4685	23.2985	20.335	17.9067	16.3702	22.2294	20.2448	22.7509	19.2304	21.1163	25.0394	92.1868	246.854	581.74	38.6887	33.9049	18.9597	15.1846	20.4886	17.8538	19.4671	22.0872	22.9889	27.0305	23.2992	18.9967	19.7014	24.9241	22.2878	18.9642	19.208	20.294	21.9615	22.1157	22.1735	21.8503	18.7792	19.8495	23.2508	21.5257	20.1773
0.16456	19.731	21.5119	19.2501	20.3865	19.3912	21.061	21.358	19.4073	20.999	21.9398	22.423	18.0629	16.4968	22.7679	21.8575	24.0374	17.7175	20.626	24.752	80.4234	221.537	545.187	37.3787	31.6922	20.474	14.7515	22.5546	18.5597	18.8476	22.1716	21.2428	23.7704	22.0749	20.0414	20.2641	25.6445	24.1809	20.6999	19.2537	21.7622	21.2457	22.8482	21.5111	23.1716	17.8984	23.645	22.7566	21.7887	21.1526
0.16735	20.955	21.2441	19.8347	21.1465	21.1573	20.8342	20.4382	17.5942	20.4137	19.6398	22.45	19.8989	18.3159	22.965	25.1083	23.9265	17.2995	18.8355	26.1087	67.7311	197.655	485.166	38.5121	27.3072	19.8542	15.5609	23.8903	18.4078	18.9547	20.9853	19.9317	22.7217	20.093	20.4488	20.4884	26.2042	24.4391	22.6333	20.608	23.6047	21.5238	22.0651	20.4372	25.9624	18.8785	24.7054	20.3424	21.802	22.3371
0.17014	22.205	19.293	19.1115	22.0719	21.8339	20.0638	20.5521	18.7856	20.1106	18.1785	23.2766	21.636	19.6497	22.8969	25.2394	23.5821	17.9984	17.8466	25.513	58.4756	178.948	426.06	38.9977	25.1474	18.2278	16.7703	23.1676	18.9705	19.3481	21.063	20.1124	22.3528	20.0642	19.3944	20.3034	26.8159	25.104	23.1733	20.3287	23.8007	22.8457	21.5889	19.4442	26.963	20.6028	23.437	18.687	22.908	21.4736
0.17293	22.1092	17.3562	18.7871	21.6026	22.4609	21.028	21.54	20.1937	18.8382	19.1061	24.5525	21.673	20.9531	25.1833	20.7538	25.2878	21.2752	19.099	24.5255	50.5591	157.282	372.052	37.4516	24.8159	17.7117	17.5842	22.1123	21.0336	19.4161	21.6175	20.3102	19.9811	21.221	19.3338	23.2531	26.9868	25.8098	24.0187	19.1613	22.4576	24.5035	22.6739	18.6723	23.9303	21.3249	24.9208	19.73	23.3596	20.4586
0.17572	22.3109	16.4526	18.5662	22.3975	21.2417	22.4614	22.443	21.1286	17.6931	20.2314	23.4392	19.1045	21.4527	28.2724	18.8754	25.5624	24.7732	20.074	26.7364	43.7919	129.47	319.108	36.1748	23.8653	19.9503	18.3134	19.6926	21.7131	19.0137	20.8488	20.6453	20.8331	20.7676	20.9558	25.797	23.9953	23.914	25.1138	19.905	22.4508	25.5958	22.7192	19.7031	20.2893	22.3316	29.0008	21.4679	21.5162	21.1803
0.17851	22.3113	16.9604	19.396	21.5546	20.2878	21.8384	22.9582	21.0263	19.5036	20.7853	21.213	16.7602	20.4884	27.1715	20.7891	24.9426	22.3425	20.0891	26.0804	42.0259	109.564	260.707	34.2228	23.3093	22.4662	18.2269	16.4356	20.7185	18.2728	18.7842	19.8386	22.4522	21.3854	21.1808	25.0335	20.0179	22.6193	23.8959	21.3104	23.8513	25.1347	22.3415	21.3207	19.1655	22.2814	26.194	21.435	19.6915	20.1
0.18131	22.2844	18.9508	20.6556	20.4073	19.8126	20.6089	23.3379	21.757	21.3838	20.0231	19.5353	17.2837	21.4986	23.9229	21.9403	23.7106	20.6459	20.3211	23.1371	37.4039	98.611	217.735	34.4473	24.0637	21.6818	19.1717	16.7576	21.5667	17.7741	19.8807	20.3211	21.47	22.5332	21.135	24.2094	19.8218	22.484	21.4608	21.9688	22.9156	23.3761	24.2944	20.2732	20.6653	20.2933	20.34	21.2972	19.2197	18.7507
0.1841	21.5236	19.2057	21.4164	22.2016	20.5724	20.6121	20.5372	21.756	19.0858	18.7419	20.5542	18.0403	22.2604	21.8986	19.6568	23.1944	21.1486	19.8174	22.6354	32.2988	91.8059	184.96	34.2161	24.8203	20.1612	18.1518	18.7943	24.6308	17.2714	22.9427	19.8174	21.47	20.7514	19.858	22.1716	20.8272	18.9037	21.2151	20.4472	23.6764	21.5954	24.0342	18.4914	21.6842	19.5357	20.34	24.3457	19.4778	21.8127
0.18689	22.8928	17.5618	21.2388	23.2736	23.2359	21.8037	19.6378	20.0947	18.4611	21.0271	20.6114	18.5613	22.0712	22.2431	19.5026	23.1596	21.1826	20.253	24.2627	31.9545	83.0519	159.235	32.0695	27.0141	20.5397	18.083	20.3525	23.4167	18.4174	21.9693	21.6969	27.1757	19.4511	18.8209	21.0831	22.7971	18.1926	19.2967	20.585	24.4381	22.8958	24.2573	20.9833	22.7039	22.0966	19.1484	24.0818	21.1564	22.0192
0.18968	22.294	17.8994	19.0773	23.229	23.0633	22.8653	19.0754	20.6423	20.4904	22.2907	19.7664	17.3734	21.6053	23.5893	21.4007	20.1912	20.5499	21.8189	26.0398	30.6568	72.8272	143.145	28.9224	27.3883	19.3484	20.8352	21.457	19.359	19.6894	23.461	23.5105	26.9108	20.7181	20.143	20.2765	24.6287	20.4288	19.8066	21.4712	24.5666	23.9926	24.9321	22.4952	23.0874	22.7733	20.2168	22.5332	21.45	20.1178
0.19247	19.0492	18.4407	18.4287	22.2329	22.3392	22.1964	17.9981	21.8155	20.3713	20.1297	19.3281	17.1785	20.1622	20.9676	21.976	18.5459	19.7955	22.2752	24.8184	29.5141	64.2373	120.141	25.2384	24.2115	18.5914	22.4192	21.5398	17.0636	20.0277	25.4628	21.7154	24.5247	22.4627	22.6471	19.7005	24.3474	20.1811	22.667	22.2919	24.765	22.9489	21.9277	22.8474	21.8457	22.6866	21.9043	22.4559	20.3433	19.7342
0.19526	19.0146	18.2926	18.1975	20.8164	22.5645	21.1463	18.0661	22.5918	19.1099	18.2451	18.5598	18.0482	19.0737	19.009	23.3571	20.9346	19.03	22.8138	22.79	29.1419	54.9213	97.2532	24.0632	21.1364	18.8809	22.8376	21.3158	17.2778	20.7191	24.3648	19.9295	24.2307	23.5836	23.4427	20.3413	24.553	19.9962	23.1962	23.5586	25.3448	20.0801	20.0328	22.386	22.5881	25.4211	21.8617	21.9167	20.3378	21.0859
0.19806	20.645	20.2677	19.5373	20.3048	22.1111	20.4049	18.6003	22.8485	20.3372	17.8858	18.0054	18.8475	19.1306	20.7351	23.8704	23.1652	19.2704	22.825	22.897	28.2338	49.2244	84.745	25.4334	21.0963	19.0129	22.1604	21.6378	17.9992	21.1184	22.0576	21.025	24.3641	24.249	24.0412	20.3851	24.6651	22.2003	22.2291	24.9126	26.5214	18.46	20.1188	21.3671	23.7397	27.1131	21.6808	21.1029	20.7134	22.6148
0.20085	21.7016	21.3174	22.0259	21.1832	21.47	20.6041	20.1167	21.2684	22.7096	19.2634	18.0696	19.6563	20.4112	22.6175	22.2897	22.2997	21.0358	23.0214	25.1665	27.053	47.2793	80.753	26.3474	22.3298	19.6914	20.8444	21.0973	18.9297	20.1985	20.596	23.4258	23.6979	24.6529	24.4811	20.4979	22.9914	23.4348	21.9579	24.4694	25.8938	19.5907	21.7585	20.9895	23.9716	26.4139	21.7257	19.8228	20.2546	22.7046
0.20364	20.7349	19.7968	23.863	21.143	21.2236	21.1613	21.9463	19.6362	23.1944	21.4111	17.8731	19.9993	20.8512	22.1887	20.9407	20.3408	21.8852	23.0391	25.9188	26.2987	45.8489	76.3265	25.6111	22.7092	19.6824	19.8693	19.6609	19.3951	18.8804	19.0734	24.3233	21.9974	24.827	23.9476	21.9609	20.912	22.5676	21.5802	23.2516	24.6562	21.2833	23.0021	20.8008	24.0036	24.9864	21.4329	19.504	19.8569	22.1025
0.20643	19.3342	19.6907	24.7605	20.2587	21.4561	21.6916	22.9554	20.3515	21.7748	22.7388	18.1026	19.1621	19.8745	19.9577	21.3377	19.7169	21.8928	22.2164	23.6917	25.9409	42.4452	68.8346	23.992	23.0502	19.0264	19.3676	18.8834	19.8242	18.6472	18.3634	23.6837	21.1947	24.6875	24.1046	23.8969	20.0316	22.3745	21.2276	22.9499	24.6428	21.519	22.6763	20.6408	23.4999	24.532	20.3258	20.0792	20.3997	22.3309
0.20922	19.8873	21.8389	24.979	21.0134	21.2327	22.304	22.8136	22.1858	20.2999	23.5186	18.9746	18.3712	19.7124	18.7409	21.5524	20.7429	22.6315	21.099	21.3527	25.8949	37.1234	63.0982	22.9219	23.475	19.2142	19.4	19.8336	20.7264	19.361	19.2664	22.6857	21.8101	24.413	24.46	24.7238	19.7895	23.5449	21.3128	22.9319	24.5655	20.7645	22.9347	20.571	22.1752	24.5626	18.861	20.124	20.8381	22.6948
0.21201	21.3562	22.3115	24.2135	22.3461	20.0952	22.4766	22.1417	22.4422	20.0218	24.4323	19.0344	18.2194	20.97	19.7542	20.0387	23.0497	22.6894	20.7595	20.2702	26.0737	33.0738	59.6435	22.8585	22.7737	20.2677	20.6307	21.6939	20.5966	19.9875	20.2532	21.4616	22.1544	23.793	22.6262	24.0568	20.5532	23.8233	20.6414	22.7201	23.6013	19.9686	24.3799	20.1307	21.9582	23.8378	18.4553	19.6892	20.7417	21.6429
0.21481	21.9075	20.9612	22.5841	21.2227	19.92	22.0076	21.9879	21.0989	20.8161	24.0113	19.0047	17.2665	21.2109	20.2462	18.7801	25.3094	20.8826	21.5144	19.2229	25.9382	32.9825	53.5284	22.9764	21.6636	21.1606	22.4716	22.6278	19.0978	20.8016	21.1417	20.4659	21.8919	22.0462	20.2162	22.5678	23.5632	22.8231	19.4102	23.5931	23.8967	19.2797	23.9167	19.6014	23.5473	22.8825	19.888	19.4431	21.3212	20.2842
0.2176	22.9598	20.5403	20.4221	19.7606	21.636	22.388	21.9729	19.7791	21.2037	22.0374	20.7279	17.0308	20.0751	19.4068	19.585	24.8636	19.9314	22.4886	19.8789	25.2712	33.3799	46.458	23.5056	21.1544	20.8148	22.9477	22.6785	18.9306	22.4194	22.3729	20.8413	20.9913	20.2138	19.5306	21.4577	26.0145	21.893	19.6596	25.1591	26.104	19.331	23.0245	19.0248	23.8366	22.2311	22.1905	19.3037	22.0253	20.5107
0.22039	23.9215	21.042	19.0761	20.0815	23.7253	24.1449	21.0313	18.911	21.2161	20.9	22.0757	18.7555	20.029	18.3223	20.3859	22.5248	21.2158	22.8534	20.9038	24.2097	29.8867	40.6842	23.8684	21.9311	19.3643	22.0519	23.1568	19.7693	22.4541	22.0599	21.8437	20.9094	20.955	21.1998	20.9107	25.9951	20.7217	22.1146	25.4785	27.1683	20.5316	25.1073	17.7894	22.0249	21.3586	23.4375	19.3494	22.4871	20.2588
0.22318	22.2011	20.7917	19.5467	19.8992	23.959	24.1672	20.5281	18.0692	20.0963	21.7201	21.2711	21.5669	22.3095	18.67	20.8011	20.895	21.5976	22.6833	19.909	23.1447	24.9927	36.1779	23.1333	22.5272	17.179	20.7478	22.7443	20.7296	19.9287	20.0571	21.2069	21.5348	23.3454	22.805	19.9266	26.1003	19.2311	24.23	24.0839	24.542	21.4409	27.5627	17.5593	19.9311	20.891	22.2725	20.2993	22.7904	18.4474
0.22597	20.5931	21.0117	20.3614	18.1524	23.4308	22.6049	20.8936	17.6942	18.5353	22.8685	20.4874	22.7867	23.7588	20.82	21.1923	20.7487	21.208	22.0785	19.8206	22.9108	23.2612	33.3479	22.7202	21.6899	16.3825	20.7298	21.2124	22.1066	18.212	20.0995	19.6556	22.2996	23.9458	21.5603	18.2904	25.6547	18.1472	23.5162	23.1551	22.255	21.3239	27.9502	19.671	20.0804	19.2388	20.2571	21.7232	23.8849	17.9402
0.22876	20.8718	22.3905	21.3048	17.1545	24.2858	21.7972	20.3449	19.1046	19.1095	23.7965	20.5378	21.4035	21.8977	22.3308	19.8644	21.4053	22.6548	21.9013	21.6012	24.7121	24.1082	30.7601	23.592	21.7719	19.3978	23.6911	20.7337	21.9044	18.576	22.2728	18.7787	24.1564	23.8496	19.2149	18.9135	25.0355	19.0621	21.8039	23.7898	22.109	20.3382	26.6647	21.3677	21.4102	18.5796	20.9998	23.091	25.0695	20.3967
0.23156	20.6332	21.8256	22.5088	17.5535	23.9028	21.0566	19.9519	21.4627	20.2022	25.0825	19.7264	20.4704	19.1921	22.6854	19.545	21.8893	22.0451	22.4026	21.1383	25.2235	24.0829	29.5343	24.2093	24.2166	21.6098	25.654	19.8477	20.429	20.3378	23.0134	18.2774	25.4671	24.0642	18.0328	22.4211	25.2194	21.5045	21.9406	22.9733	21.3021	20.7688	24.813	21.6658	21.3544	21.5975	23.9761	24.2706	23.6202	23.9438
0.23435	21.2799	19.292	21.5902	17.8678	21.9207	20.0616	20.2544	21.7346	19.6612	24.5741	17.6083	20.7428	19.0216	22.3464	23.0437	21.143	17.4492	22.1746	17.9982	21.0184	23.6557	29.9012	23.0438	25.4393	19.77	22.8947	18.0924	20.6073	23.5026	21.9356	18.799	24.0636	22.07	18.6272	23.3302	21.171	21.5574	23.0512	19.7735	21.913	23.7399	25.8264	22.4736	22.7474	21.4427	24.5029	23.0664	22.6991	24.322
0.23714	21.7273	18.1269	20.8427	18.523	22.8486	17.1213	19.3147	21.5381	18.9099	21.7171	16.082	20.4702	21.8643	19.4206	24.7576	19.853	16.0803	22.4862	15.8682	19.2314	24.6133	26.8457	19.8928	22.6253	20.6422	21.1392	19.4974	21.5878	24.0295	19.7624	19.8501	21.6224	20.8135	21.3514	21.8766	19.2783	20.9723	23.807	18.1535	21.7649	23.0174	26.443	21.6565	24.3288	20.4458	22.8945	21.0177	24.6827	20.4855
0.23993	22.3781	18.1634	21.0121	19.3816	22.7281	15.9763	19.3118	24.4111	20.3318	20.1368	18.9561	18.6678	21.6771	17.4333	23.3785	22.8232	18.9219	22.7143	16.6794	19.2783	22.4314	26.648	17.7858	21.0697	22.1256	21.6965	21.7744	22.8249	22.805	19.7797	21.5764	21.9926	20.5153	20.6127	22.402	22.6568	20.5294	23.7122	18.9005	21.4841	22.4997	22.8794	19.3445	25.3541	19.0137	22.6255	22.9733	24.2448	18.8266
0.24272	23.5381	18.267	19.5299	19.3616	19.8773	16.8999	18.4608	25.9532	22.9133	19.6529	23.4064	18.5419	20.6118	17.5929	25.0301	22.6679	20.0552	22.1788	19.1209	19.0486	22.943	26.1542	18.7675	22.0551	22.3862	21.1519	21.7025	21.9303	24.1693	20.8279	22.8373	22.3893	20.4588	19.8249	22.9149	23.8842	20.1439	21.9658	21.5665	21.3021	21.7189	20.2708	18.5985	25.1673	17.3696	21.6619	23.0018	21.5322	20.0825
0.24551	22.292	19.7147	19.8613	19.5805	19.0628	19.1564	18.8338	24.6581	22.1215	20.7622	23.0419	19.6185	22.1511	20.0628	25.3464	20.3936	17.4321	23.8024	21.3275	22.3487	23.2512	24.3722	21.171	22.9947	21.0897	21.6162	21.183	19.5194	24.8027	22.6371	23.0165	20.5969	21.4795	21.8204	23.4409	20.7395	20.8806	21.5013	23.0804	21.5013	20.6151	19.3893	20.8553	22.2714	17.9705	22.3156	23.078	19.7292	19.5035
0.2483	21.007	21.189	21.8634	19.8629	20.5331	19.8849	19.6599	24.5221	20.0828	21.8551	21.4472	19.418	21.5477	23.2588	22.6369	20.2907	16.4182	23.9971	21.1361	25.7602	22.4956	24.9375	21.4271	21.6574	21.7728	23.1214	21.7148	17.3271	23.36	21.2239	21.4211	20.0852	21.8372	22.7189	23.3616	19.9696	22.7836	22.0067	21.6497	21.9487	20.7302	19.3586	23.0729	21.3406	21.112	20.311	23.2584	20.9764	19.7363
0.2511	21.0814	22.0469	23.268	21.6654	21.4623	21.3019	21.3918	23.7133	18.5455	20.1285	24.7156	18.7266	20.0629	21.9804	20.5689	23.433	18.6604	23.2365	20.0104	24.2827	25.0244	27.1027	20.9664	20.9968	23.6096	23.2945	22.5416	18.1365	21.3294	22.3126	20.3709	22.3335	20.4491	21.9301	22.1489	22.2108	24.1192	21.1089	20.5152	20.6148	23.3335	19.2601	22.3974	23.0338	22.2937	18.6807	21.2925	24.0613	22.004
0.25389	22.2546	21.4127	24.0421	22.6029	20.8879	21.2063	21.848	23.8992	18.0135	18.2085	27.588	19.2445	18.5769	18.98	19.8822	26.0267	20.9391	22.5911	21.5305	20.5764	26.1636	29.1085	22.0914	20.3055	24.5306	20.3515	21.0685	19.6493	20.4664	23.9416	22.228	23.4192	19.6118	20.657	21.186	23.1528	23.3087	20.8185	20.5106	19.9461	25.6506	18.5229	20.5665	24.0892	21.227	20.3694	19.2258	24.959	22.4813
0.25668	22.1851	21.0031	21.8677	21.482	21.0321	20.5376	20.694	24.0124	19.3144	19.5703	24.0841	20.0559	17.5704	19.6228	18.8931	24.0373	20.9832	20.7502	23.5041	20.3405	24.1201	31.2198	22.5355	20.7968	23.5801	19.6652	18.741	20.4401	20.6015	21.5575	25.3738	22.261	19.5775	20.9241	20.7061	22.9986	20.9733	22.0245	22.2837	21.2055	25.4733	18.5623	20.4879	23.4131	19.4822	22.3001	19.1687	23.0697	20.9654
0.25947	20.1724	21.9072	16.3431	21.6084	23.6097	21.8547	20.3296	20.1489	20.6108	21.3919	19.6402	18.4668	18.9696	21.517	17.8069	20.4151	19.6082	18.3414	21.7459	22.194	25.9041	32.4848	20.5777	23.4618	22.0527	22.868	18.3886	22.0593	20.8851	18.925	26.5447	22.8588	18.8608	23.1903	19.9063	23.51	19.5946	21.3847	24.7506	23.7098	24.1381	20.9402	20.7017	22.3269	18.6243	22.763	19.7489	22.3319	20.8925
0.26226	20.2948	21.9965	15.1311	22.8391	25.8984	20.1086	19.2968	18.3815	19.6055	19.8614	20.344	16.4947	21.0077	21.1893	16.6456	19.5204	20.3478	16.9696	18.8678	22.3425	27.2366	29.4788	19.5144	21.634	22.2719	21.4187	18.8365	21.6855	22.4197	18.4125	24.4806	24.5585	18.4122	23.3196	19.6599	23.2927	19.911	19.6682	23.0277	28.0923	22.726	23.794	19.8499	21.8883	21.0451	22.0032	19.5844	22.9836	20.3885
0.26505	20.7956	23.7448	17.7578	23.3844	25.1456	20.4713	18.7094	19.9633	19.9371	18.1667	22.2599	19.1489	22.7422	19.4329	16.2449	17.9271	24.3533	16.9802	17.4232	22.7031	23.2871	22.8547	19.8085	19.6785	21.1058	19.5673	20.729	20.4179	24.3192	21.3041	20.9266	22.9276	18.2664	21.4172	20.4822	23.2965	20.775	20.0801	21.3852	27.8159	22.7348	25.7269	21.3434	21.3841	21.5711	19.531	18.7416	21.7829	18.8263
0.26785	17.5243	22.5872	17.3082	22.1056	23.8676	21.4419	19.6342	22.1295	22.8225	21.0299	19.3785	19.6832	20.0259	17.7458	21.1088	19.7529	23.0941	20.2721	19.6804	19.0626	24.4286	21.3416	18.9071	21.2589	19.5576	18.9428	20.0791	22.5499	21.8084	22.1008	22.6029	20.8357	21.2142	20.0847	23.8499	21.8757	23.4201	20.8106	21.7419	24.484	24.1182	27.7212	22.1209	18.6534	19.7175	21.0976	22.1208	21.1242	22.2751
0.27064	16.4006	22.4312	18.3306	19.982	24.4082	19.1219	19.4753	21.3914	23.333	19.8155	19.9709	21.1913	20.197	17.6624	26.0392	21.092	19.6862	22.3196	22.6797	19.9551	22.0873	17.4585	17.9058	18.1023	20.0706	16.0427	20.4837	16.9657	19.4533	22.4057	25.0002	22.7135	19.5698	20.4215	23.1358	21.6118	20.1125	19.6837	27.6083	21.0244	20.8484	26.1005	22.5624	19.2886	17.7055	25.2997	22.2339	21.1801	21.1811
0.27343	18.0356	21.17	18.4411	20.6428	22.0846	18.1255	19.1009	18.8965	23.2846	19.7031	20.8412	18.6327	20.1758	21.6492	22.9518	21.8688	16.9386	18.9134	23.0438	20.6017	22.406	19.8196	18.0448	21.0973	21.3141	19.7666	20.5617	18.5192	19.9995	21.4027	20.8396	23.5169	18.7274	22.0127	23.2082	23.6396	19.8133	21.2863	18.9638	19.2857	21.6767	24.6899	20.8945	21.8538	18.6426	23.7267	16.6096	19.2462	18.0337
0.27622	22.3412	21.1237	20.4791	19.2977	21.1039	22.0311	20.4594	17.9606	24.0763	21.0919	19.2178	19.6955	21.299	24.096	21.5972	19.7712	18.4658	18.593	23.3562	23.2883	23.0735	21.2431	19.2099	20.3203	24.6451	21.4897	19.7471	19.393	23.8176	25.067	18.8637	23.3365	19.7032	23.3759	21.9512	22.5442	21.8919	22.7392	20.1448	22.4014	21.0842	25.9384	20.5505	24.9794	19.1464	20.4277	15.4737	22.9539	20.1887
0.27901	25.4857	21.3818	21.5205	19.0605	20.8224	23.7561	17.4173	21.3826	23.3595	21.4882	17.8524	21.7997	19.6393	24.9183	21.7328	16.511	20.5054	19.0674	23.6409	21.6446	23.7157	20.4628	21.1349	20.4633	26.1891	20.6452	19.3047	21.613	23.2578	26.9495	18.6788	20.4395	18.3407	20.4957	19.8439	23.3998	22.0932	21.2755	22.263	22.1714	21.2279	22.4362	21.9053	24.2814	21.4306	20.9708	18.954	23.352	22.6707
0.2818	25.8329	20.3847	22.5874	17.652	21.8244	21.8521	20.3231	23.2247	24.2911	19.9293	18.2178	20.941	20.9996	24.152	21.3429	17.6284	22.1043	19.572	23.8146	20.4541	24.6074	22.5583	22.4025	19.4833	24.8631	19.6295	21.5571	22.4258	18.9274	23.7425	20.0292	20.1211	19.9961	17.2219	18.1028	21.5847	22.8279	20.9354	23.7959	22.4217	21.4484	22.0641	22.7735	23.4163	22.5003	21.739	19.0438	23.7794	25.527
0.2846	23.5021	21.1125	21.5582	17.926	22.7048	19.1401	21.9054	23.3514	22.952	18.8284	18.4493	19.7991	18.9259	22.7538	23.46	20.0184	21.8088	21.6709	24.8279	21.4914	23.5196	24.2571	22.3413	20.4147	22.605	19.5877	21.2986	20.3232	18.1149	18.679	20.2038	23.196	22.5074	18.5321	17.894	19.6362	22.7008	23.3591	22.46	24.7703	22.4982	22.4059	24.4623	21.4085	22.2304	21.7416	18.9239	22.1125	28.0735
0.28739	22.3824	22.0226	19.3615	19.5538	23.5798	19.6486	22.2057	21.8732	20.952	20.1579	17.2475	21.0929	16.888	22.1183	22.4541	21.0599	20.2488	20.7892	25.0931	22.2302	20.4725	24.7793	21.8134	20.7742	20.7247	19.2291	19.567	18.6265	18.5728	17.9796	20.1943	23.648	22.6342	19.1893	19.5984	18.5428	24.0212	23.8289	21.4195	27.3346	23.1067	20.978	25.7451	19.5268	21.5435	21.4751	20.2306	20.5636	26.0815
0.29018	22.5525	19.9306	18.1976	21.1543	25.1713	22.4254	21.9415	20.2228	20.387	23.242	17.3148	22.6274	18.9688	22.3653	19.5499	20.4607	19.3901	20.3478	24.5958	21.6243	18.708	25.5054	22.0479	20.5057	20.084	20.1607	19.3237	19.8246	19.6245	19.5734	20.8142	23.0083	22.0705	18.4029	21.3629	20.1926	24.1467	22.138	21.4184	27.865	23.8383	21.0872	24.4686	19.9454	20.4168	22.321	20.8018	19.8142	22.6901
0.29297	20.798	17.4955	19.9308	20.9546	24.7389	23.5587	21.2635	20.0512	20.5801	24.2267	19.4235	21.7932	20.6958	23.5346	18.3335	19.8151	19.7392	21.6928	22.8068	21.195	19.2225	24.6521	23.3557	20.4458	20.2281	22.4224	20.5468	20.564	22.5946	20.8533	21.4075	22.2024	22.1266	19.9095	22.5729	23.2028	23.7187	21.6159	21.1256	26.7555	23.7786	22.4493	21.602	21.1347	19.9315	22.7313	19.4189	19.3709	21.3163
0.29576	17.7681	17.7354	22.5131	21.1435	22.9164	22.988	20.2853	19.8992	20.2805	23.1748	20.827	19.8404	19.2192	23.8541	19.0594	19.1358	19.7395	21.752	20.3906	21.7236	20.3996	21.6963	24.1619	21.036	21.1305	24.2276	21.2519	20.7225	25.405	21.2243	21.353	21.4408	21.7048	22.9119	23.6006	23.3711	24.0717	21.9533	21.381	24.2601	24.186	23.6457	20.1657	21.3273	21.0946	22.7059	18.4786	19.6052	21.3765
0.29855	16.6006	18.7589	23.299	23.3104	21.6929	22.3637	19.1608	18.7567	20.0566	22.2086	21.6979	18.5107	17.465	21.8971	20.7667	18.6055	19.4689	21.0696	19.2533	21.8773	20.6227	19.2342	23.3899	21.9084	22.5931	23.5684	20.2272	21.7823	25.3735	20.8557	21.6062	21.2881	20.1174	24.4255	23.0251	20.7498	23.4398	21.6299	22.0243	21.3158	25.7321	24.5617	20.7823	20.5217	23.1218	23.2142	18.7217	20.1714	21.0326
0.30135	17.6896	18.7365	23.1529	23.7709	20.737	21.5125	19.3151	18.8244	20.8175	21.3444	23.1022	18.6155	18.1501	19.4469	22.1537	19.3149	20.041	21.751	19.2255	22.1476	19.5719	19.2629	22.5422	21.6532	23.1841	20.5585	18.5141	21.4118	22.9988	21.2204	23.1938	20.7134	17.8955	24.3708	20.553	19.2617	21.5938	20.8749	21.4514	19.9595	25.7348	24.774	21.7649	20.1494	24.1895	22.9793	18.7596	20.384	20.3331
0.30414	19.3574	19.1583	22.7756	20.9341	20.5325	20.6376	20.3597	21.1672	20.839	20.5373	22.6933	20.4257	20.5501	18.6753	22.3769	19.6349	20.8985	23.0529	19.377	23.7095	17.9246	21.3988	23.6999	21.0896	22.2775	18.6353	18.0698	19.8141	21.0619	22.1174	24.0223	20.2398	16.5758	23.8845	18.6728	20.353	19.8221	19.8972	20.2673	19.1664	24.2322	24.7057	22.0844	21.1957	23.2316	21.8819	19.4895	20.422	21.0527
0.30693	20.9342	20.6266	21.1482	18.2908	20.2906	20.3874	20.618	22.9622	18.843	19.1835	20.6315	21.4427	22.6565	19.4026	21.0237	18.497	21.8092	23.1175	19.9643	23.5179	16.0434	23.8086	26.0396	21.6626	20.5541	19.0499	19.5718	20.2486	20.7185	22.0172	22.0497	20.8666	18.1967	22.8193	18.4191	21.0778	19.6797	19.2175	20.4227	17.178	23.25	24.5303	21.305	21.5573	21.4911	21.2586	20.8182	21.0628	21.8119
0.30972	22.6093	21.5198	18.605	18.6247	18.7148	19.8662	20.3069	22.192	17.1268	17.6989	20.1214	20.4321	23.3514	19.9546	19.2364	18.8768	22.1449	22.3132	21.0006	20.716	15.0166	25.0854	25.658	22.2477	19.2117	19.8806	21.2247	21.5306	20.2054	21.6151	20.2629	21.9017	21.4462	21.3236	19.3995	19.7795	21.9863	19.8207	21.5682	16.4969	22.9356	23.1166	20.2063	20.565	21.4877	21.2909	21.2627	21.7088	20.2974
0.31251	23.8705	21.742	17.9434	20.7142	18.414	19.5415	20.1156	20.8721	17.3239	18.941	20.0242	20.4898	22.5235	19.9342	19.7965	21.7222	21.0549	21.69	22.1388	19.5079	17.4259	24.7661	22.4187	22.1585	19.8098	20.8048	21.1372	20.9429	19.4808	21.3507	21.0313	22.1364	21.4421	20.6861	21.614	19.7149	24.1386	21.0778	21.5727	18.777	22.7446	21.1302	21.0388	21.4384	22.9023	21.5644	22.4759	21.1627	19.6739
0.3153	23.5169	21.9409	20.2564	21.2965	19.7978	21.8708	19.6817	20.4326	17.6224	20.7563	19.2448	20.5963	20.925	20.5585	21.8483	22.9675	21.0817	20.3572	22.9289	19.5176	21.2895	22.5714	21.6041	21.3533	21.5563	21.0938	19.9796	19.9956	20.8425	20.305	21.059	20.6519	18.2421	21.4283	22.6428	22.1175	23.4104	21.5525	20.3449	20.872	22.0787	20.6566	23.0488	22.5138	22.1328	21.1156	23.8852	20.9723	21.3857
0.31809	21.5546	22.0153	21.1141	20.7259	20.7335	24.366	19.055	19.6797	17.443	20.1287	19.0296	18.9554	19.738	21.2018	21.7769	20.8989	20.016	19.2229	21.298	21.8466	20.0621	20.7815	22.0913	18.4669	21.6142	20.1615	18.1364	18.4319	21.5014	21.7596	20.7552	20.6885	17.1212	22.2644	22.3148	21.9008	22.2065	20.6061	21.1086	22.2066	22.3212	20.9664	23.9993	21.2764	19.6516	20.1548	22.8911	22.3229	20.416
0.32089	21.1022	23.4255	21.7222	22.2489	20.8477	23.3612	18.6044	19.1634	18.08	20.3067	17.3811	18.6344	19.29	22.9944	21.0356	20.1955	18.5544	22.2499	20.4856	21.5989	18.5877	22.2322	23.5234	20.3577	23.0944	19.21	18.4265	18.0011	22.09	22.5667	19.4156	21.7555	19.0955	20.8177	20.339	19.7167	21.4344	21.5177	23.17	21.44	20.4845	20.1011	24.6322	21.9177	20.45	21.6322	22.0756	23.0934	19.2077
0.32368	20.9245	24.3602	21.0431	22.1488	21.6264	18.9718	20.4026	18.8119	18.018	18.4069	18.8103	19.7313	21.0635	21.9602	17.6554	22.7791	18.174	25.3532	20.9285	20.9891	20.0739	21.3757	20.6915	24.4369	25.3639	19.21	21.5343	19.4021	21.708	20.49	18.4802	22.2974	21.3891	22.4171	17.0162	17.2875	21.9112	24.5374	21.6673	22.2032	17.9584	19.495	23.9609	23.984	21.3984	22.9509	19.9479	21.8587	20.2832
0.32647	23.4587	26.8853	21.1806	19.7782	19.9803	15.7817	19.7954	17.871	17.9732	17.654	18.0636	19.259	20.0978	22.2144	21.5794	21.3747	20.226	21.8698	20.3888	19.5206	22.6956	20.051	18.4747	23.5248	22.9941	19.2933	22.2524	19.5954	20.1614	18.3709	18.3566	19.4039	22.9951	21.5893	17.4017	16.8133	20.5469	21.7248	19.9516	22.26	19.5499	21.4795	19.7523	21.4286	19.6889	22.4496	18.6945	18.7297	21.5165
0.32926	26.8512	26.659	21.1451	22.47	19.3013	16.727	20.398	19.1363	20.6601	19.21	19.0693	21.0199	19.1653	23.2165	21.9667	19.5455	21.0442	20.4176	20.2769	20.7458	21.8266	25.3924	20.0326	21.1493	20.5348	19.9404	19.981	21.0018	17.7722	17.7207	20.4835	20.6161	25.3335	21.8707	21.2421	20.723	19.4497	21.4971	19.3465	19.7927	19.9222	24.8158	17.3032	19.2038	18.8511	22.5324	19.1938	19.7065	21.0706
0.33205	25.4838	25.4251	22.7251	24.6616	19.261	16.8442	20.0081	18.6422	19.6549	20.156	19.7175	22.1367	19.3636	24.9585	19.8442	19.7794	22.4912	18.9124	19.4412	20.2812	18.7091	24.0537	22.7601	20.5912	20.4373	19.3004	18.4236	21.0264	19.9492	22.9791	21.668	24.3141	22.5143	22.2446	21.6755	20.6009	20.1545	21.8385	19.9186	21.2807	18.1955	25.4344	17.0573	20.3928	21.2779	22.0131	20.2921	20.6134	20.3269
0.33484	22.8989	26.1066	20.9528	25.9023	20.7127	18.7097	20.3671	17.1615	20.5569	20.1828	19.5367	21.5562	20.0963	27.3051	20.8709	20.0694	23.4857	18.5702	19.5241	19.4539	19.5279	20.7314	25.634	20.3968	19.5668	21.4863	18.9105	19.3835	22.2115	23.4431	21.583	23.7822	21.3719	22.3239	20.1809	21.5297	21.3718	21.2862	19.2963	24.0149	19.4704	23.0735	20.1123	21.4391	23.0847	21.2244	20.5529	21.4396	20.7998
0.33764	21.2634	27.068	19.2893	23.852	21.2379	22.4658	21.1407	18.6106	22.3587	20.4051	19.2885	20.6736	21.7979	26.2692	21.5843	20.86	20.0527	21.7845	20.2249	22.0165	20.5173	19.8822	24.1157	19.6086	19.9572	21.7579	20.5286	18.3508	22.1922	19.853	22.3451	20.1833	21.4001	23.3712	20.2499	22.8202	23.8038	22.3864	17.0836	24.3687	21.5708	23.2194	21.3522	21.857	23.0907	21.9019	21.1478	22.2686	20.2567
0.34043	19.5086	27.506	18.8218	20.9994	22.5441	24.4394	21.851	20.0816	20.8392	20.6595	20.38	19.72	20.096	23.4525	20.5103	20.0674	17.5744	23.6391	21.0508	23.4155	21.5069	20.0338	21.4077	17.9529	21.7165	19.8046	21.2102	19.262	22.4355	17.2753	22.1357	19.4215	21.7038	23.1393	21.1703	24.0386	24.5778	22.1236	18.5514	24.2872	22.335	21.8853	22.1071	22.2012	23.9047	22.6393	20.2829	21.2934	21.0349
0.34322	19.0454	26.054	19.8014	19.6507	22.2137	22.9609	23.1612	20.8597	18.1639	19.6375	20.6196	19.9151	17.8148	20.3694	20.1664	18.9466	18.2545	23.8181	21.7815	23.6239	21.4824	20.6778	20.7023	17.2505	22.0459	18.5207	20.05	19.4896	22.3161	18.5293	21.7263	20.9731	22.2191	22.8613	21.1772	24.5948	23.0045	20.9845	20.1563	23.7905	21.3842	20.6836	23.4575	23.4837	23.6712	21.4157	19.6076	20.3342	21.6968
0.34601	19.9152	22.5476	20.4162	19.3434	19.1107	21.2215	23.3327	21.2172	17.853	19.1138	20.122	21.3191	17.124	18.542	20.7867	19.0986	18.5735	23.2701	21.2802	23.7164	20.4724	20.8025	20.4378	18.368	20.6107	19.3755	18.0128	20.1114	21.3827	21.2238	22.5369	21.6524	21.606	22.8985	21.6734	24.7402	21.5789	19.8544	20.4262	21.7853	20.1735	20.4598	22.9926	24.8069	22.0661	19.9944	20.0819	20.2338	20.6563
0.3488	21.6735	19.5569	19.4074	19.5545	16.7457	20.2241	21.8443	20.7241	20.1687	19.4427	20.3469	20.7481	17.0637	18.2997	21.5239	20.2791	17.6607	21.8385	19.2061	23.9835	19.2744	20.4978	20.2471	20.9687	18.9507	20.6172	17.6888	21.6383	20.525	21.8003	24.0803	21.8922	20.0807	23.4027	22.3605	23.9025	21.0309	18.9135	21.3202	19.3405	19.8301	19.5645	21.0199	24.6582	21.2657	19.7919	20.1754	20.249	19.3671
0.35159	23.3589	19.2525	18.1587	20.6155	17.251	19.0285	20.3867	19.0624	22.7003	19.3799	21.0988	17.9304	17.9532	18.3866	21.9284	20.9975	18.1364	20.1182	17.7308	23.713	18.8331	21.8208	20.3952	23.3362	18.3693	21.5719	19.2619	21.8075	19.9206	20.8241	24.6896	23.0536	19.2318	23.3885	21.4578	21.8751	20.4232	18.5921	22.1955	17.8268	19.8533	18.0355	20.2493	22.8384	21.6158	19.2599	19.5789	19.8952	18.9744
0.35439	22.6669	20.6387	17.9246	21.4877	18.4769	18.6105	19.6372	17.3199	23.0202	19.5472	21.3614	17.2618	20.1005	18.3021	21.5888	20.7364	19.7822	19.144	18.5849	22.0887	19.491	24.7611	19.492	23.5316	19.6492	22.7654	20.7528	20.4902	19.405	20.8921	23.7945	23.8292	19.4822	21.9953	20.8585	20.9094	20.0512	19.093	21.7607	17.4497	19.8903	17.6487	20.6559	21.0183	22.2656	18.116	20.0032	19.7097	19.0063
0.35718	20.2096	21.7695	18.109	20.7104	19.0081	19.2203	19.2215	17.4283	21.1823	19.9119	20.926	19.509	21.3322	18.592	21.0851	20.5945	20.5407	19.1764	19.9222	20.5201	20.2176	25.9549	18.4863	22.0906	22.0051	22.1547	22.0613	19.9909	20.0886	21.5631	22.5463	22.8343	20.7939	22.1513	23.0471	22.1337	20.1646	19.8691	21.3861	18.5999	20.7471	19.2775	20.7989	21.2258	23.1936	18.6901	21.4463	20.5586	19.4648
0.35997	20.1513	22.4198	18.634	19.5276	19.8571	20.2028	19.0051	19.1254	19.4785	18.5593	20.8265	20.7373	21.2297	18.7469	20.7421	20.216	21.9798	20.3633	19.9502	19.6697	21.3498	24.1097	19.2565	20.2029	22.8734	20.1362	22.2693	21.4847	23.0571	20.9957	21.5338	20.6118	22.6799	23.4609	24.9378	22.6824	20.1841	19.4466	21.3292	20.5351	22.3085	21.3526	21.1158	22.7705	22.9775	20.5928	21.6514	21.4735	19.8964
0.36276	21.4755	22.4213	19.7634	17.8556	21.0203	20.9577	19.5023	21.5562	18.4136	16.0671	21.0737	19.7883	20.4193	18.4345	19.8246	19.6722	23.7117	21.3506	20.3187	18.1413	22.1282	22.1531	21.339	17.7295	21.5976	19.6723	21.0657	23.8224	26.3292	19.6283	20.6097	19.7182	22.7586	22.0144	23.5444	21.8558	20.8495	18.4971	20.8444	22.1963	23.0309	21.7594	22.3341	25.1057	22.5632	20.9802	20.4894	22.453	20.2979
0.36555	21.8433	21.1209	19.1026	17.2324	21.3843	19.9982	20.8529	22.1416	18.244	15.0735	19.97	18.9299	19.6337	18.1053	19.2306	19.208	23.7003	20.694	20.9753	17.6685	21.9292	22.0726	22.3095	15.7535	19.8692	19.3466	20.9097	25.0166	25.758	18.4814	20.7778	20.0467	21.6602	20.8173	21.1535	21.936	21.9301	19.2892	19.9447	23.2931	22.2075	23.1135	23.53	26.3883	22.6354	21.0659	18.9615	22.2846	20.9573
0.36834	22.3325	20.2283	17.1247	20.3026	20.1293	19.21	20.7532	20.479	20.6488	16.7822	18.7673	18.3825	18.9593	17.4105	20.2467	20.8386	22.7869	19.5928	20.6062	18.9456	21.7735	22.2931	21.9636	17.2248	19.3234	17.3119	22.4268	25.1084	24.3281	18.1939	21.4245	19.7836	21.5512	21.0543	19.6698	23.0011	22.1904	20.8537	20.6306	23.0593	22.8112	25.7053	23.9225	25.3947	20.9507	22.4482	18.8297	19.3168	21.3931
0.37114	22.9796	21.6508	17.7018	23.1635	19.3046	19.21	20.4336	19.9638	22.8785	20.2393	19.3983	18.1746	19.6833	17.793	22.1217	23.3463	20.4397	20.8058	18.8378	20.1551	20.2548	20.7182	21.0022	19.9563	19.495	15.821	23.2591	24.4749	24.0987	18.7392	20.1592	19.9638	21.6613	21.2797	19.3993	24.6667	21.5721	21.9388	22.597	22.3161	24.1042	25.893	24.3892	23.9159	19.2045	23.0773	19.8681	16.6725	22.9712
0.37393	23.401	22.663	19.6909	23.5327	19.0651	19.5379	20.7001	21.3946	23.324	22.4427	19.7105	19.7355	20.9009	19.2463	21.4635	22.0411	18.9053	21.4953	18.0054	20.4244	18.9063	19.4644	21.6897	21.9241	19.5817	15.8873	22.025	23.0505	22.3862	19.2629	19.5563	20.9852	21.0722	21.2813	20.3946	26.2216	20.1417	22.4642	23.415	21.6418	23.2317	23.5298	24.2591	22.4867	19.5092	22.5616	21.2239	16.8675	23.4094
0.37672	23.1997	21.6498	19.3081	22.7426	17.7723	21.0496	20.081	22.2558	24.2043	21.9146	18.8251	21.0107	20.0448	19.8396	20.4908	18.9577	19.4453	21.5668	18.8219	20.7065	19.6964	20.76	24.2915	23.8125	19.3747	16.434	19.8482	21.4897	20.2044	20.5163	21.5351	21.0894	21.3661	20.9987	21.7007	26.0015	19.6826	22.6572	23.9746	20.6656	21.3487	22.4398	22.3588	21.7735	20.9498	22.618	21.8204	19.041	21.6666
0.37951	22.671	20.7034	17.7032	21.4134	17.0514	22.3725	19.1443	20.8353	24.5922	20.4004	18.7056	20.1645	18.7783	19.4633	22.9313	19.2846	18.9243	23.3175	19.902	20.8249	21.1245	22.2032	24.981	25.0932	19.0841	17.6396	19.2915	20.0001	20.5698	22.8212	23.5312	21.4455	23.2906	21.0241	22.2578	24.4106	21.7217	23.1848	25.3135	20.3453	19.9997	23.7422	20.932	22.855	21.7299	21.9934	20.9886	21.3494	20.9
0.3823	22.2666	20.4247	17.3831	20.9379	17.5425	20.9662	19.9909	19.1719	22.5551	19.61	18.8221	19.0931	19.8072	18.1966	24.663	20.512	17.4987	23.3609	20.5692	19.6091	21.377	21.5723	23.2496	25.4149	19.3316	18.8768	20.5176	18.0974	22.4304	23.7811	23.7555	23.2183	23.9489	21.1781	21.7516	23.0177	23.8322	23.4974	24.9126	21.4092	19.9803	24.8991	20.8618	23.8537	21.4775	20.0912	20.3123	22.4533	20.438
0.38509	21.2827	19.8471	18.2559	21.3258	17.53	18.4328	21.9736	19.4881	20.4087	19.5765	18.4053	18.5175	20.5282	16.176	22.9246	19.4983	17.4523	21.06	20.7471	17.9787	19.8547	19.881	21.7284	24.9028	19.4323	19.2472	20.8377	17.2384	23.8597	22.7181	22.4556	23.5994	21.5787	19.5268	20.3821	22.4346	24.5791	22.5628	22.2096	23.151	21.8607	24.6983	20.4487	23.127	21.726	19.552	21.0841	22.9971	18.8941
0.38788	20.5575	18.76	19.7941	21.351	18.3273	18.17	21.7837	20.1747	20.3461	20.251	18.6145	17.9593	19.0114	16.3899	21.0008	19.1606	18.0535	20.1052	21.2895	17.9019	19.3339	18.6454	20.2606	23.2793	18.4659	20.4468	20.4768	19.1547	24.3989	21.4461	21.5036	22.7326	19.6043	17.6401	20.3865	22.8145	24.8127	21.1718	20.4587	25.0346	23.0192	24.0955	20.6513	21.7789	22.6239	20.2487	22.3479	23.7026	18.808
0.39068	20.2867	18.7267	20.4372	21.9377	20.451	19.8735	20.1627	21.5459	21.4105	21.5462	18.633	17.9069	18.4844	19.67	19.8457	20.3604	18.541	21.0722	21.3625	19.5199	21.4624	19.2096	20.1799	21.7013	18.0903	21.8396	20.5509	21.8365	23.6307	20.6827	21.5587	23.2663	20.3851	18.9454	23.6343	22.8274	23.2624	19.7553	21.577	25.3464	22.3596	23.2576	20.8329	21.4446	23.3371	20.3842	23.0851	23.9269	20.5849
0.39347	20.4213	21.3535	20.1452	22.7206	23.0888	21.4317	19.6272	22.4443	22.0566	21.2282	18.1231	20.78	19.0562	21.7796	19.0351	21.1682	19.1627	22.1696	20.6319	20.9382	22.5209	20.6828	22.0666	20.9863	18.7483	20.6474	19.3742	23.245	22.0416	20.7521	21.8516	23.5939	22.8297	21.896	26	23.3966	21.2587	19.0062	23.3479	22.3952	20.4523	22.0916	20.8116	22.2599	23.0204	19.8536	24.1506	23.5305	22.2618
0.39626	20.3518	24.2184	21.455	22.7064	24.387	22.4095	20.0324	22.5384	22.5902	19.4783	18.5762	23.8178	20.3123	22.0007	19.0667	20.7964	19.811	22.0562	19.9621	21.6004	21.4554	21.4359	22.2874	20.418	19.4278	19.1848	18.0099	23.4197	20.9308	21.6721	21.483	22.8166	25.491	23.4756	23.9911	25.6472	21.0869	20.1458	23.6773	19.1249	18.7855	21.6823	21.3854	22.6483	21.7783	20.2653	26.4564	24.0909	22.8698
0.39905	21.0347	22.8196	23.0651	23.3305	23.2632	21.7032	19.8087	22.4825	22.5525	18.5337	19.6073	23.8639	21.9237	24.0295	19.5142	20.5145	20.6302	20.9636	21.108	21.6117	20.5845	21.6541	20.2853	19.8363	20.0727	19.5124	18.0622	22.5984	20.9869	22.6052	20.7615	21.6314	26.2688	22.2813	21.9963	27.319	22.9489	22.434	22.814	18.6826	18.4258	22.3538	21.1637	22.1294	21.2982	22.0149	27.1081	23.6037	23.1929
0.40184	22.0294	20.383	21.9545	24.7968	22.0216	19.8114	19.966	21.2401	20.9772	19.0656	19.972	22.6556	23.0034	27.1807	19.2407	20.6994	21.2574	19.2311	24.5386	20.6838	19.5611	21.7817	20.0912	20.093	20.5755	19.5519	18.1934	21.9376	21.5117	23.7621	20.4736	20.5274	24.3564	18.9696	23.8774	26.4188	24.551	24.0119	21.5102	20.5012	18.5916	22.9088	19.5632	21.6602	21.7522	23.3266	23.4598	21.054	22.9176
0.40463	20.2804	24.0349	20.4459	23.9888	21.876	19.715	21.6035	18.9565	19.6891	20.3087	20.6275	21.2842	22.929	27.1082	18.6699	20.7812	20.3953	17.6656	26.5065	19.8003	18.3243	21.0616	21.707	21.8085	20.3625	20.141	18.5364	23.3421	21.7496	25.7038	20.6438	21.6251	23.8037	17.5028	24.704	24.9264	23.4034	24.0374	20.4774	23.1274	18.6235	23.5483	18.8218	21.7169	21.2185	23.1881	20.9246	21.7636	21.7213
0.40743	19.248	26.7217	19.2967	22.5599	18.7647	18.8918	21.7629	18.7111	19.3338	21.3076	20.3928	19.9735	19.0822	24.702	18.3566	21.4288	19.5243	19.2898	23.9038	19.2113	20.0935	20.6632	21.9399	24.1708	21.3937	22.1319	19.4314	23.8558	21.2534	25.6346	20.9507	23.9608	25.2428	19.9102	21.9811	25.223	20.9982	21.7896	21.2023	23.9334	20.0306	24.4154	17.9809	22.0643	20.7687	22.1575	24.4931	24.0281	22.2581
0.41022	20.1078	22.9093	19.1425	24.1413	18.1709	20.5745	22.5559	20.2604	17.5375	24.0152	19.0305	19.2815	17.4491	21.0652	18.4413	19.4131	19.2616	21.6937	22.4294	16.9756	21.7687	22.4385	18.7048	20.8215	23.3887	21.5283	18.3531	20.0632	17.4031	23.9088	19.7123	22.0224	20.9134	20.4389	20.7862	28.625	19.0807	20.9639	23.8073	22.9692	21.2465	21.1548	20.3277	19.2104	19.2458	18.2394	24.3794	23.9807	21.2279
0.41301	18.7759	23.0975	21.9642	22.8957	19.4478	22.6641	21.9087	24.2868	21.0266	23.4176	21.5114	24.3645	18.3761	18.0846	17.3788	19.219	17.9974	23.4311	18.5608	15.0533	22.2946	24.5649	18.4957	17.8397	20.2963	20.4808	16.785	17.493	17.7276	22.322	18.4602	20.225	21.2089	19.9009	21.5705	23.4186	20.785	18.4399	21.7561	21.9331	20.116	22.8492	22.2088	19.224	16.6581	16.0452	24.2637	18.8001	20.9668
0.4158	16.0514	26.4544	22.2368	20.8359	20.2913	25.02	16.6444	22.0103	19.9595	18.7042	25.276	26.0056	19.8084	14.6858	21.5705	24.2237	18.6913	22.2131	18.2596	18.6307	20.9421	21.7825	17.8543	20.0099	21.1629	23.4536	19.9988	21.2517	24.0206	20.9625	20.5386	22.3321	20.2517	17.0688	24.1442	21.5942	20.554	17.2529	19.6469	24.766	19.4564	23.923	18.5221	19.3593	20.1481	18.2925	23.109	15.9388	22.3734
0.41859	19.7178	25.2175	21.1355	18.3717	19.9189	22.7365	20.357	20.6516	16.268	21.8712	23.497	17.8092	20.1489	14.8134	20.0752	26.4342	18.8765	23.4184	18.518	20.6169	22.5792	22.2447	20.4843	17.5752	17.5553	23.9938	24.0636	24.9298	26.6711	17.9695	19.645	27.1928	21.1923	16.8096	20.0423	23.068	21.5358	25.6147	19.9747	20.558	21.3864	26.6352	22.4428	19.2269	24.7803	23.4523	21.924	15.6796	22.7214
0.42138	25.1151	20.3301	23.9804	18.5876	19.4665	18.7888	21.0809	22.974	17.7377	20.5846	19.6067	19.1808	21.2154	17.0313	18.192	22.1168	17.2957	19.6541	20.3586	19.3999	22.2204	19.697	20.669	18.8374	16.3381	23.4169	22.8422	24.0367	24.195	17.7148	19.1141	25.9491	22.3048	18.8588	18.5071	24.9484	18.2472	26.9905	19.2076	20.1359	27.3463	22.1305	20.9604	20.2422	21.8001	22.2103	22.6925	19.9537	24.1956
0.42418	29.4079	21.2313	23.5138	23.1175	18.5579	21.8831	23.5965	25.751	17.9651	18.5923	19.5235	19.204	19.2346	17.0399	21.536	23.0896	17.0726	18.3216	20.2836	18.5992	22.6845	26.8519	20.319	19.8851	19.3884	19.9237	24.2109	24.0171	21.722	18.789	21.5954	22.0504	25.8162	20.1389	17.2195	24.0533	19.2473	26.1916	17.9802	21.7948	27.8557	22.222	20.5276	22.0992	22.6821	22.8844	20.7822	24.0753	22.4659
0.42697	24.0532	21.3615	26.0647	22.6101	18.89	22.0882	26.3417	21.4683	18.4668	19.1516	21.8798	17.3904	18.47	18.7285	18.8242	24.3518	21.3366	18.1937	20.6645	18.4008	21.9624	23.8845	21.9867	18.3303	19.404	18.018	28.406	20.8653	20.728	20.4207	21.2429	19.5281	28.146	21.1814	17.3711	19.0507	19.5747	22.6457	19.7633	22.7208	25.8951	20.4798	19.4791	18.5401	19.9807	21.5467	19.9517	22.5619	22.6932
0.42976	22.0825	20.4873	25.3919	23.5182	21.2969	20.5086	24.0428	21.9907	21.4962	18.6353	23.6128	17.4805	18.0429	20.582	18.4196	23.5939	24.5243	17.5836	22.4739	19.6526	21.7884	24.7673	22.9388	20.5782	19.0255	21.533	27.6077	20.4091	18.5131	21.9155	20.0921	20.3461	26.5483	21.2614	19.9261	19.1372	20.884	21.0248	19.4144	23.0459	20.6419	19.2084	23.5357	18.873	19.9103	19.7902	21.861	22.4283	22.5974
0.43255	21.1493	19.3589	24.3533	23.7921	22.3872	18.1766	20.7013	19.1234	20.9114	16.9464	21.6222	20.3364	18.3848	20.7911	20.6328	24.9546	24.2249	22.243	20.9632	20.1125	21.8579	25.1995	20.8514	19.2593	17.7722	23.4362	25.0578	22.3443	17.1998	22.7882	20.1415	22.3871	21.9488	18.762	21.4003	19.9738	21.7192	18.8922	22.3532	22.501	19.4836	21.4009	24.9993	22.6939	19.6815	21.534	21.1672	21.2375	20.4975
0.43534	20.9085	20.8704	23.2361	21.75	21.2378	18.6771	19.6054	17.9583	20.2838	19.0903	19.6996	21.6499	19.7739	18.7672	19.7844	26.1724	22.3029	22.8168	18.3592	20.4588	21.8277	23.9329	18.7842	19.06	17.6248	22.5157	23.0265	24.4285	15.9845	23.7062	19.4306	23.4964	19.7256	17.7723	23.9817	18.7133	21.0977	18.4652	23.6684	22.4814	20.4071	22.6392	21.6518	22.8834	22.1725	22.5373	19.6321	20.8825	19.6676
0.43813	19.5372	21.5555	22.2535	19.7084	21.4228	19.3533	22.3076	19.1712	20.0477	20.4389	18.9035	20.9403	21.2509	18.1399	18.9003	24.3223	21.875	19.3243	18.1328	23.1592	22.6995	22.4388	19.2202	21.3324	18.7665	23.0027	23.7421	24.3496	17.0956	22.8969	20.4193	21.9695	20.144	19.2204	24.7056	18.0537	20.5501	18.6101	21.9144	23.8998	20.6055	25.2167	18.8639	20.9832	24.5177	22.0944	21.4734	21.1217	21.6479
0.44093	19.0713	19.843	21.265	19.5613	21.3287	19.0122	24.9528	20.3298	20.2985	19.2003	18.5375	20.1779	22.6646	19.4295	18.8656	23.9439	22.8215	18.4392	20.5326	23.9301	22.5721	21.1214	19.6827	21.8258	18.8149	22.5093	22.6342	22.3319	19.0441	21.8109	23.0658	18.8543	23.1097	21.5585	23.7973	18.9476	20.9058	19.5766	21.2211	23.5124	19.5833	25.8442	18.9132	19.0495	24.1212	22.1772	22.4907	20.4476	24.1367
0.44372	19.712	18.8211	21.2858	20.449	21.0844	19.2557	23.7158	20.3472	20.3509	19.04	17.6544	20.9731	21.8921	20.9821	18.6551	24.5186	23.0061	19.2616	23.6084	21.3788	20.822	18.9683	18.5019	19.9508	17.9926	20.5274	19.5116	19.6035	19.7547	21.7724	24.347	18.042	25.8241	23.7172	23.3117	19.8997	21.3988	21.0738	22.115	20.5139	18.6234	22.0664	18.8161	18.4185	21.9843	22.1141	19.9654	19.476	26.154
0.44651	20.4031	19.5161	22.7297	20.8151	23.4607	19.0062	21.6046	19.294	19.5233	20.1739	16.76	22.4564	19.5849	21.2684	18.6108	22.1736	22.1782	18.8178	25.6959	19.7569	20.6356	16.6565	17.8525	17.6966	18.1832	18.9456	18.9576	17.7096	20.7128	21.7613	23.5701	20.9914	24.0712	24.5546	22.5153	20.0954	21.2089	20.7775	22.4581	18.821	19.4419	19.2991	18.132	21.2172	20.1263	20.6414	19.4903	19.3383	28.4095
0.4493	22.8824	20.3769	23.3155	20.5954	25.2709	16.822	20.8315	19.5539	20.0889	20.3525	17.9612	22.3437	20.9068	19.585	18.2677	20.2833	21.7399	18.5034	25.6302	19.6146	21.7761	16.7118	18.9729	16.3901	18.7218	17.0748	19.1354	17.4536	22.0704	22.2562	21.7033	24.2909	19.898	23.4114	22.2519	19.6622	21.3586	20.8141	22.5322	20.5719	20.7726	19.2006	19.1438	25.1795	21.0554	19.0085	22.4354	20.0638	29.0758
0.45209	22.6108	20.4242	22.5685	20.4009	25.288	14.5329	17.9285	21.0891	20.586	19.2048	19.637	21.518	24.1248	19.2163	20.0839	20.3585	22.2206	18.677	22.4155	19.9601	20.5914	18.0599	20.2128	17.721	18.5322	18.6193	19.4014	16.8259	22.9255	23.0196	19.9417	24.6669	17.1626	21.2528	22.4748	19.6027	23.3549	22.9304	23.3332	23.9016	20.3679	19.9261	20.1978	26.6109	23.1412	19.1853	21.9819	20.5942	26.1959
0.45488	19.0032	18.7648	20.1009	19.9724	27.4609	14.7864	16.8617	22.0875	19.547	18.6018	19.8813	19.9622	24.4574	19.7071	23.4122	22.054	22.8097	19.5071	19.4066	19.6423	19.8954	19.2003	19.8944	20.1065	18.1406	19.7857	19.8106	16.8925	22.8478	22.9406	19.0864	22.5668	16.9503	19.6461	20.1159	20.9981	23.7617	21.4333	24.1751	24.7877	20.0378	21.6261	20.8215	25.9807	21.4888	20.5924	18.4304	20.1923	22.5727
0.45767	18.0342	18.2134	18.0344	19.8742	28.3207	16.1224	21.193	21.3249	19.0294	20.4266	20.6266	17.9299	21.7601	17.7215	23.813	22.9587	20.8396	20.08	20.5806	18.9745	20.1244	19.7454	18.0946	21.6762	17.5486	16.9102	18.9716	17.3781	21.4647	22.3264	19.1875	20.5894	18.7358	17.9936	16.6569	21.7197	21.6309	18.2115	22.9556	23.6756	21.5522	21.4721	20.6628	25.5487	16.9861	21.8155	18.7636	20.8074	19.8485
0.46047	20.8194	20.899	18.8984	20.4489	24.9758	17.0682	22.5927	20.844	19.202	22.6454	22.4143	17.8882	19.3891	15.967	20.5034	20.2765	18.7988	18.7865	22.3178	19.2235	17.9821	19.9355	17.7516	21.8878	17.9329	16.8586	18.2629	16.4152	19.7614	23.2628	20.5063	20.2277	22.3751	17.0516	17.1619	21.1635	21.7972	18.8211	20.4438	23.74	21.4145	19.7971	20.5987	24.4773	18.1585	20.5568	21.3762	23.6056	19.3433
0.46326	24.6156	22.6277	20.5255	21.3491	24.0869	18.3473	19.0522	22.816	20.8709	21.9412	22.538	19.4117	20.3079	17.7902	17.197	17.9045	21.6171	19.5142	23.0697	20.319	19.0983	21.7919	18.1563	20.8381	19.8998	20.2493	19.8165	17.3954	19.1754	24.3114	22.2151	21.05	24.9809	20.1284	19.6284	21.9607	22.673	19.4496	21.9556	25.385	19.0824	19.7014	23.5855	20.9482	22.9403	18.7244	20.7517	24.0838	21.1028
0.46605	23.0774	22.176	21.2384	20.754	23.9973	19.1708	17.369	22.1393	22.8239	20.6127	20.5902	20.3245	20.5802	20.4163	16.8536	17.9354	22.8137	21.9244	24.0069	21.2841	22.9511	23.3974	16.3598	21.2979	20.5803	21.4056	22.3723	19.4097	20.0965	23.3068	21.9565	20.8991	24.3791	22.385	18.2669	23.3609	20.0556	19.1013	25.5399	24.2783	18.4724	17.6492	24.2137	18.8631	23.1966	18.9659	21.3378	22.5843	19.9676
0.46884	16.2269	20.386	19.4539	16.7836	19.6468	20.2929	17.1696	18.4226	20.553	21.7565	19.4619	19.5045	17.5109	19.5276	17.2093	19.4159	18.6251	21.2318	19.5716	19.4858	21.3427	21.105	16.4572	22.8124	20.9961	17.8177	20.4811	19.1108	20.3111	24.2468	20.2144	18.5954	24.5929	18.38	15.9897	24.793	17.99	19.0223	24.323	17.9938	18.558	17.1133	21.4246	21.8057	24.3973	15.8884	25.3772	23.5821	19.6532
0.47163	15.1404	16.9768	18.7365	17.9708	18.1507	20.7182	17.8823	18.4758	20.0613	22.5958	19.0717	19.4675	17.0114	17.1621	20.234	21.2348	16.6531	23.3938	18.7015	20.9347	20.8401	17.9701	14.0221	25.3041	22.3017	16.3706	18.0933	19.3651	16.3626	20.9107	19.2896	18.4074	20.6957	17.5532	17.9775	24.4815	19.9022	22.6927	23.2462	20.7807	21.7175	20.2586	21.6971	24.0595	20.1002	18.209	23.4522	18.8244	21.9248
0.47442	17.9575	15.4927	18.3326	20.7998	20.5938	23.1032	20.4988	22.1938	19.619	20.7442	18.702	19.8126	19.0821	16.6717	20.5298	23.3124	18.2047	22.3658	21.5461	23.3945	21.817	19.0966	13.0548	22.0725	22.7952	17.0687	19.9692	21.4871	16.3276	17.0482	19.0602	18.4728	19.5506	19.0331	17.8267	22.6117	22.449	21.8035	17.8289	20.8157	26.3688	22.6136	22.974	24.4694	21.5703	20.157	22.793	17.6199	24.7777
0.47722	21.6761	16.1857	19.3815	23.2867	20.5964	22.3959	21.613	25.1701	20.0506	20.6976	19.2038	20.7782	20.0218	18.2554	17.8092	22.7005	20.2208	21.1942	19.8063	21.2491	23.3402	20.4316	15.7521	20.4973	21.2984	20.4038	20.783	19.7731	20.3838	18.0089	17.8077	18.7608	18.878	22.066	17.0002	20.873	22.5633	18.7437	16.3692	20.4653	23.2077	21.2745	22.666	21.1572	20.77	17.8716	19.689	20.2048	23.2902
0.48001	22.6636	17.867	20.5773	22.4471	19.7767	20.3151	23.3402	23.1214	19.9042	20.2122	19.3413	20.6819	17.5271	18.3502	16.8555	22.1005	18.9343	20.031	17.8833	17.9889	21.4406	20.2451	19.1688	21.5185	19.5433	21.9598	22.1014	18.2784	18.5833	20.2595	17.2485	17.8167	16.6852	21.5606	20.1672	20.3638	21.6188	22.3226	20.3675	21.7743	19.9428	18.9482	23.1962	20.3939	20.5909	16.5319	19.1498	22.9674	22.1023
0.4828	20.5272	19.799	19.4189	20.8736	19.3155	17.8802	24.148	21.792	20.3794	20.2015	19.6969	21.6259	17.7273	19.523	19.8087	20.7709	17.3847	21.3541	17.2898	16.622	19.4413	20.0862	23.5046	22.2406	21.5818	21.1507	23.2441	21.4858	17.4494	20.5856	16.6479	18.7309	16.7768	19.2862	22.833	22.3754	19.9895	23.5134	25.2869	23.0499	19.2416	19.5186	23.6774	19.688	22.0064	17.8815	21.5677	23.5573	23.581
0.48559	19.5452	21.3388	19.5239	20.739	19.3347	18.055	21.95	22.436	22.2258	21.4827	19.4954	22.2547	16.9738	22.016	23.1488	19.5918	17.5809	22.2982	17.122	19.0217	17.2937	20.607	23.3069	21.9805	25.0026	21.9144	22.8412	23.6065	20.0197	20.6786	18.9721	21.3639	19.0271	19.5731	24.3469	21.2955	20.0164	21.6643	26.8237	24.0507	20.3137	21.4653	24.4484	20.4611	21.3512	21.8646	23.5795	22.1523	24.8263
0.48838	20.6599	22.9903	20.195	19.6166	20.9486	18.009	19.2054	20.611	22.2764	21.437	19.5238	20.3541	15.9168	23.2766	22.3257	18.7243	18.6552	21.1286	17.6491	20.0414	17.1145	19.7706	23.671	21.1992	22.4953	21.4949	21.383	24.162	23.2104	19.5861	21.5023	23.1414	20.0423	22.0591	22.4409	19.4485	21.8383	22.5788	22.9113	23.6446	21.8243	23.4855	24.3135	19.9554	20.9924	22.743	21.1442	19.1271	23.7399
0.49117	20.0297	26.7426	20.5978	18.1815	22.0308	17.0514	18.6562	17.8576	20.28	22.7858	19.4175	19.7522	16.9213	22.3287	21.1373	18.5597	18.3688	20.0365	19.2137	18.5936	20.429	19.4292	24.325	21.2098	18.0282	19.6536	21.2901	24.2422	23.1488	18.6496	20.7221	23.5255	20.4723	23.9949	18.1534	20.2958	23.5238	24.2727	18.3725	22.2406	23.5739	24.1844	24.0499	19.2787	22.568	19.9111	18.1367	16.1677	22.4519
0.49397	18.5375	28.0491	20.9307	18.1414	22.4686	16.9733	20.3392	16.931	19.5812	25.2797	19.2647	21.7518	18.851	19.1956	23.3531	19.111	16.8893	20.4746	19.6101	18.7902	24.386	20.8221	21.789	22.1655	18.5165	18.0773	22.2692	24.007	20.6757	18.3258	17.9772	23.174	20.9086	23.7535	16.4242	20.2473	24.0703	24.6537	17.9982	21.9478	23.1244	23.1771	23.7171	19.911	23.5202	18.7062	18.5531	15.7781	22.4408
0.49676	20.4576	23.7205	20.8254	17.3754	23.5643	17.954	22.0893	16.2553	20.1969	23.568	20.2895	21.4245	20.8921	16.4233	23.9488	19.6191	16.4836	21.8712	19.1337	20.7339	25.2483	20.7218	20.401	22.8656	20.2493	17.3021	21.6907	24.1758	19.4842	18.0129	16.4638	22.3139	20.0255	23.1422	18.0035	18.5278	23.6109	25.6588	19.7153	21.8173	20.8792	23.4264	22.4622	19.7644	23.0916	19.0007	19.4406	17.964	22.8834
0.49955	23.7292	21.0567	20.6249	16.7663	22.5645	19.8469	21.9629	16.4806	19.6848	20.9123	21.1013	19.9699	21.1966	17.8409	21.1289	19.9664	17.4363	22.3068	21.6425	22.5949	22.1584	20.0468	20.2044	22.5128	20.172	19.8645	20.497	23.2177	20.1463	20.9174	17.4646	21.0516	19.2242	24.4253	21.8941	19.1764	22.2014	25.6461	20.9	20.5517	22.0394	25.0711	22.0412	21.3051	22.3912	18.2764	20.0224	20.7821	24.6728
0.50234	24.5384	21.1488	18.1986	19.5653	20.8465	19.0367	21.5389	17.5789	18.4049	20.5672	20.9977	21.0031	18.5276	21.1326	20.2817	19.8703	19.3401	19.0261	25.1131	23.2651	18.3348	21.4575	20.2904	20.5411	19.5161	22.3504	20.4063	22.367	21.887	24.0337	19.2833	19.4786	18.7214	25.4812	27.6509	21.4737	20.3808	25.3323	20.4507	20.7187	23.9361	23.9187	21.7589	22.9658	22.4074	18.4191	20.8791	22.7279	26.6935
0.50513	21.7637	20.4269	17.06	22.4678	18.8163	17.7115	22.6588	19.0436	19.0706	20.0973	20.312	20.3315	18.595	23.2199	22.8998	22.0521	21.275	16.5243	25.0701	22.862	18.1542	21.9438	21.2283	20.4926	19.3211	23.2489	20.0722	22.1951	21.3657	24.4282	21.3968	19.6449	19.6652	26.3587	30.6554	23.4719	19.5974	23.8519	20.5402	22.3314	22.9769	20.9219	23.7359	21.2176	22.8399	19.7446	22.166	23.6024	24.2907
0.50792	20.6437	20.1591	17.0781	20.0433	19.9304	18.0744	24.5133	19.0389	20.1168	18.4615	20.2435	18.4861	20.7989	23.1452	23.3089	22.2679	22.0338	16.9769	21.7309	23.1893	23.4268	19.7084	22.1967	20.7381	18.6196	21.4631	18.3822	21.787	21.3067	22.7428	23.0329	21.0916	21.8867	25.5908	30.6259	25.2526	20.1364	22.7911	21.216	23.9921	21.8955	19.5761	26.05	18.6479	23.2197	19.284	22.2011	23.73	23.73
0.51072	20.3827	18.6461	17.1205	18.529	19.536	17.4797	24.1504	15.9219	19.6798	17.3446	20.2593	17.2144	19.8853	19.344	21.8419	19.9739	19.9993	17.1088	18.0234	20.7513	25.3869	18.4247	20.9037	21.4617	19.0949	18.0779	16.493	23.7784	22.1696	20.7901	22.568	20.6113	21.6986	23.212	25.9828	24.8279	18.7789	22.4722	21.4464	23.7214	20.0893	19.312	23.54	17.5385	20.1483	18.3185	20.7234	23.7585	23.6992
0.51351	18.8069	18.2811	17.1162	19.0543	19.1161	17.8894	22.3041	13.4062	17.9262	18.6493	18.7238	16.891	20.1253	18.1041	21.3869	18.603	16.463	16.3081	18.4723	17.0944	22.6263	18.9712	18.831	20.7932	17.878	19.3984	16.6763	23.0884	20.9597	19.6499	21.7196	18.8069	21.47	21.1608	21.6384	22.3285	17.4622	20.9007	23.0031	22.8147	20.1735	19.2341	18.9618	18.7806	17.8299	19.4951	18.9008	24.4791	22.9219
0.5163	18.1779	20.4061	18.4341	18.7024	18.3888	18.2548	20.9379	14.8047	17.9014	21.3584	17.537	16.9708	19.7015	21.5377	20.7279	19.0418	16.5093	16.6515	20.4562	16.6947	21.5229	19.2319	18.128	18.2958	16.6285	23.01	18.9766	20.4498	20.2553	19.9897	21.5272	20.1107	20.0973	21.9708	21.8258	21.4139	18.4432	20.276	25.0553	21.1542	20.5155	20.4822	18.6969	20.7289	20.8466	20.793	19.0497	22.7373	22.6591
0.51909	20.0547	21.4873	20.9139	18.2597	19.2523	19.5755	21.1189	18.9124	19.386	22.4598	18.389	17.7432	18.6897	24.6763	20.959	19.3261	18.8949	19.3953	20.7453	19.6001	21.5005	19.8007	21.2423	15.9945	18.0096	22.6901	21.3958	19.8514	20.8192	19.0913	22.7668	23.7157	20.0279	23.8271	23.1248	21.522	21.5459	22.2008	24.5813	19.9024	19.9832	21.2184	21.0761	22.1171	23.3821	21.288	19.9581	20.379	22.088
0.52188	21.9547	20.4385	21.7161	17.0154	21.2545	20.3716	22.5269	20.0595	19.1499	20.3775	20.1721	18.7211	19.3307	24.6009	21.8921	19.7767	19.0924	21.0826	19.9467	21.9322	21.3624	19.6497	23.4957	16.2567	19.0788	18.9011	22.3584	19.0585	20.2545	17.238	23.0918	25.1039	22.7264	23.0041	22.4835	20.498	22.8589	23.4659	23.1835	20.6011	19.5365	19.7558	22.9444	21.4652	23.2692	20.866	20.326	21.0041	21.6806
0.52467	24.4929	19.5074	21.4785	16.5346	21.9104	19.879	23.8991	19.463	17.8227	18.9467	22.0564	19.6551	20.2544	22.8339	22.4614	21.0901	18.7932	20.3823	19.9018	22.1047	21.2977	20.1703	22.864	19.4554	18.216	16.3967	22.9114	18.6759	19.4566	16.707	22.31	23.4558	24.7616	20.3218	20.1	19.4557	22.7445	22.1385	22.585	21.8607	20.3154	16.9352	22.6889	19.0823	22.1732	20.4608	20.3779	24.6143	21.6187
0.52746	26.9026	20.9423	21.8432	18.0831	21.1327	20.1276	24.9191	21.6903	18.2708	19.4662	22.771	21.0258	20.0567	20.8728	22.9838	20.928	19.9222	19.896	21.4906	22.0408	22.234	21.092	23.0238	22.4383	16.8439	16.7652	22.9952	20.6264	20.0937	18.6551	21.6872	21.757	23.0012	19.0203	18.3476	20.4209	22.6194	21.0442	22.5983	22.0094	22.0389	15.4945	22.9535	17.3796	21.8701	21.215	21.1886	26.9599	20.4103
0.53026	25.802	23.3409	22.0099	19.4228	20.3798	21.7396	24.156	24.4012	20.7275	20.1725	21.8482	21.1117	19.5053	19.2547	23.4939	18.9569	21.4724	21.0052	23.1279	22.1071	23.4317	21.4108	24.2579	23.1367	17.5683	17.8736	22.2911	22.496	21.7987	20.1343	20.8192	21.3055	19.5659	20.582	17.9626	22.04	21.8797	21.2115	23.7367	21.9365	23.001	15.985	24.5425	17.746	21.9098	22.2555	22.8704	26.0366	18.8475
0.53305	23.0654	23.7164	21.0038	19.1555	19.8695	23.1244	21.6607	24.0686	22.3392	20.6945	20.1332	19.553	19.8754	18.3546	23.3794	18.2561	22.6235	22.301	22.7062	21.518	22.6448	22.059	23.5523	22.4216	19.944	18.2492	21.5976	22.7133	23.1728	19.3912	20.3697	21.323	18.4738	22.9263	18.301	22.0546	21.1317	21.7045	25.6248	22.5917	22.5463	17.0656	25.05	19.198	22.2041	22.6175	23.0833	23.9927	19.4465
0.53584	22.7729	22.1497	20.1714	18.4691	19.8425	22.7688	19.5609	22.1174	21.4947	20.535	18.4814	18.6543	20.6659	17.8744	22.3486	19.1727	23.0708	22.7108	20.5741	20.532	19.9526	22.9097	21.6361	21.6816	20.6565	18.447	21.371	22.0822	23.1294	17.8265	21.2923	21.0911	20.136	22.8719	18.8812	20.9815	21.7278	22.7707	26.5436	23.6026	21.2649	18.1021	24.2822	19.9755	23.3447	22.3986	20.6973	22.1247	21.4934
0.53863	23.9687	21.0349	21.0987	19.0252	20.7188	21.1613	18.5537	20.6191	19.8802	19.4154	17.4425	18.7784	20.2267	17.5747	21.3496	19.4749	22.611	22.3339	18.7126	20.2849	18.1279	23.0612	21.1489	22.0257	19.0452	19.3173	21.2192	20.6708	21.9112	16.6412	21.9739	20.7856	22	20.5599	19.5851	20.7496	22.6302	23.9577	25.8579	23.656	20.2741	19.3203	23.582	19.6668	23.4615	21.8456	18.4799	20.2916	22.0972
0.54142	23.6059	21.0458	22.5278	21.0583	21.5129	19.9331	18.3987	19.5418	19.0497	19.2196	17.5475	18.2604	18.5107	17.9465	21.8364	19.4924	21.5289	21.6666	18.2319	21.1773	18.1543	22.8525	21.5611	23.248	17.7715	21.1311	20.7767	18.8603	20.4638	16.7165	21.1913	21.0768	22.6381	18.7013	20.9738	21.3853	22.1962	23.9367	24.1773	22.2505	20.9405	20.6091	22.5374	19.2362	21.27	20.8283	19.1898	19.148	21.4076
0.54421	21.3091	21.2404	22.4166	22.5261	21.2406	18.7843	19.1567	18.5798	18.672	20.5332	18.8415	17.0399	16.8791	18.4399	23.261	20.5914	20.4834	21.739	19.0735	21.3589	18.1834	22.245	21.2915	23.537	18.5698	23.2516	20.2659	17.7193	18.9827	17.7182	20.7857	21.4334	22.9125	18.1219	23.0575	21.4055	21.4943	22.917	22.4869	21.7856	22.5732	20.9629	20.855	19.1544	19.3718	19.0585	22.0683	18.7856	21.6062
0.54701	19.5702	22.1136	21.5817	22.634	19.7906	17.1748	20.6168	18.1338	18.7039	21.4099	19.7831	17.0054	16.7307	17.6541	24.0965	21.7622	20.5629	21.8397	20.9139	20.4517	18.2137	21.2417	20.1618	22.9309	20.1872	23.871	19.6471	17.831	17.5321	18.4137	22.599	20.9535	23.8032	17.6778	24.6174	21.4609	22.0179	21.8304	21.6871	22.8747	23.0548	20.3533	20.4555	19.3312	19.3151	18.4598	23.9601	18.809	21.9692
0.5498	20.1401	23.4482	21.5073	23.2688	18.3508	16.9734	21.8753	18.1071	19.2633	21.276	19.5251	17.9977	18.5161	16.9173	23.8398	21.4364	21.4811	20.1454	22.4591	20.319	19.2153	20.3942	18.7011	22.5874	20.3622	22.1346	18.5815	19.2409	16.6832	19.2121	24.647	20.2472	24.3299	17.7194	23.841	22.4828	22.9889	20.4635	21.6913	22.1426	22.6583	19.7383	21.5816	20.1637	19.4808	20.6115	22.7134	19.2926	21.0673
0.55259	20.5253	22.2844	21.0355	23.2538	19.777	18.1855	21.6544	17.8381	19.3713	20.5292	19.2276	17.5761	20.3088	18.1159	22.5728	19.9878	20.7089	19.305	22.0537	19.4879	19.1613	18.8938	18.564	21.3542	19.1637	20.4087	17.6551	21.1761	16.9453	20.4519	24.2018	19.6476	23.1621	19.4154	20.5867	22.461	23.5191	19.4241	21.748	20.3808	22.8723	18.7763	21.9412	20.9812	20.8743	21.2655	20.4079	19.4824	21.1458
0.55538	18.6918	20.3325	19.9236	20.5681	22.1984	18.5127	20.0231	18.1107	20.2651	19.2513	18.4821	16.6641	20.3594	18.4748	22.1859	19.6156	19.6195	20.9969	20.749	17.8012	19.1587	18.787	19.9505	21.0784	19.2667	20.6569	17.9493	22.1834	19.7597	21.1278	23.2695	19.801	21.7072	21.2578	18.9125	22.5767	22.3306	20.4593	22.6586	20.7573	22.3144	18.4375	22.5587	20.256	22.9623	19.1992	21.3966	21.314	22.1937
0.55817	18.3522	21.3321	19.1184	19.1432	21.4208	19.2289	19.7282	20.3482	22.0597	19.9694	21.7071	16.4585	20.6102	19.9442	21.4137	20.5958	20.8143	20.0826	19.1661	18.0149	18.9565	20.0299	21.7632	20.1073	19.6864	20.9525	20.5624	20.9148	22.6395	22.6314	22.9955	23.3822	19.294	20.4492	18.868	22.4177	19.264	23.3694	24.617	22.0402	19.4992	19.4241	21.8496	19.787	20.7631	19.68	23.197	25.4322	21.4978
0.56096	22.6437	24.4632	19.1348	19.3738	21.2991	19.2864	21.4385	20.6555	20.5924	23.0539	21.9193	18.5144	21.3438	22.0831	21.6776	21.1484	22.2469	19.8277	18.8884	21.7916	18.1298	19.1663	21.9945	19.0523	20.8391	19.2659	20.8706	19.8327	18.9138	22.4423	24.9232	22.1146	16.1587	20.8	21.3001	21.5259	19.5631	25.4609	23.5347	23.3271	20.2963	20.1385	19.1021	18.1359	18.2814	20.9531	21.2879	23.6038	21.1729
0.56376	22.5342	22.7043	19.3078	20.3066	20.6669	20.1296	21.5958	22.5363	22.1486	25.5833	18.2126	20.0461	20.5657	19.4899	22.4104	19.4278	20.5865	23.387	17.1576	23.519	18.3493	19.4633	18.3995	18.348	17.3486	19.6065	17.5978	22.4165	17.0922	21.6476	25.5403	19.642	17.3608	23.8459	20.2462	21.6824	21.2235	22.4176	22.8666	21.454	20.312	19.7279	18.3326	18.6777	19.4626	18.4571	20.2596	22.4439	19.4814
0.56655	21.4415	22.5695	20.2732	20.2626	21.6559	19.3613	22.4922	23.3079	18.6806	22.6365	17.3901	18.3499	22.2207	20.1887	20.5774	20.237	21.5792	21.5621	18.2092	22.4332	20.0897	22.3515	19.1144	20.3665	18.1782	22.2345	20.9046	20.6203	18.2126	22.7451	20.941	22.2275	20.0281	25.472	19.6253	22.7684	20.5075	19.6239	24.4354	20.5967	20.4997	24.2067	19.4124	23.0693	22.152	20.0915	20.2632	20.7143	19.4212
0.56934	20.3786	22.5476	20.3669	18.4418	24.2275	20.1914	23.4807	20.6941	19.1895	18.7045	20.8029	18.1273	20.7623	19.4249	20.404	18.5354	24.2687	19.6654	21.8118	18.7117	19.3885	23.4909	19.2022	23.9748	20.063	22.4744	18.5686	20.4173	20.9083	25.4511	21.2299	22.4979	19.3868	21.2642	23.9052	26.2831	22.1092	21.0688	21.0598	21.1874	21.3991	22.8668	22.8771	21.0096	20.7144	19.4654	20.2464	23.2159	20.1455
0.57213	20.2587	20.7866	21.1674	16.3641	23.0197	21.1923	21.114	18.5352	21.8643	17.1985	21.4374	17.1884	20.4447	20.9192	23.7478	17.2594	23.8809	20.1687	20.8183	16.3257	18.3652	21.0877	20.0563	20.483	21.2511	21.6179	17.178	22.9015	21.424	23.3786	19.7269	22.5246	19.2381	22.1422	23.0239	24.3978	21.6338	21.4519	19.481	18.8129	22.3902	19.9359	20.1804	22.9814	19.5306	20.1861	15.999	23.646	18.5781
0.57492	19.5123	21.8697	22.1824	15.0655	21.0519	19.1369	20.4031	20.4478	20.9976	16.9602	23.7737	18.4792	19.6055	19.9026	25.4777	18.5646	24.4095	21.8986	21.8879	17.3905	19.6497	23.4486	21.9131	19.2807	21.4911	19.0723	17.7149	21.2691	21.4599	20.3063	20.8336	22.5583	18.4557	20.2535	21.8379	21.3848	19.8671	22.1892	19.9849	19.6824	22.6434	21.6113	17.7238	26.025	21.6849	21.2319	16.3114	22.8502	21.2
0.57771	19.222	20.3875	19.0745	16.0881	19.7202	18.1915	18.2463	22.7882	19.6927	16.95	24.0696	17.8385	18.6056	20.7061	25.2062	17.1946	24.0407	21.1509	23.9034	19.4123	22.3324	23.981	21.1523	21.9941	20.7677	19.4948	18.7401	19.6932	21.4512	20.6491	22.8064	21.1965	19.5251	20.6853	22.895	20.4835	20.6375	21.8116	21.0007	20.2736	21.9808	27.4074	17.038	22.862	21.9125	21.5091	20.3525	21.8398	23.1413
0.58051	20.4298	20.5062	17.1597	17.4934	18.684	18.7337	17.6917	23.6012	19.2524	15.7878	24.3659	17.1348	18.8129	22.6463	23.6508	19.0703	23.1373	18.607	22.3637	20.8646	22.968	23.1531	21.5911	21.1187	19.732	20.2162	20.9832	19.2502	20.2375	23.7608	24.1864	21.0635	19.6575	23.2324	24.2421	20.46	21.3695	22.0522	21.3972	22.1303	21.5642	25.9707	18.7365	20.6372	25.1881	20.8756	21.7649	19.6869	23.6034
0.5833	20.832	20.8047	18.0209	19.1406	18.2143	19.6993	18.0582	25.2961	19.7399	16.4672	22.1117	18.0633	19.1953	23.5921	20.079	20.6125	22.1533	18.2502	21.1859	21.3826	23.2364	22.6836	22.4112	17.8922	18.1908	20.8774	19.2026	18.7691	19.3499	24.5984	22.1089	21.4613	19.3212	25.758	21.6041	22.5235	21.9883	23.5457	21.458	22.4723	22.0161	23.0793	19.0624	21.4566	25.2123	19.3693	21.0371	18.8798	21.0536
0.58609	19.5389	20.4333	18.5911	19.7417	19.9272	20.6792	19.9485	24.5615	18.886	20.0473	20.0846	20.4035	20.1521	25.0189	17.8587	19.9588	21.122	19.0436	21.3973	21.9011	22.7665	22.1501	21.2187	16.5541	16.686	23.1702	16.3447	18.7516	20.1117	24.2859	19.6936	23.3058	19.264	24.2194	20.4486	22.2478	20.7076	23.2963	20.5698	22.6074	21.6018	22.1674	20.0952	24.2327	24.4249	19.6406	20.4666	19.1686	19.4912
0.58888	18.3231	19.1907	18.9697	18.9378	20.9292	20.2111	20.9896	21.6976	17.6997	21.1626	20.189	22.5916	19.3391	23.9865	19.0835	18.5565	19.3196	17.2962	21.088	21.7188	23.6106	21.2251	19.6028	16.4475	17.1092	22.0133	16.5674	18.0328	20.0672	23.9028	20.7703	23.189	20.3582	21.09	21.7128	20.9953	19.3583	19.1967	20.5894	22.0013	20.9781	20.4689	19.8377	24.6818	23.7086	19.178	20.736	19.226	18.9872
0.59167	18.6944	19.6364	21.2489	18.2231	20.8975	19.257	18.7571	20.1806	18.526	18.5913	20.3298	21.946	17.9183	19.6654	21.311	18.2309	17.7586	15.9542	20.5037	20.3762	23.4353	20.5355	19.2423	17.8974	17.1656	18.2239	17.7575	16.6803	18.5828	22.2814	22.479	20.8129	23.6487	20.6851	20.3583	23.37	19.6974	16.0058	22.3879	20.1986	22.2707	18.2532	17.1381	21.3252	20.2303	16.6325	22.2613	19.8372	18.3893
0.59446	19.8952	22.4123	23.5073	19.0966	22.3414	19.7064	16.9379	19.9043	19.9118	17.1705	19.3206	18.809	18.8001	19.1105	21.921	20.5201	18.646	18.6955	19.8272	20.4501	19.7605	19.8661	19.234	21.9076	14.8406	18.6122	18.5744	17.2697	18.6019	20.5185	21.6423	21.0683	25.9161	21.2923	18.7571	25.0215	18.8992	17.5678	23.2349	20.1404	24.255	17.6691	17.5078	18.1958	18.3471	15.5878	23.7433	21.7918	19.2242
0.59725	20.8873	21.7293	22.8836	21.4127	21.7349	19.2714	17.4081	20.3756	19.9569	16.9513	17.0184	17.2088	17.902	22.3249	20.2693	22.0195	20.1226	20.3703	18.963	22.3559	20.8515	19.5675	19.2203	24.555	15.0419	19.2152	19.6321	19.1035	20.2426	19.0832	21.1764	21.4661	24.1904	22.2673	20.4485	22.4842	17.6409	18.8182	23.2153	20.7207	24.058	19.7187	20.5627	16.9256	19.5999	15.9313	23.2943	23.2928	18.9846
0.60005	22.532	22.009	21.905	20.9094	21.0415	18.9615	17.691	19.2523	19.6919	17.3674	16.5311	17.401	17.5024	21.5195	18.1459	19.4467	18.5387	19.1171	19.0223	21.9401	23.1259	22.2467	19.2261	25.3791	17.4792	19.3525	19.371	20.1547	21.7297	18.1219	22.5348	21.6026	23.9439	24.7871	21.6045	20.6111	18.0852	18.5578	23.8081	21.563	21.382	22.9602	23.7773	18.4738	20.3439	18.9958	22.7173	21.0742	20.0225
0.60284	22.0855	22.2229	22.2349	17.2032	22.0736	20.727	19.3716	19.5408	22.9419	19.1592	16.759	19.3784	16.7237	20.5223	18.4142	17.5184	16.2263	19.1376	16.737	20.7168	23.1601	23.7445	19.6109	24.128	19.9201	19.8971	18.5544	18.0652	20.8689	20.0567	21.9938	21.9614	23.4787	25.7824	22.3533	20.6131	19.467	19.3415	22.4245	20.466	19.5629	22.7283	22.2124	19.7994	20.6319	21.2196	20.0475	18.0055	21.7863
0.60563	20.8152	19.8923	22.5995	17.5167	19.4727	19.1344	20.8941	19.7274	21.684	19.6018	20.0811	21.0028	17.4138	21.7167	18.3903	18.3907	18.2205	21.3012	17.0923	20.301	19.4856	23.5772	21.9847	21.4632	22.2881	19.6256	18.8208	19.2012	19.0166	21.473	20.1029	20.503	23.9197	24.1891	23.2183	22.3972	18.8713	22.4858	20.5481	20.5967	19.413	22.5923	21.1188	18.9585	22.6017	22.0376	19.5268	17.0156	21.8827
0.60842	21.0223	20.0333	22.6119	18.6205	17.6304	18.2904	19.5399	20.5109	19.2024	19.177	21.9396	20.8397	20.0679	21.9169	16.7991	19.2062	19.7086	21.9659	21.3297	19.6994	17.646	21.838	22.4708	19.1029	21.1441	19.1986	19.2559	18.9402	19.4737	21.4856	19.8542	19.8879	23.5571	19.1847	22.4186	22.3968	17.4746	20.9376	17.7807	20.8365	21.8094	19.8438	22.1266	18.7394	25.0148	20.6643	20.3425	17.6873	21.5169
0.61121	22.5938	20.9087	22.6064	20.8944	19.2038	20.3361	19.7652	21.4668	18.6497	18.0829	20.9086	21.4638	22.5959	20.344	16.9461	19.21	20.336	22.5939	23.1665	19.7714	19.7674	23.7136	23.7187	21.4548	20.336	18.6498	20.8985	20.8872	24.275	22.0336	19.7754	21.4649	23.1604	16.9481	21.4679	19.7848	18.6417	18.08	18.0741	21.4628	23.1675	18.6384	22.601	19.2132	24.864	20.3349	20.3389	21.4569	23.7166
0.614	22.7177	20.3629	21.1512	23.1306	19.3342	21.4246	21.8819	20.5039	18.1017	16.517	18.9125	21.5875	22.2369	21.1894	18.5169	20.1725	20.4598	22.2317	23.0982	19.8311	19.9497	25.0492	24.4455	21.8277	20.458	18.1045	22.0458	24.2116	25.6777	22.0933	19.2363	21.1061	22.2513	20.4453	21.4654	19.6002	19.303	20.4932	19.7597	22.0703	21.6607	20.2705	21.1559	19.2103	23.7722	22.8692	20.8229	24.2379	23.9652
0.6168	20.7621	21.1767	18.1409	22.2401	19.4678	21.4695	22.5342	20.1656	18.4964	15.8949	17.5505	21.7162	21.3602	21.8139	19.9859	20.93	18.0843	21.3612	22.8139	19.686	18.2617	22.0047	23.1966	18.0451	21.0011	19.3376	21.9455	21.2778	20.8235	20.6916	20.8844	19.3964	20.5108	22.5791	20.2099	22.1231	18.2049	23.8347	19.6812	21.1166	21.3048	19.9215	20.6547	19.2104	22.8869	23.4174	21.827	22.1193	21.2991
0.61959	19.7894	22.3876	16.4998	21.9253	20.7983	21.1082	22.9523	21.2505	19.4633	15.8377	18.3333	20.9048	22.0222	19.6365	20.1861	20.8133	16.8626	23.1162	21.3029	20.2315	18.7971	20.1816	23.2616	17.0782	22.5769	21.8657	22.1371	18.6613	17.8363	19.7753	21.8738	19.5668	19.9745	20.6014	18.4044	22.7994	18.089	24.3861	21.6652	21.1722	22.7549	18.9562	20.8453	19.215	21.6784	21.7849	21.7749	21.4276	21.8863
0.62238	19.5819	22.5923	18.0141	21.5237	20.5012	20.7961	23.2614	21.7671	19.2801	16.4347	19.0543	16.5983	21.6132	20.4325	17.9411	21.0188	17.7838	23.3445	20.7786	20.031	19.7299	19.6573	22.7464	18.1828	22.0726	22.4914	21.6263	19.8925	18.5259	20.7887	20.1393	20.4835	19.3658	19.1511	18.0986	22.079	18.0925	23.8787	23.6387	21.9969	23.5951	19.4385	19.2915	19.2198	21.7741	22.0717	20.03	24.3975	24.5554
0.62517	18.9967	21.5749	20.1384	20.3279	21.1196	20.5129	22.534	21.6271	18.5941	17.6687	19.956	15.9218	21.2055	22.4054	17.0103	21.3062	17.0851	21.671	21.2461	19.4241	19.6712	20.1242	22.3255	20.6555	22.4069	21.1843	21.4527	20.1009	20.4174	22.1777	20.1515	21.505	19.4682	19.9294	18.0946	22.3868	18.3592	23.9852	22.0011	20.4229	22.4933	22.5077	20.6772	19.2137	21.8909	22.8107	18.2279	24.514	25.0145
0.62796	19.608	19.1177	19.9486	20.7351	22.1239	19.1057	21.9148	19.3543	20.851	18.5034	21.3694	18.5852	19.9708	21.1655	18.2429	22.3078	14.8525	21.8815	21.0438	19.0415	19.8777	20.3353	21.0826	21.0755	22.6105	21.8017	21.4383	19.6798	22.0461	22.1902	20.5507	21.904	19.8865	20.5344	18.7112	21.9592	18.5774	23.9696	19.5563	18.0117	18.807	24.3466	22.712	18.9992	20.8717	22.6331	17.2121	21.86	23.5787
0.63075	19.5382	18.4057	20.8385	20.9812	20.68	19.2614	22.5578	17.592	23.0861	19.8824	20.7965	20.6503	18.2617	19.0778	18.4332	21.4635	14.7354	21.8133	20.027	18.6126	20.5254	20.8533	19.3826	20.2255	22.0933	23.6773	21.1116	20.651	22.7216	21.3557	21.3043	20.9714	20.0725	21.2798	20.8241	20.1863	17.9879	22.4289	19.8578	19.7738	16.8599	22.9423	22.396	18.7186	21.0023	24.068	17.2868	21.6364	23.7428
0.63355	18.968	19.8045	23.8614	22.0483	20.2222	20.7058	24.1327	19.8562	23.4649	20.8622	19.9825	20.5853	18.4605	21.0187	18.615	20.9364	16.3404	21.3379	20.08	19.08	23.8611	22.3131	19.8455	20.8311	20.1013	23.7912	19.7075	23.2341	23.0254	21.4595	21.8198	20.4405	21.3563	22.0168	22.9162	19.36	19.0201	21.705	20.9348	23.0735	19.7452	22.0927	20.3601	19.2704	22.8816	25.0529	19.0627	23.6618	24.973
0.63634	17.774	21.6345	24.9609	23.6965	21.374	21.1614	25.7145	23.3917	21.9235	20.3731	21.3172	19.8668	19.1431	24.3465	20.8388	20.4742	17.7561	20.8693	21.0772	20.402	27.2183	22.2775	21.5884	21.9933	18.0512	22.2129	17.7446	24.6874	22.1378	20.5973	20.6117	21.1421	21.8769	21.941	23.4699	20.1702	22.0294	22.8685	21.1779	23.2436	21.7227	21.8953	19.1869	19.0021	22.9093	23.1601	22.3323	24.6268	24.4855
0.63913	16.3317	22.4529	22.9709	23.6935	20.9158	19.7594	27.632	24.704	18.6476	20.5882	22.9651	20.4142	18.7173	24.5987	22.958	18.7258	18.7699	20.9279	21.9712	20.6145	27.7284	20.8501	22.26	21.9106	18.2553	20.6829	16.5	24.0104	20.3937	19.4226	19.3931	22.7217	20.893	22.0102	22.4547	21.8972	24.0283	24.2137	22.5637	20.7518	20.3107	21.4255	19.3829	18.2897	22.196	20.771	23.5052	23.5052	22.4428
0.64192	15.9455	22.1096	20.9282	23.1509	20.2187	18.6715	28.9463	24.2094	16.5481	22.4491	22.0597	21.4676	18.636	22.7285	22.1087	18.4768	19.7977	21.542	22.0356	18.8598	25.2384	20.3149	23.3718	21.2748	20.1236	19.1324	16.9763	22.1617	20.2457	20.6541	20.1781	24.6764	20.234	22.4807	21.2888	22.0135	22.6983	24.2681	23.7859	18.6455	19.2644	21.3054	20.8039	19.1585	23.4462	19.7152	21.5639	21.5662	20.5321
0.64471	17.1371	22.3204	19.8855	24.0874	21.4518	19.5945	26.6476	22.8568	17.8701	22.9086	19.5226	21.5022	19.1984	21.5603	19.5746	20.3053	20.8373	21.976	20.6932	17.5902	20.3285	20.3249	24.6169	20.5512	20.9021	16.5201	18.644	20.3336	21.4415	22.0641	20.5754	25.8809	19.4452	21.7207	20.4678	19.0517	19.5608	23.4081	22.5707	17.7694	19.2385	20.1898	23.2463	19.9801	23.0723	18.372	20.2613	20.3125	19.7224
0.6475	19.5428	23.6823	18.5551	23.7965	21.4597	20.2537	21.9443	21.1993	19.1915	21.8162	18.5055	22.0723	18.8552	21.5403	18.7927	20.0236	22.1128	23.2722	19.2807	19.5611	16.987	20.3684	21.9562	19.5208	19.6695	14.7677	19.624	20.5332	21.4673	21.7173	18.8595	25.5706	18.0876	20.9456	18.5718	17.3564	18.2043	23.952	22.5044	18.0434	19.1997	18.4646	23.1001	19.2472	19.7001	17.2915	19.5463	19.9899	20.982
0.6503	20.7548	22.7321	17.4809	20.9063	21.4177	20.0595	20.2009	20.643	18.7434	22.6073	19.738	23.5598	18.068	21.9653	20.3311	19.2207	23.233	24.7782	19.726	22.8257	17.4801	20.434	20.9289	20.0893	18.4291	17.5454	20.1525	20.56	21.9372	22.7624	17.8596	24.0501	18.5989	22.7352	18.0076	18.8913	18.134	26.8244	21.542	20.5857	18.5161	19.6621	19.1056	18.9818	18.4795	17.8712	17.3008	18.992	22.488
0.65309	22.2639	18.9059	19.5962	19.4769	21.2047	18.934	19.6516	21.1836	17.0358	22.6299	21.2987	23.123	18.5565	23.5286	20.0239	19.1454	21.3801	24.4489	21.7752	23.1931	19.3399	20.2796	23.0002	19.0898	19.4253	18.7181	19.2955	18.001	23.6641	23.6593	17.0004	21.1004	20.5195	23.3679	21.4086	21.444	17.9596	25.6231	18.1264	21.4147	16.1565	21.3244	18.1759	18.0806	20.0826	17.1809	15.3981	17.9848	22.0232
0.65588	21.4836	17.264	22.0375	21.4479	20.1717	17.1923	21.3661	19.2774	17.2419	22.7761	20.2962	20.5006	21.1318	22.4566	18.1122	19.3516	20.4797	22.4962	23.5292	20.6176	20.4632	19.5048	24.8748	18.4306	20.3894	16.032	19.2688	18.411	23.3291	23.6904	17.3391	19.264	21.2511	21.4173	21.3212	21.3957	17.1565	22.7705	18.4127	21.5045	17.2553	21.4522	18.0899	18.1381	24.5576	17.9948	19.1637	16.9945	19.2954
0.65867	22.4591	20.1149	19.3584	22.4914	19.1954	18.0746	21.4539	18.3953	19.1284	24.5363	19.4549	21.2215	19.2132	20.4488	17.2093	21.2088	21.4711	20.5129	22.6577	21.4888	21.4071	21.3751	25.8763	21.2987	21.3184	17.0502	18.3158	22.2903	18.7774	23.7157	20.2867	19.3873	19.3732	20.4337	20.5098	21.39	18.1407	21.6582	22.2282	23.4194	20.0694	22.4261	18.2102	19.1306	24.6286	17.1713	21.0877	17.0726	19.3961
0.66146	24.4684	23.1563	15.5573	21.5832	20.136	19.1023	19.7394	21.0779	20.1579	22.7728	21.2228	19.42	15.3604	17.5182	18.1002	20.3679	21.6297	18.4661	20.7578	23.3231	20.4959	23.3177	25.9845	23.4292	21.4219	21.8163	18.1391	22.6	17.41	24.5926	22.39	20.3603	18.2731	22.2937	18.663	21.4219	20.1245	22.4234	21.7265	23.7453	21.3087	20.784	20.0502	19.21	20.9251	18.0576	17.5351	19.9315	23.2138
0.66425	23.9478	25.311	17.4245	20.4766	21.2787	20.0268	21.0776	21.4652	19.4429	21.557	22.2822	18.3177	16.5651	17.0993	19.0669	21.0934	22.3555	18.9567	21.2966	21.8202	19.6036	21.82	24.1886	23.6493	19.6944	25.0379	18.9377	20.7634	21.3309	23.8731	22.6093	23.0221	18.9421	22.5545	19.1806	21.4249	23.7395	25.0581	20.62	22.9264	23.1952	20.4933	23.6854	19.1746	20.2887	20.7172	16.0864	21.2529	24.5768
0.66704	22.9857	25.0064	19.453	21.0453	19.2624	20.9909	20.7245	20.6767	18.4664	20.5396	19.4145	18.8903	18.5632	20.961	17.6999	22.9657	21.7115	20.7019	22.9886	19.0824	18.6525	19.0824	20.61	21.3221	19.2114	24.877	18.486	20.3494	22.3439	21.4044	21.8075	24.4403	19.2466	20.1718	23.2524	20.6623	23.8111	21.9013	20.3265	21.1232	23.5815	21.2425	26.2119	19.9576	20.314	21.3059	17.4257	22.3266	23.97
0.66984	22.7156	24.679	19.445	22.7521	18.3354	20.6405	19.087	20.311	17.5181	20.9963	18.8471	19.239	19.1918	23.1072	17.0883	21.5108	21.5019	19.9144	22.8867	17.5349	18.2685	18.2763	18.7515	21.8287	19.1293	23.2085	17.6141	21.0465	20.3684	21.1848	22.1504	24.7124	22.1116	18.5233	26.0628	23.8246	23.6282	19.1205	23.7425	19.0914	21.614	20.8275	25.5737	21.6098	19.6596	21.3544	20.1703	23.9869	23.5702
0.67263	23.2728	23.4323	21.151	21.6532	19.3036	20.9683	18.8298	20.8693	18.3291	21.3557	22.0342	22.9381	19.233	21.765	18.2046	21.0183	22.1147	18.6388	24.3712	18.3357	20.5918	21.9173	19.4887	25.5243	19.7663	21.9072	18.4047	21.3542	21.7777	23.1586	21.8732	24.0781	24.7582	19.2927	28.679	29.7848	24.8193	19.3836	27.9625	18.2688	22.431	21.6421	24.8472	22.9044	20.4865	22.5914	20.0916	24.0134	23.4748
0.67542	23.6551	22.6986	22.3175	20.5024	18.4232	22.3586	17.9571	19.1175	19.1376	18.7012	21.4734	25.322	19.8218	20.6113	17.9988	21.2383	21.4139	18.6888	23.7959	20.737	20.6228	23.8489	20.2371	25.5468	19.7806	18.8531	18.507	21.922	22.635	21.725	17.8319	21.5966	22.6183	19.0934	26.2905	28.5854	24.5604	20.5797	25.1198	19.2459	24.4886	22.3136	23.5766	21.8561	21.2068	20.245	18.377	24.8179	23.5107
0.67821	22.3046	21.6469	22.4288	20.2317	17.1972	21.941	17.5481	16.9333	20.7155	16.8909	18.3101	22.5324	22.1149	19.4987	18.3165	20.9357	21.4346	20.0085	21.6618	24.1251	20.4602	22.3706	20.3476	22.2577	20.416	16.5582	18.5815	20.4888	22.4891	18.8559	15.988	19.2926	20.5751	17.9169	21.169	23.2687	24.241	22.6113	19.6456	20.121	24.1325	21.4927	21.7329	21.0368	21.3315	17.3085	17.3116	25.6708	22.6308
0.681	19.6514	20.4252	22.81	21.4277	17.256	20.0305	17.8803	17.6199	21.3603	19.1993	16.7538	20.0215	24.0332	19.7954	20.3269	20.9631	22.9534	21.1153	21.2102	24.7954	21.0052	20.6881	21.1735	20.2918	22.001	16.7721	20.2161	18.2618	22.9126	18.1675	17.4365	19.6037	21.5242	20.3509	19.2713	21.6083	22.8608	24.6262	17.9347	20.3622	21.6529	20.1154	21.3508	22.0375	22.1998	18.2139	17.4483	25.1343	22.8091
0.68379	17.0575	20.1728	22.7205	21.5835	19.1489	18.24	18.1921	19.5371	20.7684	22.3884	16.1836	19.6751	23.5071	20.6767	21.4399	21.1386	23.2673	21.1347	22.711	22.3464	22.0435	20.2369	21.2426	20.6004	22.2454	17.7767	20.6882	18.213	21.8116	20.2635	19.1927	19.6911	23.0756	23.504	20.4591	22.2281	20.5946	24.9195	18.8204	19.7825	19.7297	18.9911	22.1199	23.2963	22.9908	20.2703	17.6167	23.2022	23.909
0.68659	16.0362	21.323	23.0419	20.2943	22.6485	16.4064	18.539	20.5769	20.6277	22.9703	15.9812	19.1528	22.2465	19.7751	21.3907	20.591	22.108	20.9878	23.3327	21.1538	22.3568	20.018	19.1457	21.6125	21.1151	18.1097	18.9303	20.2359	19.4025	22.4576	20.2639	18.1223	23.0085	22.7923	22.0843	20.7371	19.2741	24.6101	19.3555	19.4009	20.3667	18.0705	22.8413	25.3211	22.0268	20.2869	17.8771	21.6123	24.0972
0.68938	17.5511	23.1138	24.2623	20.3953	25.5422	15.3521	19.2248	21.0748	21.3627	21.736	17.3826	18.6524	21.4536	19.2813	22.6794	19.7106	20.8311	21.087	22.0285	22.2802	20.9552	20.2917	17.2744	22.5875	20.695	19.2362	18.6234	22.9492	18.7949	22.2806	21.4078	18.7471	22.6534	20.3035	23.7177	18.1325	18.8535	26.1138	19.4236	20.7528	24.3557	18.1051	22.9707	28.1624	20.4014	20.1069	18.7	21.6691	23.1174
0.69217	19.648	23.5655	23.3934	21.011	25.7243	16.4346	20.1424	20.8685	22.2046	21.0616	18.5795	19.2038	20.6522	22.1337	23.458	19.2697	19.3156	19.8042	20.1844	22.0779	19.6831	21.4753	17.5964	23.3082	20.905	21.7105	21.1364	24.7876	19.7774	20.6641	22.4294	22.0708	22.7302	19.0419	24.9434	17.4703	19.2309	28.1508	19.491	22.6331	28.3972	19.8033	21.5042	28.6404	20.2142	21.625	18.4418	22.3781	21.4874
0.69496	19.7699	21.4529	20.9492	19.6704	24.5958	18.2217	20.9537	19.6891	22.0815	21.3503	17.8069	20.5459	20.8827	24.8215	21.0011	19.7952	19.0296	17.6597	19.4571	20.0652	19.7766	21.5622	18.887	23.7401	21.2742	22.6529	23.0625	23.8027	20.6667	19.7183	22.1409	23.0108	21.16	18.8698	24.3413	18.7542	21.5151	27.8587	19.4233	23.2014	26.8013	21.7954	18.792	26.8713	20.7081	23.4144	16.8471	22.9785	19.9376
0.69775	20.3589	18.9565	21.4331	19.1168	24.249	19.5131	21.0859	19.021	20.5157	20.1575	19.0139	21.5126	20.8421	23.5078	21.211	21.6215	20.747	18.5626	22.372	19.6516	19.8753	20.058	20.5991	24.332	23.1065	21.9515	22.6432	22.0474	21.888	19.5997	21.6329	21.1335	20.1212	19.6925	21.941	20.229	24.5095	26.4514	19.4291	23.385	22.6266	22.4011	17.6571	26.0392	19.6874	23.8096	17.5	24.3763	19.0832
0.70054	22.2619	18.7205	22.8562	21.5878	22.3027	19.9126	20.3573	19.6524	19.0539	17.5614	21.3654	19.1639	19.7116	21.652	25.0383	22.4199	19.9442	19.902	25.1452	20.8189	18.8568	19.1205	21.3397	24.5314	24.057	21.9901	21.1248	21.9304	22.172	18.4342	22.1927	20.2099	21.9429	20.4654	20.4827	21.5467	25.6144	24.609	20.1369	22.556	22.4392	22.0943	19.6444	25.115	17.6569	21.7935	20.0843	25.3314	18.4235
0.70334	22.0201	19.9422	21.4646	22.367	19.0772	19.2849	20.4179	20.3481	18.5707	17.3204	20.3624	17.4119	19.9516	21.338	24.3349	21.6197	17.3695	17.4169	22.9675	21.0956	17.466	20.6951	21.3686	23.9046	21.6307	21.6581	19.846	20.8844	21.1369	16.1384	21.0312	20.9735	23.2276	19.7992	21.152	22.3652	24.4085	22.7496	20.4588	20.2605	22.4182	24.3839	22.1609	22.968	18.5641	19.6405	20.386	23.1314	19.0426
0.70613	21.7732	20.8354	20.214	20.4031	16.9479	18.1122	20.3725	20.8787	18.7087	17.4299	18.493	19.6283	21.2917	20.699	20.2592	20.3242	17.2219	16.4694	19.2689	21.8261	16.9858	21.4718	23.5546	23.0542	20.4332	20.2232	20.2601	18.0707	20.7862	15.4234	18.6624	23.3261	22.183	19.1605	21.3291	21.8264	20.8997	21.7067	21.4295	19.3895	18.0737	24.5774	22.4348	22.8028	19.6103	19.2483	19.84	20.2084	21.2394
0.70892	22.177	19.6488	20.5948	20.3903	15.2213	16.6493	18.7984	22.2716	20.3443	16.2391	17.4466	20.0385	21.4682	20.6801	17.4369	19.0207	16.9518	19.2698	17.7824	22.0132	17.4175	19.7639	25.4874	21.9613	23.1893	20.1741	21.4912	16.7654	21.5264	16.4868	19.2429	25.7075	21.1667	19.1519	19.1449	20.9483	17.5337	19.5653	22.6969	19.1003	16.2937	18.4357	22.0497	24.2001	16.2953	19.9055	21.4389	20.1234	22.3258
0.71171	19.0434	17.677	20.9719	20.1493	18.6593	16.7352	19.9231	23.3527	20.4292	19.5964	17.7749	21.3882	18.8757	20.0014	16.6476	22.8485	18.4483	20.1466	20.9179	18.0344	18.6037	22.5861	24.0886	22.49	23.9981	20.2729	21.2862	17.4616	24.5112	17.555	19.7372	23.5856	22.6639	17.7165	18.0801	20.5694	19.1248	19.7803	18.1946	19.7776	21.0021	19.553	21.2156	22.9014	17.1027	23.9717	21.2537	21.4103	22.7597
0.7145	18.6775	20.3987	20.3438	20.4047	20.5126	15.5691	20.686	21.3173	17.2504	20.7256	17.0861	17.1791	17.0983	20.6858	18.7401	23.2032	18.182	17.3366	20.3407	17.3707	19.127	21.5711	20.3611	24.0734	19.9521	17.6163	21.2304	17.334	23.4587	19.1735	21.178	18.8551	21.5412	14.5046	22.9995	20.8098	21.3023	18.8185	18.6342	23.0114	22.9665	17.9832	18.7181	18.9355	17.8427	21.8981	17.1458	23.797	20.8923
0.71729	19.2472	19.1225	22.5478	21.2306	21.9825	16.7931	24.8765	17.9676	17.7588	19.4641	17.804	18.9952	16.6498	21.7723	18.5102	20.3038	21.1697	18.0964	20.0479	19.1182	16.2813	22.8623	27.1456	22.4569	24.1085	18.7232	20.6345	18.2889	20.8616	21.4552	23.5094	19.9574	16.9122	15.9697	22.3953	21.0451	22.2342	18.7759	20.8619	22.3775	22.1743	17.6208	22.2659	17.0269	20.6541	19.9043	19.6829	22.9288	22.4389
0.72009	19.6775	20.4545	21.2998	20.8617	23.9313	18.9781	25.3878	20.5739	19.394	19.1594	19.5865	19.6363	17.2536	22.9361	19.509	21.1677	21.4727	18.3413	19.161	20.3768	17.3672	24.2836	24.4908	23.0331	24.1719	21.1787	20.702	19.0021	19.6441	19.693	23.4724	22.5829	19.7926	19.9609	20.5516	22.5847	24.1571	20.7137	20.3401	22.772	20.2638	17.8949	22.0863	18.9617	20.3907	19.9775	19.4027	23.3132	24.1359
0.72288	22.1096	19.9411	19.7225	20.9709	20.9591	19.4718	24.1522	20.0146	21.0645	18.2451	18.7162	18.2074	18.6111	20.867	20.2061	18.9871	20.2874	18.935	20.9624	20.9159	16.996	20.6655	21.7566	23.9486	20.7184	19.6673	19.9823	18.8696	20.0174	19.3372	21.3996	21.501	20.5826	21.9391	19.8605	20.207	23.8073	19.5763	20.295	25.3844	18.9146	21.1294	23.307	20.6121	20.3994	19.0267	17.1416	21.9114	22.2378
0.72567	22.5527	20.8715	19.5303	17.9589	21.9114	20.4916	20.0107	19.9172	21.5232	19.9729	19.0245	16.5346	21.9832	19.0275	19.3974	18.1629	21.6345	18.4911	20.1784	19.3427	18.4119	19.4236	21.9912	22.6437	16.573	18.6552	20.948	17.1578	20.403	20.3629	20.4757	21.8899	20.3598	22.3773	18.2252	18.466	23.2454	18.3929	19.4765	24.1045	19.865	20.9522	24.2447	22.3834	19.7902	16.8475	17.879	20.9779	20.7355
0.72846	19.8309	22.0017	17.1766	19.6324	23.3586	19.5514	20.2864	19.1705	20.6805	18.9164	20.5072	16.1262	21.3111	21.0527	20.4794	18.0453	21.7481	19.4355	19.1081	20.859	19.1329	20.4204	21.1263	20.4146	18.5977	19.5787	19.6502	18.2447	20.3289	22.5482	20.4072	21.1892	20.4282	23.3786	18.7667	17.7077	23.236	18.4043	18.4585	18.8516	21.9229	22.2505	23.7553	24.2003	20.0176	16.2948	17.9545	22.6367	19.6973
0.73125	18.8462	21.2288	14.0828	20.6167	22.408	17.6661	20.168	19.9653	18.3801	21.0526	20.4774	17.4553	18.3385	22.3287	19.6879	18.0039	20.7526	20.1186	17.8344	21.8081	17.8568	24.1104	21.1157	22.3987	20.5101	18.5471	20.7717	19.7778	20.8308	21.5693	20.4083	20.6338	21.1281	22.4455	20.5069	18.5388	21.0093	20.6862	18.2806	18.1119	23.3909	21.6532	22.0536	20.5755	20.8653	18.1004	21.04	23.4391	19.8629
0.73404	19.2145	20.017	13.9855	17.9749	19.2486	17.1097	19.8724	20.5576	17.0185	23.633	19.1542	19.5557	18.5557	20.0612	18.2797	18.5483	20.9049	19.7332	18.6052	21.4004	16.5382	25.2486	24.5856	22.927	19.8232	19.3639	20.9519	20.2424	20.2075	19.7556	19.7264	20.0351	21.5668	18.7124	20.2272	20.4027	18.1471	21.5499	19.9505	20.4239	22.6612	19.237	20.3388	16.7794	21.3113	20.5211	22.6404	22.3908	19.6151
0.73683	19.5376	20.5442	17.0872	16.0717	17.1552	20.1676	20.3853	19.1414	18.4271	23.2086	18.7907	20.439	19.9917	17.1198	18.6088	20.5136	21.8847	18.3298	20.0914	20.8343	18.1472	21.8661	25.0154	20.4005	18.7963	21.2687	19.5135	20.2394	19.2301	19.954	19.215	19.2868	21.0512	16.7702	20.6569	19.874	17.0289	19.5742	21.9587	21.8696	21.1227	19.2023	19.9272	18.2015	20.8873	20.56	22.1827	22.4449	18.5839
0.73963	19.7405	20.6745	19.7683	16.4398	17.825	23.7838	20.3002	18.5471	19.5881	22.5722	19.1444	19.5228	20.6751	16.0744	19.7099	20.5699	20.7019	17.9741	20.3113	18.2213	19.5636	19.82	22.7383	20.5063	19.0861	20.9555	18.8812	19.6406	19.8272	21.3313	19.3551	19.5567	20.8405	19.3051	22.7204	18.2181	18.291	19.0755	22.6706	22.4171	19.2901	19.6181	20.2577	22.4487	19.5623	19.4276	22.0884	24.2028	19.9327
0.74242	20.0047	19.4309	21.4458	16.601	18.9637	23.2051	19.1935	19.4247	17.9682	21.888	19.8114	18.5406	21.905	17.925	19.75	18.3976	18.0317	19.8074	20.7382	16.2643	18.8825	20.1888	22.795	21.5384	19.1263	20.0203	18.51	20.1646	21.3367	22.2343	20.7293	19.7643	20.3081	21.8901	24.1848	19.2994	20.4669	20.0223	22.3027	22.0494	18.5987	18.8097	21.3032	24.693	19.7083	20.2049	21.7936	24.0986	22.0682
0.74521	21.2212	18.5807	23.7347	15.9155	19.7953	20.2029	18.4512	19.2523	16.261	20.9495	21.0189	18.4621	21.6265	21.4659	18.4493	19.0661	17.0895	20.8906	21.2572	18.8136	18.9902	20.0319	23.2279	21.1404	17.9229	19.2067	18.6822	21.7412	22.2631	22.3816	22.8154	18.809	18.2096	21.0364	25.1197	20.9302	20.6024	19.1171	20.9632	21.3454	21.3044	19.324	23.0222	23.158	21.1433	21.5353	21.828	21.7538	20.6319
0.748	22.4787	17.4941	24.5224	16.0312	21.4631	18.9384	20.4485	18.6116	16.3155	21.0963	20.612	19.8606	19.5492	22.5699	18.2071	21.3301	17.4017	20.3221	20.8298	20.6724	18.5821	21.2644	25.2995	22.7679	19.1964	18.7382	18.1769	20.661	21.2116	23.5002	22.7143	18.5445	17.8318	19.9479	24.8113	20.2675	19.6083	18.268	20.1818	21.5649	23.228	20.7068	22.2984	21.7908	19.5369	20.5654	20.9925	21.4152	18.5516
0.75079	22.8564	18.3039	23.5477	16.8461	22.4587	20.091	19.4288	19.6175	15.4888	20.112	19.6473	24.4477	19.218	22.5981	18.6661	22.1653	19.3892	19.9839	19.6708	19.9786	19.3131	22.5181	27.4601	22.9606	20.6787	18.3832	17.9055	20.8616	19.527	23.6292	23.3727	20.4819	19.869	20.6792	25.0193	20.1239	20.3852	18.1518	22.5352	22.8499	23.1174	22.5485	19.8117	21.5508	19.7334	17.9366	21.785	21.1693	18.8326
0.75358	21.599	20.2692	22.4147	17.6856	22.2294	20.7429	18.631	21.2677	16.8418	21.1878	21.0369	24.2286	19.5383	22.1749	20.3624	21.3057	20.6396	19.2774	20.0459	21.1857	21.0958	19.9102	27.0557	24.4231	22.226	19.2113	17.189	22.8044	18.9821	23.5184	23.5832	23.405	21.1528	22.4081	23.819	20.2246	20.9506	18.5936	24.2371	21.7078	23.656	20.65	20.1756	20.8067	21.9947	18.8189	20.6702	19.8631	19.2184
0.75638	20.7007	22.3526	20.5842	18.1053	19.26	19.5261	17.6019	21.3565	19.601	20.8246	21.43	20.241	18.8029	20.0246	18.8649	19.4264	18.0154	18.6471	19.6281	21.5343	23.0486	19.305	27.072	24.6504	22.4407	20.0034	17.3429	21.8629	18.1969	23.0456	22.7444	24.7454	21.4677	23.3554	22.1939	20.6081	20.2264	17.5468	23.6096	19.7886	23.6991	18.0097	19.6946	16.834	22.4925	19.3623	19.6063	21.5563	20.896
0.75917	21.004	24.3681	19.6114	19.0875	19.0483	19.0148	17.185	20.4248	21.8769	20.496	19.8562	18.2901	19.172	19.3354	19.2879	18.1521	17.9199	20.0022	19.2301	20.8511	23.1036	20.7757	26.4134	23.2583	21.6478	18.8763	18.7364	20.4249	18.9529	24.3681	20.1433	24.7706	20.6721	22.8691	22.1825	23.0458	20.7544	17.8431	22.6075	17.7216	22.9587	19.5501	19.3678	14.3902	21.2258	20.087	20.8259	22.3811	22.2679
0.76196	20.47	24.2398	18.7165	19.2101	19.999	19.8723	19.2326	20.0867	22.4734	20.4666	19.8724	19.5313	18.6321	19.421	20.2945	18.7423	20.447	21.2556	21.2393	20.4245	21.2331	21.1746	26.1166	22.7266	21.4278	18.9956	20.5348	18.5932	20.0834	24.2398	19.2944	23.3242	20.34	22.6844	22.3467	23.9833	20.5121	19.4892	21.7688	17.8234	21.2331	19.8042	19.421	17.5472	21.2979	21.0024	23.4993	21.0642	22.6
0.76475	20.0203	22.3968	18.2008	18.5758	19.0783	19.6595	19.6349	18.9854	20.5599	19.1444	19.4592	21.0473	18.2256	18.8043	20.3584	21.3314	21.4786	19.6751	20.4642	20.9295	18.8975	21.2382	25.5329	22.653	22.2069	19.0214	21.3378	17.9274	19.8682	22.5492	19.9999	19.4683	19.83	22.5752	22.494	23.6837	20.3746	20.8453	20.7429	16.2834	21.1611	18.7429	19.9767	21.3054	21.5115	19.3406	23.9728	19.0431	21.1991
0.76754	20.0197	20.2517	19.267	17.7226	18.1502	20.4283	18.2107	18.3475	17.5608	18.8126	18.9239	21.5559	18.9379	18.3144	20.8116	21.5536	21.4058	17.8022	19.2538	20.7139	19.7435	23.6158	26.2674	23.8512	21.5083	18.3149	21.3918	18.984	19.4397	21.0938	19.7729	18.5843	19.955	21.8892	22.0707	22.3085	20.9131	20.7781	19.6652	15.6587	21.5606	19.5032	20.8975	22.5451	21.4058	18.1396	21.9371	18.1613	19.1859
0.77033	21.1051	17.7822	20.1356	18.1965	17.9632	22.7643	18.3832	18.8589	16.1575	19.6054	20.4403	22.5201	18.8786	18.6182	21.7235	20.1054	22.3852	17.1012	20.1252	18.779	21.7585	26.8832	28.68	23.344	21.6564	18.458	21.8031	20.8541	20.2684	21.4613	19.2896	21.2915	22.1805	21.4696	21.0224	20.8872	21.7402	21.2576	19.7298	19.0751	21.5416	20.8526	22.0428	22.1501	22.1995	19.1121	20.5453	19.6406	18.7343
0.77313	22.574	16.7019	19.7622	19.4246	18.0542	22.0765	19.6697	19.8299	16.575	19.3106	22.6197	22.899	17.0346	19.2859	22.3461	19.2314	22.5825	16.9626	20.7231	16.8535	21.6939	26.8909	30.1463	20.7331	23.1431	19.5759	21.8908	22.0382	21.6042	23.1895	19.1554	22.8776	24.5801	21.0022	21.2462	19.8426	22.3461	22.0759	20.2765	22.0597	21.0273	20.479	22.4481	21.6435	22.6155	20.5295	20.7953	22.1185	19.5597
0.77592	22.4718	18.4748	18.822	20.0754	17.8848	19.085	20.2529	20.4702	18.5863	18.1253	22.4853	21.3503	15.4297	19.8439	22.6139	18.5262	21.0715	16.9014	19.7741	16.8263	21.8061	23.814	30.7544	19.796	22.946	20.4181	22.0723	21.5662	21.8743	24.087	19.7831	22.3494	24.4165	20.4359	21.4805	18.7734	22.2674	21.2683	20.8552	21.5291	20.7825	18.8547	22.5959	21.1408	21.622	20.8589	20.9789	23.2144	19.4537
0.77871	21.1505	21.0407	18.5088	20.2423	17.8084	17.7579	20.246	20.5778	21.2241	17.9881	20.0243	19.6088	16.0626	19.8339	23.0139	17.9549	19.3855	17.1722	19.5792	17.8133	22.9994	21.3003	33.7721	22.3584	21.4098	21.4259	23.2405	19.873	21.3153	22.8765	21.4845	21.3181	22.6595	20.6046	19.4941	17.7557	22.8667	19.546	21.4652	20.3453	20.7942	17.6334	23.2506	20.7292	20.5284	20.2074	20.6444	22.6628	19.5046
0.7815	20.8717	22.0024	19.7714	20.0599	17.8353	18.7401	19.9474	20.1878	21.7427	19.8036	18.6194	18.8174	18.2279	19.1279	23.238	18.4899	18.4921	18.3142	21.7892	18.9513	23.0572	21.4484	41.6117	28.0809	20.8497	23.2863	24.0907	18.6938	21.0701	21.0066	23.0612	20.0363	21.3478	21.3149	17.8	17.2342	24.256	19.1064	21.9389	20.5678	20.2286	17.8007	23.5508	21.2446	20.7362	19.5929	20.4818	21.265	21.4729
0.78429	21.609	21.72	21.1862	19.3638	17.1758	20.4027	19.2511	19.4707	20.3729	21.8865	20.4455	19.018	19.7078	18.3967	22.6465	19.9408	18.7484	19.523	24.0702	20.9265	22.5311	23.082	53.0615	36.3096	21.6684	24.4936	24.2192	19.4687	21.7284	20.0545	22.868	19.4473	20.2182	22.2403	19.0506	17.6896	24.2789	19.4068	22.5949	20.7003	19.7356	19.4746	22.8718	22.3506	22.0476	19.4913	20.4833	19.9963	23.4658
0.78708	21.1023	21.521	20.7571	18.5669	16.6996	20.5902	19.6247	19.7152	20.7148	22.1631	22.8292	20.7368	19.8932	18.2074	22.0077	20.2925	19.9155	19.6021	23.6418	22.3501	22.673	24.3013	65.1856	45.9362	22.9965	23.7434	24.0782	21.2775	22.6619	19.4642	21.0222	20.5407	18.8827	23.331	21.0996	18.7858	22.6937	18.7301	23.2868	19.6782	19.4351	21.4667	21.6769	22.6947	22.6359	19.7482	20.6564	19.8205	23.3259
0.78988	19.1679	21.4416	18.9275	18.3435	17.8358	18.6339	22.4737	21.7644	23.5295	21.6512	22.1898	22.4662	20.3392	18.5548	22.0419	18.4185	20.7956	18.8312	21.3127	21.4361	22.4106	25.9862	79.6996	57.0458	23.3223	22.0824	22.537	21.5466	22.715	19.25	19.1693	21.7977	17.8798	23.9292	20.8941	19.7471	21.3727	18.479	23.8554	18.1252	18.5417	21.9881	21.1171	22.0088	20.8818	19.8973	21.4152	20.0037	21.9337
0.79267	17.9695	21.0669	16.9588	18.9631	19.9608	16.1853	24.6466	23.7492	25.4727	21.8075	19.4221	22.0043	21.0984	18.9161	21.5673	16.7698	20.6153	17.7958	19.2867	20.476	22.0549	29.616	102.853	72.8227	22.3226	21.2818	20.6261	19.6042	22.4842	20.667	17.9729	22.6483	17.2758	24.0403	18.753	20.5806	21.8492	20.2821	23.9428	16.5502	18.1468	21.3637	22.0643	20.6309	18.0113	19.2474	22.8349	19.4176	21.9499
0.79546	18.2493	21.4068	16.8201	19.9363	20.8238	16.1649	22.792	23.5138	23.2263	21.5969	17.3487	19.9515	19.9997	18.125	19.5184	17.9253	20.3947	17.43	18.2273	21.0071	22.8341	34.5202	135.789	96.3373	22.9613	21.7296	20.2452	18.0989	21.536	23.002	17.8134	23.7885	17.7483	23.4545	17.8244	20.7154	22.7296	22.3218	21.8562	16.213	18.19	21.81	22.9802	18.3466	17.351	18.4759	23.7668	18.1401	23.3512
0.79825	18.4051	22.842	18.9771	19.5013	19.1941	18.323	20.1092	21.6208	18.673	20.0304	16.8488	18.1598	17.7637	17.5781	17.4518	19.883	21.4272	18.1678	18.0067	20.5694	22.8574	40.1728	169.077	123.366	27.5052	22.4424	19.8583	18.7835	18.6876	23.3765	19.1729	23.0432	19.9889	21.0116	19.0331	19.7153	20.7878	21.471	19.425	18.0012	17.2651	22.7271	22.3985	16.4019	19.155	19.1391	22.4782	16.8645	22.9431
0.80104	18.3411	23.1142	19.6475	17.481	16.8445	19.6735	20.522	20.0892	17.6099	18.582	17.957	17.5616	17.7802	20.7854	18.1611	19.8884	23.5408	18.0426	19.4597	20.3929	22.774	46.0586	190.763	144.273	32.1864	22.3257	18.9609	19.2825	18.01	21.0638	20.8675	20.1836	22.1732	19.7066	20.2238	19.5058	16.806	18.1368	21.4642	20.2814	18.2377	22.3881	22.113	16.9118	19.4992	20.9483	20.3674	16.893	20.5766
0.80383	20.5735	21.5738	19.7853	17.8851	16.4717	21.6459	21.736	21.0686	19.4683	18.4772	18.52	18.7003	19.0291	24.7363	21.8137	19.9511	24.6912	17.7573	23.1953	22.2521	26.6916	47.5141	194.956	154.245	32.1815	21.8284	18.6433	18.7298	21.3439	18.7898	22.0744	20.2558	23.0719	22.6221	22.2826	19.0865	15.0689	17.3619	22.9553	22.1225	20.9589	23.9157	21.5659	18.5087	17.4454	22.3322	20.9078	18.7558	20.3074
0.80662	22.5248	18.9856	20.2414	18.3098	16.2506	20.7474	20.4029	22.3347	21.6595	16.6692	17.0979	19.1906	20.6994	26.3679	23.0628	21.1106	21.0218	18.5826	24.0834	21.054	26.9293	41.4366	178.716	147.405	29.0256	22.6044	18.6661	20.5216	23.8782	18.2691	20.3183	20.9734	20.8461	20.3338	21.1145	17.0784	15.4502	17.9731	22.947	19.4043	22.2659	24.4646	21.3012	21.2849	16.2088	19.8928	19.6206	20.0668	21.8067
0.80942	20.506	19.1635	19.7083	17.159	18.3089	22.4086	19.1469	17.1403	20.1438	16.7867	17.457	18.4147	21.5418	19.2043	21.4276	20.262	21.5942	19.3755	22.6219	21.573	24.5366	32.0271	144.872	124.346	32.4635	24.5892	18.3058	20.7552	25.5448	18.1817	19.9511	22.473	20.2694	20.2297	18.6481	19.4269	18.1837	20.3201	22.9339	20.8661	24.2447	24.6675	20.1395	22.3297	17.5539	19.0151	21.0154	19.8617	21.0461
0.81221	21.1505	23.6155	18.3589	23.0287	20.1343	22.2843	24.6321	16.7926	19.21	16.759	19.9258	17.0086	17.295	18.3112	23.3114	23.9384	24.1772	20.3393	21.7819	20.6594	22.1999	36.3537	108.066	94.7578	35.3805	27.637	19.8516	19.221	24.1588	17.1445	18.4066	17.0562	22.0456	19.7314	15.8162	19.4081	20.3508	24.3678	24.7674	22.8928	18.8906	21.4993	15.8676	22.8489	15.8932	18.5711	24.7132	20.204	18.7621
0.815	19.6151	16.5583	19.5677	17.9019	19.5157	22.2998	20.782	19.9454	19.3511	16.5387	20.4559	17.6936	17.7942	17.2827	20.8688	18.0322	20.642	14.029	20.0456	22.2549	21.581	30.1169	80.0788	72.3031	24.8301	24.7687	16.6299	22.4761	23.7506	17.5257	21.8762	14.9101	19.8178	20.1334	14.563	16.4495	14.1375	19.3808	19.3561	18.0908	17.6395	21.9151	13.2453	17.6059	16.8855	15.6568	21.5475	15.8181	16.1647
0.81779	19.3928	22.7187	21.0409	20.8294	15.5364	19.967	21.2467	21.1017	21.9093	17.2926	20.117	19.5969	24.1919	16.3641	21.9115	16.8837	19.6388	13.3689	21.2725	23.5844	22.902	25.3223	71.0841	73.0945	23.083	23.3278	16.1325	20.4553	23.7628	19.2098	26.3702	16.0162	19.5817	22.7157	22.095	15.9393	17.6306	17.0151	22.0573	21.7569	22.6729	24.198	16.2803	21.0902	21.7854	18.2055	19.9353	19.658	19.7643
0.82058	19.2394	20.3666	16.8955	16.8925	16.9117	18.5059	22.3766	17.4087	19.8682	21.8329	23.3226	16.7956	21.2722	21.0767	19.9829	24.6178	19.2697	15.9528	19.5059	23.8693	21.0942	21.5445	57.1984	59.7935	23.0847	20.8342	20.9051	19.0175	25.4622	20.7391	23.7069	16.3006	20.4883	21.3643	20.2774	19.4267	18.215	21.4491	29.2364	20.2903	23.5032	21.8457	18.672	16.8083	19.098	23.5601	21.9691	18.7131	21.8953
0.82337	15.9547	21.1213	19.1594	19.8765	16.5616	19.3692	22.3313	18.3326	18.5577	19.8637	19.0767	17.956	23.6735	19.2989	19.5048	21.0356	17.0615	17.2039	24.1533	28.9805	20.7036	24.4036	37.0191	47.8814	21.5534	17.2344	22.5122	17.0889	23.1327	17.5032	30.2983	16.9843	20.8761	18.3771	23.2087	21.2403	18.7095	21.7967	27.6919	21.9402	19.7111	21.1918	21.9659	18.861	19.1724	23.2572	20.973	21.8942	22.6274
0.82617	19.7824	22.6345	19.0463	22.2624	17.9973	18.4799	19.5724	17.3679	19.7926	18.4965	18.3454	20.9827	24.4961	22.5234	22.1004	16.4126	17.9123	19.1477	22.2581	24.8493	21.2784	24.7738	32.3108	44.6486	21.4286	20.2723	21.8834	19.8835	21.2632	17.8786	26.855	19.1826	20.5344	17.1297	23.8503	23.8326	18.3258	23.5827	25.083	23.6015	23.3608	20.5992	23.4085	23.1364	18.7272	23.5262	23.5842	22.3099	20.2003
0.82896	20.5626	23.1489	19.1626	19.0488	18.0376	16.7105	19.6262	17.3422	20.0234	15.0801	15.7625	24.5217	21.8026	21.9064	23.1512	16.9039	15.7282	19.5512	17.7832	21.6535	22.7344	25.1754	30.2777	40.9001	18.0723	21.1068	22.293	19.9657	17.9269	20.0026	21.8085	20.8569	16.8272	17.9759	21.04	20.9379	20.812	22.3875	20.8058	21.3957	20.3861	19.8991	24.0646	22.6756	19.1797	21.6975	21.5145	22.4164	20.5145
0.83175	20.2464	24.2927	22.6788	19.1647	21.2412	16.924	20.8398	17.8402	19.3051	18.1213	16.2469	22.7323	19.406	19.6034	21.0935	18.4284	15.744	18.9147	17.2418	21.47	23.5801	25.242	30.2556	37.1699	19.6292	19.7903	22.9353	21.831	18.6402	19.4793	20.369	20.2123	17.8473	21.292	20.9318	17.4536	22.6996	22.6573	20.312	19.6179	20.8859	21.7121	24.8916	21.7249	19.9465	19.5922	21.0693	24.7089	20.5111
0.83454	20.0397	25.5459	23.7214	21.5948	21.6669	17.8416	20.597	19.0163	19.7507	19.494	18.5101	20.8206	19.1962	18.5821	19.4796	21.4173	16.053	19.7422	16.0676	20.6568	22.8593	22.4363	29.4447	35.0217	23.1636	19.1416	21.0433	22.4823	19.7962	20.0466	22.2082	20.6835	21.0736	22.445	22.5776	18.0103	22.2678	21.9806	21.7888	20.202	21.1942	22.0432	23.9672	21.9948	21.507	18.8223	22.4851	23.4378	23.0472
0.83733	20.6592	24.3465	21.2758	20.8323	18.7952	17.2309	19.6211	20.1874	20.7645	19.4009	20.2321	19.8964	18.5302	18.7522	20.6588	22.7588	16.193	20.406	16.8276	20.9096	21.2523	21.0351	29.9911	31.0413	24.2807	20.2323	20.4218	21.4646	19.9734	21.0649	24.167	21.1034	21.6503	20.9391	21.6851	21.1323	20.3198	21.2523	22.0421	20.4826	20.9182	20.6047	22.708	22.5804	22.5039	19.4814	21.7957	19.8482	22.6088
0.84012	20.7075	20.9341	19.521	18.4064	17.2437	17.5979	20.3386	20.2564	21.4764	19.8116	21.5693	18.4528	15.7327	20.5417	21.3345	20.6761	17.6735	19.1335	19.3482	21.9569	20.6322	20.0711	30.3826	26.538	22.229	22.2375	21.7011	21.5479	21.7352	21.134	22.2689	19.8962	20.5276	19.5373	20.3729	21.807	19.1759	21.5339	21.4715	19.2922	22.2651	18.4403	21.2644	21.1687	22.6714	19.6727	20.8422	18.7175	18.8191
0.84292	19.8313	18.2695	20.2317	18.525	18.1292	19.4453	21.0837	18.8853	21.1097	19.6327	21.6436	18.1749	14.3549	22.2952	19.6317	18.2384	18.9696	18.1617	20.863	23.045	23.309	18.5556	28.4492	26.1458	19.548	23.8216	20.4602	22.6687	24.4532	20.9555	19.4348	19.7713	20.315	19.4587	20.4799	19.7278	19.4676	20.5488	21.6357	19.0344	22.8276	16.491	20.5142	18.1666	21.8589	19.7407	21.1557	20.1094	17.6674
0.84571	20.718	18.5329	21.913	19.8127	19.7066	19.1937	19.169	17.401	19.9132	19.7667	20.7209	18.7196	16.7175	21.9483	18.579	17.2328	19.1969	19.1378	22.0152	24.3327	26.4973	20.1439	26.4452	28.8738	20.2481	24.1291	18.12	23.1632	24.5584	20.8273	19.6368	20.8787	20.4654	20.2293	18.7429	18.1651	20.3208	18.7091	21.4904	20.4786	21.3125	16.7521	21.1573	17.2267	20.4194	20.5429	21.3123	21.8838	18.8266
0.8485	22.7445	20.4094	22.3828	19.1878	19.763	18.1867	17.201	18.062	20.326	19.4647	20.6952	17.6951	18.9306	21.8735	19.3063	17.9561	19.4639	19.9042	21.5504	22.8497	25.0289	21.9475	24.0203	31.8766	24.123	22.6361	19.6169	22.2111	21.6169	21.2849	19.1878	20.4959	19.6788	20.8095	15.2536	17.3873	21.9198	18.5452	19.4359	21.235	19.7845	18.7125	20.153	18.761	20.5988	19.7594	21.3113	22.2739	19.6512
0.85129	22.9621	20.3796	21.434	18.5243	18.6864	19.6103	17.4434	19.9099	21.6089	20.4766	20.5389	16.3819	18.5838	23.1631	19.7346	21.0034	19.5474	19.5191	20.6073	20.4661	22.2558	20.531	22.3032	35.431	27.1378	20.5949	22.9276	21.0524	20.3634	21.2903	17.9363	20.2385	19.9183	21.0063	14.435	17.9915	23.0578	19.9895	18.5212	21.0733	21.0245	20.7671	19.0741	19.9271	21.0909	18.869	19.9201	20.6317	19.5785
0.85408	21.8026	19.6216	21.4559	18.4127	19.9575	19.5758	19.0078	20.0673	21.044	22.0894	20.1023	17.2562	17.6459	22.731	19.9606	23.4561	20.1407	20.0389	19.3997	21.5299	19.9229	18.9439	22.0751	36.1719	25.8213	21.3704	25.0507	21.0031	22.0628	20.7355	18.9567	20.5164	21.8609	21.227	17.0697	20.0068	22.8934	21.0243	19.9888	21.0054	22.1167	21.9002	19.6499	19.8068	21.3664	20.7479	18.3012	19.5037	19.5747
0.85687	20.6866	18.522	22.555	19.6107	23.3654	17.9416	19.7732	18.7888	21.1255	22.2765	18.817	19.2727	17.4841	20.5217	21.5349	23.3301	21.1434	20.624	18.231	22.4388	18.746	18.2934	23.6084	34.8894	24.4726	23.7841	25.0485	20.0307	23.1261	19.7888	19.1633	21.5883	25.048	22.5145	20.278	20.7869	22.0906	21.1998	21.4705	20.9058	22.5966	21.8252	21.8232	19.8934	21.4869	22.7088	18.6228	19.2665	19.9341
0.85967	20.7584	17.6022	21.4746	20.0577	25.2361	17.6044	20.466	17.524	20.6622	20.8935	17.4165	20.2995	17.2045	17.2903	22.1271	21.2363	21.8332	18.9964	18.3461	21.953	19.1181	19.4428	27.8722	35.1377	26.8356	23.963	22.9727	18.7253	22.1312	19.0428	19.5074	23.4635	25.7867	22.9447	22.6136	19.5172	21.2691	21.5117	21.2689	20.2556	22.6881	19.8	22.9033	19.992	20.9283	21.7061	20.3249	19.1412	20.2905
0.86246	22.1058	17.8753	19.1382	18.6681	23.8884	18.2734	21.0651	17.3523	17.9932	18.6575	16.9547	20.9414	17.7469	15.4369	20.8156	19.5533	21.9596	17.4601	20.3083	22.5676	20.8353	21.7542	34.7152	36.1951	28.0836	22.1369	20.5874	19.2088	21.3879	20.4312	20.6083	23.5979	23.3859	22.0131	23.7356	19.2198	20.9684	21.8977	19.7729	19.6105	20.7523	18.0039	22.7426	20.2034	20.1997	21.0437	21.0522	19.7168	22.3286
0.86525	23.6954	20.5601	17.2598	19.1185	21.7969	18.9723	20.6486	18.6992	18.1733	17.2607	17.2779	21.5614	19.2089	16.5306	20.0293	19.21	21.6893	18.6099	21.9786	21.9636	23.003	23.8223	37.3277	35.1215	26.2084	21.4872	20.4506	20.7613	22.2547	23.3461	19.937	22.1604	21.3766	22.3999	23.4204	22.2374	20.4121	21.2497	18.48	20.4323	18.6811	18.1734	23.4182	21.0517	20.5399	21.4883	20.4476	20.34	24.2569
0.86804	23.9856	23.2831	16.0771	21.0237	21.5362	20.2757	20.52	19.7998	20.7215	17.8802	17.6562	20.1443	19.5407	18.1373	19.6911	19.4114	21.3998	19.7093	22.2637	18.8199	23.9278	25.4502	32.7998	33.0947	24.6793	21.9682	22.1479	21.9949	22.2865	23.8194	19.2935	22.1003	20.6012	23.4777	22.4311	24.1674	19.1684	19.4977	18.2569	21.5395	19.1025	17.706	23.5714	21.6463	21.8355	19.6725	19.3932	20.34	23.4484
0.87083	22.1437	22.2598	16.9305	21.887	21.1145	21.7172	20.9364	19.1103	20.5266	19.2105	18.053	16.9879	18.6759	18.5776	18.4442	19.6949	21.2769	18.4978	22.557	17.5266	23.0575	25.2934	27.6542	33.2103	23.5844	22.0547	22.5855	22.4764	20.5642	21.7948	20.7	22.8506	20.0031	22.8984	20.8996	21.8925	18.3177	17.585	19.8244	20.3328	20.2203	16.3039	22.6262	21.5356	22.019	17.5339	17.8776	20.723	22.3794
0.87362	20.8146	20.4539	19.3101	23.0077	19.1668	21.5392	20.7833	18.1119	19.5894	19.8988	19.2263	15.5625	17.7132	18.3308	17.4555	20.0502	20.7862	17.7659	22.5858	19.7455	22.8628	23.5768	25.2614	35.432	22.1156	21.9589	21.6477	21.6935	20.1632	21.3636	22.0694	22.5573	20.3315	21.9149	18.7322	20.1696	18.1696	16.9828	22.924	18.6749	20.1317	16.1675	21.6935	20.9128	19.9617	18.0072	16.7846	21.2401	21.5062
0.87641	22.065	21.0863	21.9031	23.4001	18.7427	19.449	21.4286	17.948	19.9257	20.2068	19.472	16.6767	16.8483	17.9054	18.0257	20.5658	19.8508	18.6479	22.3086	21.6474	25.6195	22.575	25.6208	38.2661	21.8959	20.9356	21.3664	20.2098	21.1371	22.8302	22.084	21.9402	21.805	21.6301	17.5872	20.9172	19.1113	18.9467	24.8667	19.1034	19.7762	17.4036	19.6292	19.7542	18.0073	18.7578	17.1604	20.8306	19.546
0.87921	22.4244	21.7968	23.298	22.3504	19.1863	17.3284	23.2354	17.7365	20.1863	19.7717	17.196	17.9109	15.9196	17.9762	19.8709	20.1975	19.6296	18.5288	22.4236	20.9541	27.4878	22.1124	27.4705	39.4789	22.3665	19.4865	21.507	20.0854	21.635	23.1601	22.3519	21.5646	22.1304	20.9619	18.0622	21.4997	21.0505	21.6655	24.9833	19.7966	20.1818	20.1401	18.3022	18.8024	18.5212	18.4136	17.9181	20.0233	18.8759
0.882	20.9347	20.861	22.137	20.8802	18.2852	18.0417	22.9539	17.7654	19.6821	17.5578	15.6867	18.0447	15.4207	18.1837	22.0362	19.1576	19.4406	17.9656	21.4844	19.5013	24.956	21.0431	26.7607	38.7904	21.2594	19.0784	22.7728	20.8714	22.5087	20.9241	23.4332	21.1753	20.7895	19.9742	19.449	20.0759	22.0691	22.2758	23.775	19.887	21.7998	21.3804	18.7632	19.3281	20.4287	18.1287	18.6282	19.9212	19.1631
0.88479	19.7158	20.2733	20.336	19.6616	18.9462	19.6069	20.3237	18.2018	19.6075	15.8501	16.8404	17.8829	16.9021	16.9943	22.5733	18.2328	18.8538	17.9686	20.0345	19.4926	21.2142	20.0374	23.9843	37.6681	21.7604	18.9237	23.5963	20.4968	22.5896	18.6826	23.5091	20.7993	19.8052	18.3762	21.4525	18.95	21.5603	21.0662	21.7739	19.7809	23.9645	19.8658	18.4762	21.9712	21.6034	18.4197	19.7904	21.482	17.875
0.88758	18.4499	19.9491	19.3513	19.7093	20.8601	19.7315	17.6304	18.5325	20.2711	16.3579	19.4909	18.4198	19.2945	17.2301	20.3424	19.3631	18.5832	17.567	20.3514	20.1042	18.8424	21.1529	23.5482	35.1226	25.9753	20.7677	21.9295	18.7364	21.1138	18.1739	22.3037	20.9742	19.376	17.1623	23.2611	18.9724	21.2789	20.4363	22.1317	21.9253	24.4494	17.5633	19.2209	24.2889	21.34	20.0862	19.6358	23.5486	17.3588
0.89037	18.1313	19.6334	20.1311	20.3186	21.5419	18.9042	16.8319	18.0732	20.4376	17.1799	20.032	18.9859	20.4536	20.1643	17.2649	21.8706	18.4857	16.8319	21.0357	20.6508	18.7302	23.9265	25.0875	32.9272	30.5546	23.6989	21.1324	18.6711	18.7998	18.5944	21.0533	21.6049	19.1678	18.965	22.3147	18.8529	21.2074	20.5699	23.6577	25.7552	22.7533	18.3806	20.6061	22.7819	21.0328	22.4222	18.1778	23.4556	18.5161
0.89316	19.0302	20.2114	22.2326	21.4088	21.8446	18.8717	18.9536	18.4747	19.9389	18.5581	19.7884	18.2822	20.48	21.7206	16.0304	23.3345	19.1478	17.2462	20.993	22.2589	19.4742	25.1746	25.1517	33.2911	29.4882	23.8851	22.0698	20.462	18.1743	19.5584	19.4183	21.8783	20.9288	23.1486	19.9782	19.629	20.9527	21.7501	24.084	25.4413	22.2644	20.5163	21.0451	20.6006	19.6644	22.6304	18.8345	22.2768	18.8429
0.89596	19.6595	20.383	22.3968	20.6934	21.6926	19.7474	20.967	19.406	20.165	19.9344	19.4028	17.2182	20.5082	20.6224	16.7177	21.5968	20.4809	18.7513	20.7279	22.9108	19.087	23.684	24.2768	35.5609	25.0812	22.1329	21.6279	21.5741	20.5378	19.9246	18.1967	20.7195	21.7786	25.436	18.7247	20.5958	20.3284	21.8153	23.295	21.497	22.4921	20.9848	19.7117	21.5154	17.5146	20.8705	21.5132	21.5485	19.3331
0.89875	19.8128	19.4902	20.1018	17.476	21.6871	19.4109	19.1618	19.6353	20.7306	19.0121	18.0846	18.135	19.396	19.2285	16.9277	18.8201	20.6385	19.1507	20.7	21.5896	17.9421	21.1233	24.1957	35.9169	23.1119	22.1842	19.3332	20.8692	21.6478	18.478	20.0933	19.6992	18.938	24.7912	18.5942	20.1717	19.2085	20.2695	22.9054	20.3941	21.5917	20.4859	18.4567	21.4543	16.6595	19.3937	22.7368	20.5977	20.8825
0.90154	20.8099	20.2585	19.5497	17.3923	22.9165	17.1967	16.2258	19.5934	20.131	17.1553	18.1203	19.2547	17.4247	18.2908	16.6163	19.5025	20.0873	19.0468	22.1753	19.9148	17.5632	19.7802	24.5376	33.2731	22.6	22.8975	17.275	20.046	18.3128	17.7963	22.5345	20.4784	17.5158	22.9187	18.9218	20.8887	18.7757	21.9742	23.2422	21.4803	20.7413	18.7952	19.7743	19.2807	16.1647	18.5504	22.6465	20.6394	20.3237
0.90433	21.6498	21.743	21.2103	19.7031	19.5148	16.3576	16.1895	17.6397	20.1317	16.8877	18.289	16.4301	18.7798	18.7469	19.1941	20.5471	20.1481	20.9485	24.7107	16.3205	18.1609	21.7272	25.5138	32.6955	23.5595	21.9734	17.3327	21.7641	16.4599	19.7383	20.9175	19.8362	18.9671	20.0794	18.2779	22.6553	19.682	24.163	22.1155	21.7126	18.2241	17.3829	19.4076	21.0121	16.9425	19.3954	22.0665	22.112	19.2642
0.90712	18.7164	21.1664	22.5394	18.4671	17.0763	18.4347	18.3011	18.5241	21.5319	20.4971	21.193	15.6269	20.3934	17.9923	22.0971	19.0611	18.3709	20.0295	26.0008	19.9776	19.8382	24.0535	23.4982	31.3767	23.4224	21.4794	20.7052	22.7015	17.9103	21.2461	21.8164	20.4043	21.8144	21.7569	20.2838	22.4882	21.08	22.751	23.7608	22.8834	20.609	20.0148	17.6568	20.5265	20.4459	20.5006	19.9724	23.4039	19.1154
0.90991	20.0399	21.2701	20.0599	18.2199	19.0998	20.7437	19.8436	16.9352	21.6326	20.9328	20.2028	20.7142	21.2677	19.916	20.8308	17.7356	20.8211	22.2525	27.647	23.3002	22.9828	23.0755	23.5875	33.9982	22.0957	21.5608	24.1021	25.1232	19.0842	24.0379	21.0929	22.6457	23.1146	21.4618	23.6822	18.9147	21.3609	24.6334	20.4236	24.5211	20.7	21.3381	18.552	21.3267	22.2133	20.2876	20.1334	28.0682	20.7378
0.91271	20.3988	23.916	16.4787	18.8627	18.9733	20.2873	17.7258	17.522	19.7706	22.6424	18.9484	19.4755	18.7707	18.495	18.4554	14.3086	19.1711	21.9144	25.6959	18.0957	21.0048	23.6178	25.4629	30.2767	21.4151	22.1494	18.7006	21.0774	18.7295	24.0446	19.0925	18.6765	21.4362	22.5048	23.046	21.0703	21.0287	22.4466	19.9159	21.5726	18.8036	25.0768	18.8538	21.9322	22.7537	20.1147	20.1043	21.0423	22.0977
0.9155	23.1957	23.8733	17.3642	18.4618	16.6819	23.2141	18.5542	17.3009	17.1655	18.5313	17.6165	18.4484	14.6414	20.9099	21.8501	16.083	17.2741	17.4385	21.0879	15.5412	19.0191	18.9168	26.4189	28.9994	22.5945	22.7308	19.2777	19.9802	18.2523	22.5943	22.3146	18.4057	21.6122	22.5451	20.2267	21.6184	22.825	19.0536	21.8201	17.7821	17.6663	28.0612	17.8178	20.4187	18.4631	22.1572	18.0191	18.8215	20.7854
0.91829	24.8404	20.9135	20.0721	20.5777	18.9421	20.485	16.6795	19.2518	19.9625	21.0925	19.1173	18.8716	17.4335	21.2375	21.0246	18.5465	19.4112	20.3257	19.2296	18.1753	19.696	18.1165	23.2428	37.8006	26.4041	22.0487	18.8546	20.071	20.9331	18.4002	20.9304	20.9697	21.1109	21.0611	19.7078	20.7515	23.065	21.5616	20.4289	21.346	20.6313	21.6621	19.1539	17.2909	19.1904	23.6817	20.86	21.0024	21.3276
0.92108	20.4318	19.8188	16.9443	16.6928	16.4963	19.7384	15.0803	17.5538	17.6238	17.8938	18.2203	19.1519	17.7093	18.8342	18.0465	17.7806	20.9002	20.8092	19.16	19.0858	21.0846	19.0887	21.7544	34.3203	21.0837	21.5762	18.923	20.1054	18.73	15.7623	16.6075	19.2045	20.1449	22.3475	19.8563	18.6797	22.7114	23.3357	18.7495	19.0307	17.2786	19.1838	19.2592	16.4033	18.578	20.1535	19.2323	19.9174	19.0648
0.92387	20.7889	19.8084	18.3908	16.3784	18.304	19.6515	18.8992	17.434	17.0989	19.9061	17.7081	19.3683	19.3362	19.0693	18.0189	17.8984	22.6088	22.6497	20.1466	21.6997	21.6071	19.5421	22.8824	31.3063	21.5061	21.9624	18.3551	20.8835	20.28	15.6523	16.241	19.8156	19.2715	22.1863	18.8087	19.8374	20.1103	22.7649	24.2457	18.6287	17.5301	18.6468	20.9323	20.0262	20.1817	19.9923	19.5353	24.1464	19.5968
0.92666	19.9895	20.1539	19.1871	17.7796	20.7304	19.2243	20.0174	17.732	18.9824	21.6476	18.3154	18.0362	21.1346	20.513	17.5801	17.9123	23.3411	22.1528	21.5307	20.6196	22.1064	20.1769	25.5354	32.3888	21.3043	22.1234	18.1077	22.4542	19.3367	17.7571	18.1566	21.6864	19.2956	21.9712	17.9593	19.6505	20.7834	21.0023	25.0673	20.1366	19.4205	18.4134	21.9241	20.6901	21.615	20.852	20.2849	21.4001	20.0478
0.92946	18.694	19.3257	18.0984	19.1675	21.1986	17.3856	20.0404	18.458	19.3295	21.7166	17.1915	20.1747	20.6738	20.4177	17.1116	18.9769	22.9847	21.0748	21.6096	21.0044	23.0898	21.5965	25.5906	33.5096	22.8746	21.4985	16.8589	20.809	18.5979	21.0623	19.2099	20.7368	21.0781	23.0696	18.8203	19.9057	21.9356	20.7092	22.1282	19.2658	20.5909	18.1974	22.161	21.8939	20.3165	22.0806	21.0411	20.2861	21.6227
0.93225	19.0742	17.6886	19.2118	19.3235	19.6051	16.9448	20.5234	18.7713	19.0518	22.075	17.8072	20.9916	20.683	18.1105	17.4069	19.9531	20.4315	20.9647	20.6846	20.9744	22.6339	21.5091	23.2124	32.3999	23.1277	20.5145	17.6	19.8979	18.7445	22.8404	21.1913	19.9968	21.9768	22.3865	19.7466	20.9354	23.3118	19.8113	21.2875	19.2869	20.7415	21.0908	22.5092	22.2622	19.1969	21.7261	21.1693	21.9928	23.0826
0.93504	19.6459	17.2306	19.2456	19.0564	18.1857	16.5945	21.8882	18.2599	18.8647	21.5043	18.8302	19.4463	19.23	15.8395	17.2601	20.9961	19.7888	20.1807	20.2744	20.4968	21.9072	20.1469	21.9711	31.5505	22.0637	19.5816	19.51	20.6269	19.2125	21.7476	22.2742	19.0507	21.5046	19.6562	19.7767	20.8742	22.3163	19.4744	21.0348	20.2906	21.8888	22.7728	22.567	20.9306	19.1796	20.9125	20.931	23.6172	23.5383
0.93783	19.631	18.0546	18.8511	19.738	17.8799	16.7306	23.3928	17.4012	20.0499	20.9017	20.2668	19.3542	16.8127	16.7402	17.2819	21.8417	20.7124	19.2537	19.8333	20.6786	21.527	19.9624	21.8508	31.1274	23.1864	19.5116	20.2598	22.4763	19.6261	19.5156	21.0594	18.8009	20.3804	17.8642	20.0562	19.8091	20.2077	20.0288	21.057	21.2136	22.1679	21.5673	23.0345	18.4653	19.4828	20.2732	20.6219	22.8185	21.826
0.94062	19.8647	18.4617	20.0751	20.6636	18.2279	17.8897	23.5286	17.221	21.9492	20.2884	21.7508	20.8576	17.2945	19.4953	17.2038	21.9192	20.5226	19.6327	20.4407	21.086	21.3036	20.9563	23.1897	31.3043	24.115	20.7447	19.9191	23.3785	19.896	17.8644	19.4588	19.3288	19.4585	18.2686	21.6478	19.4683	20.1852	20.4	21.4149	21.7297	21.3806	20.1189	23.4245	16.9741	20.2432	20.4224	20.4042	20.5192	20.4737
0.94341	20.227	18.6474	20.5691	19.9548	18.0967	18.9827	22.6773	18.5033	22.1339	18.7432	21.6185	20.9348	19.0885	20.7306	17.1844	21.612	18.9635	20.4509	20.9558	20.5876	20.6568	22.2204	25.84	30.6262	23.1466	22.2525	20.4367	21.899	19.9367	17.3716	19.9985	19.8134	20.1048	19.1698	22.6574	19.6726	21.6805	20.2489	21.9474	21.7546	20.9806	20.1295	22.6657	17.932	20.7381	21.0569	20.1596	18.9606	20.4162
0.9462	20.15	19.4405	19.2863	18.039	16.9422	19.1297	22.7035	20.7238	20.7693	17.4111	20.2812	19.661	18.8851	19.7819	18.4501	21.7734	17.2428	20.3321	19.4631	19.2225	19.6215	23.1429	26.9689	28.0739	22.9892	22.953	21.8075	19.5796	20.3316	17.8967	21.9986	20.2269	21.5983	18.9038	21.5166	19.1294	22.025	19.6351	22.0988	21.5034	20.23	21.2547	21.9158	20.4258	20.3564	21.2227	19.9682	19.1683	20.2865
0.949	20.4087	19.6698	18.9867	17.248	16.6112	18.6382	23.6947	21.7869	19.9628	17.8741	19.4344	19.4973	17.8926	18.5619	19.9112	22.3912	16.3803	19.8865	18.0184	18.2908	19.7485	23.2694	25.2837	26.3076	24.3576	22.8432	22.0239	18.9922	21.3412	19.6411	23.3514	20.345	22.0141	18.0283	20.0279	18.486	20.7031	19.1201	21.1501	20.9916	19.0961	21.9264	22.5061	22.457	20.534	21.6151	20.4101	21.0102	20.5248
0.95179	21.7677	18.3549	20.4614	18.2966	18.7058	18.5086	23.9353	20.3982	19.691	19.4984	19.3786	20.3514	17.924	18.5717	19.3657	22.4562	16.7239	20.1551	18.6256	18.4172	21.3712	22.9767	23.2018	27.6913	24.7128	22.427	20.9859	20.8228	21.7058	22.6504	23.7593	20.0904	21.9079	17.7434	19.9855	19.354	19.4122	19.3803	20.3558	20.6953	19.8811	21.0613	22.865	22.7836	22.2376	22.6571	21.4609	23.0187	21.1229
0.95458	23.2203	17.116	21.5643	20.0355	20.6886	18.8362	22.9442	18.411	18.8551	20.4305	19.4276	20.5112	18.5492	18.9975	17.8838	21.4021	17.8382	20.3151	19.7022	18.5452	21.9013	22.3109	22.3495	31.1534	23.0751	22.1168	20.087	22.9722	21.0689	24.4261	22.9344	20.2647	22.1887	17.7577	20.652	21.1391	19.2416	19.5368	20.9439	21.7983	22.3119	19.8267	21.0726	21.5884	23.9779	22.39	22.0353	23.1266	20.5752
0.95737	23.516	18.0516	21.9402	21.1055	19.7294	18.3865	21.5999	17.8067	18.0346	19.8283	19.1251	19.8363	18.8353	18.3182	17.7982	19.7864	18.9693	19.0184	19.7169	17.5202	20.1991	20.5418	21.4226	33.3191	21.7416	21.5064	19.0238	22.6789	20.7321	22.5853	20.7549	21.0434	21.5065	17.5794	21.0234	21.5301	19.2606	18.8362	21.6228	22.8475	22.9262	19.2937	18.4197	19.8895	24.2867	20.596	21.2426	21.3259	19.5476
0.96016	22.3138	20.0256	22.2083	19.8617	17.4842	17.0313	20.0994	17.2969	17.1308	18.366	18.1447	18.6916	17.9712	17.5187	18.4347	18.4283	19.779	16.8041	19.0093	16.8058	19.0751	17.9652	20.4884	31.5943	22.4528	20.1364	17.5548	19.8446	20.2529	20.044	19.6451	21.4211	19.7739	17.4149	20.9978	20.31	18.0793	18.893	21.5975	20.743	21.567	18.4935	17.3114	19.1399	23.2972	20.1269	19.375	19.276	19.9517
0.96295	19.8827	20.2697	21.1197	16.587	17.2503	15.9327	18.9686	16.7992	15.441	17.9769	17.1343	17.8475	16.5327	18.9174	19.051	18.5696	19.5235	15.4336	18.0776	18.6743	19.5986	16.822	20.6715	28.7099	23.7035	18.9107	17.232	17.8493	19.0902	20.4403	20.5976	21.0218	18.7745	16.7283	20.7108	19.6585	16.7576	20.5422	20.936	17.2013	21.5222	17.4429	17.9981	20.7998	21.8905	21.0091	18.5519	17.9721	21.2963
0.96575	18.2775	19.414	19.2224	15.3745	19.56	15.4846	19.0181	18.6269	15.6466	20.2744	17.4033	18.365	15.943	21.2884	20.6099	21.0504	18.1154	15.6206	18.6957	20.8908	19.0841	18.4133	20.4493	28.6852	23.6037	18.1601	17.862	18.6229	19.1075	21.3204	20.8053	20.4458	18.4707	17.0239	20.7676	20.8631	17.2374	22.0519	19.0082	16.1692	22.5512	17.8386	19.1885	22.7855	20.8831	21.2756	20.1142	18.7369	22.4182
0.96854	18.2919	18.737	18.9733	16.9421	21.5628	16.5804	18.62	20.3306	18.8714	23.1152	18.0686	17.9912	15.4315	21.4613	20.7515	21.9025	17.6071	17.1383	21.7003	19.905	18.0242	19.2369	19.2814	28.5466	21.7307	18.047	17.1321	19.3504	19.1312	20.3053	19.0588	19.8805	18.1182	21.1387	20.4631	22.5145	17.8687	22.8107	18.1349	17.2255	21.886	20.1801	19.663	21.294	20.8174	20.6193	20.805	21.3474	23.535
0.97133	17.2056	17.1261	19.53	16.5904	21.8087	18.4708	17.3948	19.5357	20.5722	22.4351	17.5604	16.2752	15.8753	20.9296	18.2691	17.7495	16.7525	19.6361	21.8948	17.7578	19.3374	18.7831	17.1599	26.103	20.2118	19.5613	16.147	20.3858	18.2365	19.9478	17.9788	19.6257	17.3573	23.6842	18.6987	21.2609	17.3282	23.0878	19.5322	18.6834	20.3551	22.5335	19.253	19.7213	22.6235	19.0374	19.6548	22.3818	22.909
0.97412	17.2791	17.327	20.6919	15.7552	21.4373	18.7972	17.8994	18.4766	19.473	19.3209	16.0038	17.0562	19.4216	21.5302	18.3674	15.9382	15.9626	21.0081	19.349	18.4355	21.7291	21.5476	15.7028	25.0007	21.9684	19.2996	19.1621	22.0927	19.3713	20.8552	20.0693	20.2439	16.8988	22.1016	18.7083	19.5565	17.3483	22.3027	19.6969	19.7712	20.2945	22.1732	18.2642	19.2462	22.6527	21.7891	19.6298	23.8734	19.0625
0.97691	18.0094	19.6995	22.0727	16.567	22.3608	21.1618	20.4618	17.2395	18.992	18.1134	15.8495	18.3884	19.1897	21.2073	19.0592	15.8456	17.7934	21.5737	17.8985	21.302	22.1188	21.015	18.8539	27.0749	20.8902	19.9807	20.7317	20.2377	19.0559	22.0316	19.8549	20.7664	18.5269	24.3345	18.9515	20.4473	18.7365	22.4102	19.7344	21.335	21.4087	21.9006	17.8425	17.8748	18.9692	20.3103	19.9604	26.0404	18.1887
0.9797	20.1533	18.9012	23.148	17.9095	24.5979	21.1687	20.916	16.1526	17.7607	17.3799	17.0819	20.6268	17.7972	20.1599	18.0085	19.0209	19.2769	20.747	16.3633	20.1381	18.2907	20.6387	21.043	27.8434	21.5776	19.7517	20.9294	19.9906	21.912	22.4219	19.3628	20.076	17.8983	23.9821	19.6434	21.8523	19.2635	19.1798	20.3192	20.1999	21.2634	22.9187	18.2632	19.6808	18.7927	20.5257	19.0643	24.7118	17.932
0.9825	20.7799	18.1357	20.6528	18.4391	23.4255	19.4525	19.6511	18.4712	18.6829	19.0685	16.2866	21.2091	16.9387	20.6527	18.8254	21.0095	21.396	20.3744	15.6844	17.5977	17.2212	19.1263	21.7009	30.6549	26.8426	17.2762	21.0175	20.3605	21.4082	20.3666	20.1204	19.3725	19.2791	21.6055	19.0419	21.4778	21.05	21.7496	21.2335	21.5394	19.0392	20.2135	21.1381	22.8641	19.088	19.2856	19.0678	23.6575	19.9294
0.98529	20.5923	20.57	21.0678	19.3745	23.6472	18.2432	18.5603	22.2034	18.4231	21.4535	17.4422	21.8055	17.4936	19.8606	17.528	20.7162	22.919	21.678	19.2265	18.2272	17.1185	20.3199	22.9634	29.2563	23.2477	19.9813	21.9954	21.4379	20.6393	17.6021	20.5983	22.2342	20.5865	19.7696	21.0252	20.5304	21.1993	25.9346	21.7034	21.2742	19.5485	19.8178	22.0286	26.2721	16.9143	21.2661	18.6148	22.2956	23.148
0.98808	18.5744	18.7818	21.6557	18.6227	23.9825	19.0917	18.0404	19.1913	17.5546	20.6061	15.1851	19.5068	19.5247	17.6198	14.6174	19.8473	21.7194	22.3188	22.2886	20.5599	21.7217	21.8875	26.5416	25.9809	20.2987	21.0341	22.0858	24.7223	17.7003	16.1071	19.3647	23.5828	20.5885	20.1799	19.4931	19.6791	18.6538	23.5987	21.657	18.8231	21.1363	20.655	23.8807	24.9547	16.2188	20.0295	19.1814	20.2388	18.6256
0.99087	16.8582	18.3045	21.1333	19.0266	22.9204	19.8366	18.1416	16.1492	16.9247	22.0605	18.2004	18.3812	20.0894	16.97	16.387	20.5137	18.5287	19.7284	21.1873	20.7272	20.3842	22.3785	23.9741	25.4991	19.6348	24.1947	21.0761	21.0924	16.9411	15.512	17.1527	25.4643	20.7495	19.1554	19.3162	18.9828	18.6179	19.5279	22.009	18.2006	22.9715	21.1999	21.8898	21.2823	16.9461	21.1206	18.9429	21.6697	18.7544
0.99366	15.3418	18.6866	19.3567	18.6688	21.4526	19.682	16.8312	18.001	19.1643	22.0914	18.2833	17.1856	22.6714	19.343	20.5732	22.8601	15.5014	20.9536	19.3834	19.0167	18.2158	20.1763	20.729	23.5561	21.6645	24.3	19.9224	18.187	16.853	17.9758	15.8101	23.5124	20.3752	17.5379	18.9343	19.629	19.0142	18.4432	20.4592	19.3835	24.8776	18.7122	20.2916	18.9279	14.9325	20.1452	17.6478	21.6948	21.588
0.99645	16.2993	19.8823	19.8937	18.4162	20.1829	18.7777	16.5898	18.0602	20.8203	19.9211	16.5906	19.9373	20.0562	19.6946	21.7167	22.1221	16.6859	24.011	18.9262	18.8861	18.691	19.8545	21.9023	25.0139	22.704	22.2807	18.4651	18.6836	17.259	20.0399	20.6545	19.1261	19.2728	16.9667	19.4601	19.368	21.8798	19.0959	18.7856	20.0559	23.2994	17.1089	19.3868	17.16	16.9518	19.0039	18.6309	20.5092	21.5491
0.99925	17.6937	21.1249	20.9725	19.033	18.4977	19.3572	17.3328	16.1776	22.2623	19.3975	16.6729	22.5119	17.5545	19.265	19.2602	18.2536	21.1875	24.9727	18.0159	19.8742	20.8188	23.1884	23.6526	25.1499	23.7189	20.7114	17.971	20.0747	18.3071	20.4491	22.955	18.5235	19.7301	17.3201	20.7225	20.4172	21.7805	19.0524	19.9439	18.3761	19.998	19.1831	19.7057	16.7948	20.0478	20.4007	19.8669	20.2539	19.6439
1.00204	17.7046	20.4304	20.5388	18.0763	17.8037	19.1677	17.7472	16.7944	22.6587	19.663	17.1392	21.7694	18.3224	20.5316	16.7974	15.8563	21.5581	23.3334	17.0141	20.4375	20.6683	25.542	23.1998	25.13	26.2943	20.4086	20.7938	21.9568	18.9722	19.6849	21.6948	19.2363	20.244	19.3136	20.8205	21.5063	17.8375	18.7847	20.699	17.2814	20.0527	20.1258	21.0083	18.7799	19.77	20.6421	18.5378	20.4104	19.8149
1.00483	19.2962	18.9104	22.2082	16.7254	18.8991	16.4724	17.5655	18.3097	20.7925	17.9942	17.5601	20.4355	18.4164	21.0142	15.6449	16.743	17.9124	20.1376	17.3908	20.3521	18.1868	23.9228	21.3103	26.06	27.4511	20.1473	23.2663	21.9021	18.8586	17.8169	22.3302	18.5769	19.0973	20.9874	20.0115	20.4326	16.1489	17.4637	18.8932	19.075	21.6381	18.2371	21.1336	20.5517	19.5384	19.5686	17.9975	19.0937	20.7105
1.00762	22.2831	19.2808	24.7987	16.9022	20.071	15.7702	16.889	18.8664	20.269	16.0862	18.4122	19.294	18.2913	20.8979	15.7377	18.9567	16.9333	18.5801	19.0294	19.6213	17.7879	20.8248	19.8722	23.6983	26.2857	19.4677	23.1714	20.5837	18.8225	18.4997	23.2993	18.9676	17.963	21.1173	19.3919	20.3196	17.5883	16.8577	18.158	20.5004	21.9489	17.3517	21.5056	20.6325	20.1699	19.0484	19.9445	18.04	20.4522
1.01041	22.9455	20.7889	22.5112	16.0787	19.7512	18.2662	17.3064	19.7863	20.9603	16.3897	19.7597	18.7734	17.3309	22.3867	18.4772	20.2478	17.9752	18.949	20.7164	19.0581	18.1805	20.1415	20.0247	23.9856	25.5616	21.0011	24.6929	21.6873	19.3882	22.8282	23.9665	19.4031	17.3227	21.5338	19.8479	21.1353	20.3534	19.8737	20.3063	19.6589	22.6597	18.0337	22.6501	21.073	20.5007	17.6354	20.382	21.0554	22.1417
1.0132	22.9986	20.2964	19.3648	15.5682	17.7379	19.6589	18.6789	19.7975	19.737	17.1161	19.8546	18.4692	17.4515	22.5189	21.0113	19.7379	18.9826	18.2941	20.2349	19.5294	18.4276	21.3882	20.3395	25.0279	26.0362	21.4851	24.4362	22.1414	19.3709	24.7698	21.9808	18.895	17.6935	20.1446	20.68	21.43	21.769	20.1743	22.0613	19.3148	21.2902	19.5696	21.5179	22.6509	21.5925	17.4475	19.6234	22.8975	22.7449
1.01599	23.7249	19.5776	18.6277	17.8716	17.5663	19.3344	20.1347	19.5189	18.5117	18.3595	19.1534	19.253	17.6529	20.0737	20.8107	18.1175	18.9204	18.08	18.6735	21.2647	19.2793	20.0038	20.3589	26.761	26.314	20.6394	22.4959	23.0293	20.3694	24.4657	21.5989	19.2009	19.3536	21.0453	20.2571	22.686	21.2319	21.0301	19.6352	20.7419	20.0649	21.6262	20.0604	23.626	21.5176	18.667	19.9831	20.9726	21.2462
1.01879	22.2994	20.191	18.5037	20.733	19.1526	18.9614	21.0056	18.5633	18.7965	19.9409	18.9957	19.7443	18.0865	16.8616	19.476	17.2509	18.509	18.1609	18.9028	22.7768	18.9558	18.311	19.8365	25.6976	27.5049	19.6325	20.7936	22.4502	20.7643	23.3653	23.1839	20.5785	19.8476	21.4954	20.9095	22.6783	21.0585	22.3561	18.3036	20.2246	19.6386	21.3964	18.5854	21.3016	18.694	18.5444	20.6754	19.1758	18.3799
1.02158	18.5396	21.2292	19.012	22.9172	19.6751	19.8327	21.1991	18.9692	19.2144	20.6617	19.277	20.1995	17.7532	16.5251	18.3779	17.8245	18.5031	18.7387	20.0889	21.8955	19.3122	18.2212	22.019	23.6991	27.7805	20.0381	21.74	19.7631	19.0525	23.6525	23.8676	20.2766	18.825	21.6076	21.3221	22.1082	20.4622	20.6535	19.6323	18.9935	18.4466	19.3684	18.6475	19.4169	19.7198	18.3362	22.022	19.4351	18.908
1.02437	16.6494	22.2191	19.5951	21.968	21.037	19.5473	21.1934	19.9685	17.93	19.8983	18.358	20.5042	17.9358	17.6481	18.4478	18.6666	18.0459	19.327	19.652	20.3117	20.2544	18.5332	24.6059	22.5753	27.7123	20.3353	22.5155	17.022	17.823	23.3711	23.1696	19.2659	18.5675	20.9633	20.5007	21.2057	19.0051	19.5688	19.9012	20.6803	16.8929	18.4699	20.3806	19.8699	20.7636	18.1738	21.9987	19.5167	22.1202
1.02716	17.0687	21.5547	19.0913	20.4925	21.7412	18.6732	21.001	19.6337	17.3907	18.7749	18.3174	18.707	19.4927	18.2495	20.018	18.7693	18.3004	20.018	19.4078	20.6282	20.4417	18.4529	24.035	23.1594	27.8771	20.1705	22.6	17.6733	19.7809	21.7297	20.9217	19.6282	19.696	20.6112	19.8993	19.837	19.5943	20.6791	18.5092	21.5717	16.1929	19.5943	20.1252	19.6337	19.6392	18.419	21.3739	17.7013	22.922
1.02995	17.7842	20.943	19.4548	21.332	20.3384	19.9374	20.7359	20.4739	19.2189	19.3139	18.94	18.3447	20.9437	18.9754	20.0835	19.7706	20.1921	20.6559	20.1476	20.9906	20.1918	18.8299	20.3793	25.0769	29.5298	20.5462	22.6	20.1754	21.5943	20.1291	17.9061	20.2299	20.7982	20.4609	19.799	17.8233	20.3201	20.8039	18.2608	21.3218	16.7208	20.9464	18.8727	18.1197	20.3415	18.9201	21.4859	16.9885	21.6578
1.03274	17.7506	21.3312	20.7179	21.6914	19.8553	20.6773	20.7769	21.8212	21.0704	20.1461	18.6292	19.8787	21.162	20.0062	17.9799	20.2964	20.8143	20.3446	19.3374	20.7583	20.212	19.8782	17.8231	26.6989	30.8246	20.897	21.6125	20.8143	20.7281	19.9549	16.6122	20.641	20.6079	19.6524	19.9307	17.4583	19.9139	19.6794	20.5711	20.6454	17.7462	21.0065	19.0864	18.2756	20.8234	20.1386	21.7229	18.4812	20.5153
1.03554	17.2862	20.6958	20.5092	20.7644	20.0155	19.6334	20.5271	20.7782	20.919	20.5817	18.6461	19.5502	20.9564	20.1837	16.8076	19.1028	19.4078	19.2246	17.3538	20.629	21.202	20.2723	17.773	27.4247	30.9189	21.1659	20.7302	20.1489	19.3907	21.2883	17.6215	20.7552	20.1338	19.6402	20.6713	19.1169	19.9121	20.1396	22.7439	19.7552	19.5428	19.6646	20.6719	19.9707	19.5287	21.5408	22.1215	19.6423	19.3382
1.03833	16.2217	19.2416	18.9894	19.283	19.0317	19.1133	19.1377	19.2367	19.5263	20.8716	19.4449	18.8804	20.5883	19.424	16.8984	17.6717	18.8287	17.811	16.9391	20.8414	21.709	20.0818	18.8021	28.2023	32.6817	21.3005	21.1763	19.9153	18.985	22.5068	19.8117	21.3106	20.7222	20.6576	21.0109	20.8309	19.8224	21.4595	21.9343	19.6207	20.7169	18.7815	22.9283	20.351	18.4224	21.1997	22.2035	18.5747	18.1669
1.04112	15.7899	18.1962	18.364	17.105	19.2774	18.6058	18.3	18.3496	19.2363	20.3362	20.057	18.6335	19.4893	18.6933	17.7243	17.0533	19.9011	16.6595	18.6678	21.3261	20.2651	20.23	19.6812	29.1328	36.922	21.1976	21.8796	20.2907	18.3496	22.1598	21.7877	22.0263	20.1799	20.5594	21.0102	20.8328	18.853	21.3639	20.203	19.8696	19.9094	19.1598	24.8106	20.4643	17.526	19.288	21.5852	18.2139	17.494
1.04391	18.0091	18.3962	19.2346	15.7453	20.8095	18.0052	18.4561	18.2562	19.9475	19.1414	20.379	17.3903	18.3089	19.4215	19.1113	17.123	20.5097	16.4342	20.1798	21.6869	18.5675	20.1044	19.9891	29.6787	41.3254	21.7532	21.8791	21.4271	17.7467	21.3716	22.024	21.1669	18.3115	19.3087	22.3551	19.0007	18.2518	20.4102	19.2577	19.9167	19.8083	20.413	24.6635	21.9818	17.3908	17.3512	20.8013	20.5455	17.1564
1.0467	20.7762	19.4246	20.5789	15.6553	21.8279	18.8896	18.0275	18.8524	19.5318	18.0106	20.1309	16.2899	18.2188	20.6711	19.8283	17.6287	20.2836	16.6346	20.9598	21.1186	18.2992	19.4053	19.7444	30.7758	44.0842	23.0439	22.6005	22.9984	19.0714	20.9185	20.9142	20.051	17.5528	19.1003	23.497	17.5122	19.0417	19.5064	18.0473	20.4421	21.4009	21.174	22.9428	23.5623	19.349	17.1645	19.7233	22.2158	17.6999
1.04949	20.755	19.892	21.0693	15.5013	21.4381	20.2298	18.7834	19.4087	18.5018	17.9552	19.0196	16.1069	18.7516	20.8952	19.9752	18.2795	20.6233	17.6171	22.0484	20.242	18.2343	19.6546	19.3573	33.4669	46.7707	23.9882	25.6128	23.8857	21.5385	20.4763	20.4412	20.2054	17.4395	19.8344	23.0947	18.1499	20.8472	19.0523	17.6857	20.4832	22.1938	20.1796	22.1342	23.3922	22.2611	19.8363	18.4826	21.3571	19.3407
1.05229	19.3834	20.6348	20.9168	16.0106	19.026	20.6149	21.2422	20.8204	18.957	19.3931	18.1647	16.7069	19.3105	21.5761	20.386	18.8054	20.8206	20.1926	22.1351	20.4646	18.2681	21.7176	20.399	36.4248	51.1149	25.6459	29.3141	24.0735	22.7285	21.1038	21.808	20.1083	17.9758	20.0641	23.0689	20.0312	22.208	19.6679	18.2412	19.2017	21.955	19.5121	22.7589	21.5248	24.3692	22.7844	18.428	19.7092	20.3382
1.05508	19.6312	22.287	21.46	17.5389	17.6004	19.7137	21.5844	21.0487	20.1701	19.9758	18.1698	17.2212	20.1555	21.5607	20.5731	18.816	19.212	21.3607	21.3529	20.235	20.9766	23.7415	23.0906	38.0625	54.2571	28.9215	29.4701	24.4829	22.3378	22.0915	23.6011	20.1713	19.3662	20.4486	22.4269	21.121	21.5131	20.0019	17.4842	18.7113	20.9985	20.2211	22.8561	20.731	24.6321	22.7305	19.0532	18.074	20.1063
1.05787	21.5207	23.9663	21.2916	18.5373	16.5262	18.2713	20.6326	20.2946	19.3674	19.0525	17.9586	17.4505	20.0305	18.9576	19.6616	18.1636	16.7884	20.0527	20.7863	18.8153	24.533	23.3188	25.1632	40.4013	56.1326	30.5177	25.141	24.4646	20.4876	22.0661	21.6747	21.8101	19.6212	20.71	20.4844	20.4288	19.9838	19.2148	17.1212	18.7833	19.4358	20.7276	21.4184	20.6468	23.0743	20.5416	17.8503	16.4576	20.2157
1.06066	23.4003	22.8458	20.1087	18.974	16.7896	18.1933	21.2608	20.9571	17.6459	18.545	17.6274	17.9977	19.2919	16.7945	19.6791	18.5212	17.1196	20.2984	20.796	18.4569	24.1662	21.5453	25.3464	45.3716	59.1374	31.5021	23.9829	22.5162	19.046	21.9303	17.9778	23.9029	19.5671	19.8278	19.5981	19.0773	20.4551	19.4099	18.2021	19.0389	19.1066	20.5092	20.6702	19.7535	20.7199	19.9524	17.416	16.4151	21.2133
1.06345	23.5679	18.4275	18.4451	18.8876	20.2599	19.5499	20.8259	22.3682	17.6999	17.6032	16.6817	17.567	18.5847	18.3802	21.1162	21.0981	19.1304	21.7011	20.9066	20.2084	20.6143	21.1744	23.109	48.0667	61.527	34.0568	26.2463	19.4894	19.15	21.7222	18.3482	23.4916	21.466	18.7305	19.619	19.459	20.7346	20.4857	17.7498	20.5793	20.3162	20.6437	22.169	19.5408	19.0578	20.6776	20.7386	17.7217	21.7972
1.06624	22.3098	16.1214	17.8244	18.0266	21.9362	20.3439	19.0312	21.8936	18.7431	17.1345	15.2095	16.4013	17.0743	20.6785	20.0217	22.7488	18.6549	19.9405	20.5333	20.4024	18.6288	22.209	21.4602	45.0754	61.3953	34.5266	24.4082	19.3898	19.3871	21.016	21.2694	21.9554	22.0016	19.0451	18.7776	21.6829	19.5772	19.8583	18.1714	22.391	19.8277	21.7979	23.3287	20.87	17.9015	19.0355	23.7551	18.6985	20.8607
1.06904	21.964	19.406	21.545	19.3683	21.4046	20.7579	20.057	18.6665	18.6146	20.7416	15.6686	18.6959	16.6743	20.3825	17.2802	20.9898	17.8629	19.0161	20.4331	17.6591	18.8586	22.9131	25.0227	41.7781	62.3488	33.5538	23.4928	24.0971	20.9814	21.2673	23.8833	23.0495	19.7551	21.3203	18.2222	23.8856	21.064	19.5705	22.0103	22.7529	18.4164	23.7941	21.533	21.821	17.29	17.0865	22.6556	19.7783	19.3547
1.07183	19.7674	22.9023	20.8537	20.7221	20.6584	20.3558	20.0637	16.0701	16.5096	20.916	13.874	21.2859	15.9121	20.4398	17.8231	19.8388	18.584	22.2664	20.2171	18.6399	17.811	22.1786	25.0184	37.4785	67.3723	31.8296	22.0028	27.8597	22.3026	19.7079	26.3491	20.8104	20.4047	23.2059	16.7345	25.441	18.8734	20.6918	20.1659	19.6553	19.7675	23.2831	18.3765	19.874	19.4961	18.7972	17.4232	19.332	19.2384
1.07462	14.9083	19.9068	17.0095	17.5586	16.4043	18.2116	19.148	15.1003	19.5574	19.4776	15.0508	20.4272	15.9735	20.3277	18.8148	19.8704	21.0989	23.2228	18.8577	17.3694	16.2742	21.3579	24.6659	33.8237	69.0407	31.5507	22.5915	26.2898	21.4337	18.7924	24.3113	17.4326	22.2143	21.4077	15.2002	21.3227	17.0917	19.3479	17.9585	18.4433	17.8032	17.2553	19.1837	16.627	16.7432	19.6788	17.3602	20.579	17.3426
1.07741	15.6871	17.4507	17.1162	18.4156	18.6411	17.5099	21.2576	16.9663	18.6806	18.6281	17.5504	19.0231	20.8658	18.971	18.0138	19.5948	17.748	22.5535	17.6169	19.6278	22.3426	21.6654	26.8102	32.9557	61.66	33.577	22.9481	18.6421	20.7273	18.4156	27.2869	17.2447	26.5412	21.2955	18.7092	21.5218	17.5779	18.9689	20.667	22.2327	22.5216	16.939	24.6572	17.9245	18.4456	21.5549	22.8062	19.7786	19.3016
1.0802	21.2702	15.8779	21.8938	17.7112	21.1608	21.3223	24.9013	21.0352	17.4964	18.6395	20.0714	19.2534	21.4599	20.2339	20.4915	21.5015	20.3599	21.8816	22.1418	20.166	24.8708	20.0375	27.6452	39.129	55.8628	31.9984	26.0691	18.8758	22.6882	18.8702	24.2242	17.5775	23.8139	21.7128	20.28	20.3961	18.3986	24.2485	23.2391	23.1768	24.5624	19.5991	22.4137	21.3099	22.5909	19.2221	22.2232	20.9635	18.5188
1.08299	17.2817	16.4155	23.0541	19.5262	20.6208	19.8645	19.9327	21.9383	17.1682	19.0068	17.5506	17.2891	16.7523	16.965	22.0726	21.765	22.8887	18.0501	23.1486	18.8638	22.5346	20.0663	24.5843	38.0675	58.3859	32.2299	29.007	21.0012	23.3739	20.9548	23.7513	20.3876	24.2495	21.2297	19.7914	20.6791	23.8332	23.7521	21.0655	22.93	21.7658	20.3479	23.2148	22.0316	22.0407	17.0154	19.2825	19.2384	17.8354
1.08578	21.2085	17.988	18.6144	20.006	19.8367	21.6114	15.2392	18.0041	15.116	21.5934	18.34	18.5851	21.4685	17.4995	23.8978	21.4864	22.3864	16.981	22.0818	17.315	20.2018	21.1031	24.5853	36.2949	56.8039	31.6729	24.5704	22.023	20.5077	22.2497	24.5096	21.1212	22.1426	22.4946	20.8582	21.9751	27.5168	24.5393	17.4367	22.9375	21.5162	20.6296	24.5098	20.4635	21.7611	19.3482	21.8681	20.2494	19.9123
1.08858	21.6971	18.8206	18.0971	17.086	20.5085	17.7805	17.1771	17.7815	14.7339	22.5106	18.3846	17.6759	22.2404	18.0072	21.3202	21.948	22.5965	17.4255	18.5968	19.431	19.1148	22.4104	23.3369	34.2302	53.0515	31.1089	22.3546	21.548	19.1244	21.1018	25.7736	20.4462	20.8296	20.0966	18.2104	21.5434	24.9621	22.8579	20.1786	23.415	19.5099	19.6632	23.123	19.126	22.2227	20.2238	19.0673	16.6433	21.7559
1.09137	19.4827	18.2492	17.6386	16.4727	18.3743	16.1054	18.8436	16.4379	15.8095	20.8026	16.5881	19.1176	20.9606	20.3364	18.9245	18.2012	21.0252	17.0585	17.4254	19.7426	20.5285	20.5991	22.9402	32.1233	54.105	31.7374	21.3851	18.5586	19.3816	22.5094	24.1764	19.0095	22.9151	17.293	17.5823	21.2553	22.3148	21.7141	21.0544	20.7612	19.4435	19.717	20.9006	19.1383	20.7108	18.7549	18.87	17.9703	22.2497
1.09416	18.7685	15.4136	16.5202	16.8023	18.4657	15.8088	17.1266	16.1188	18.3323	17.8933	14.2988	19.0666	18.1823	19.64	19.0425	14.4158	19.6028	16.537	17.2369	18.1213	20.2727	19.1148	24.1184	32.6682	57.9296	32.6981	20.764	14.9803	19.8748	23.6965	21.7032	17.0469	22.6042	14.6522	18.7435	19.7604	19.9399	20.8891	21.8069	18.0557	19.0598	20.1767	17.7292	18.777	18.6992	17.3652	18.7009	18.1623	20.4612
1.09695	19.791	14.477	16.8834	18.2201	19.0001	15.4276	15.6983	16.6567	18.951	18.691	14.7281	17.6454	17.1296	17.2059	19.5808	15.0195	20.3389	16.0023	16.3016	19.5827	18.7823	20.7541	23.4181	35.7683	64.1744	35.7752	22.0837	14.6772	19.0764	23.4455	20.5792	17.7623	20.8488	15.2101	18.9864	20.5647	19.0719	19.5427	22.0292	18.0388	17.815	20.1449	16.2064	18.2822	19.6113	17.3463	18.4557	17.918	20.1849
1.09974	20.4706	16.7311	18.7009	21.0132	19.1886	15.7653	16.2947	17.0784	17.7719	19.7285	16.6919	18.7093	18.1359	17.3903	18.5962	16.699	20.6588	16.4755	16.2198	21.1262	19.6561	23.8261	22.2718	37.9406	70.276	36.9486	25.2835	18.2834	17.4724	23.2162	21.8472	19.487	20.4651	19.2681	20.1008	21.464	19.5812	17.9897	22.2145	19.6465	18.3025	18.9019	17.697	17.778	19.5822	16.969	19.1945	18.4868	21.2964
1.10253	19.292	18.2759	19.9584	22.5571	19.973	16.4994	16.4002	17.4978	17.0612	17.1848	17.9525	20.8317	18.8254	19.0216	17.1741	17.256	19.576	17.4491	18.167	20.0115	19.7279	24.1855	22.2606	38.4679	76.0021	35.0693	26.5906	21.6741	17.6421	21.9856	23.3284	20.4101	20.8898	21.3014	20.6328	20.8393	18.3347	16.7205	22.292	21.3755	18.5317	18.0463	20.5586	18.4717	17.7666	16.3984	19.0795	18.4194	21.0324
1.10533	18.971	18.477	19.3771	21.0105	20.0072	16.8851	15.883	17.746	17.4835	14.8221	18.5701	21.2022	18.5322	19.2535	17.3012	17.6485	18.5192	17.8289	19.7945	19.7981	18.3956	22.5402	23.3267	38.0363	83.1435	35.8602	24.3344	22.3115	18.3671	20.1566	24.9847	21.6961	21.4106	19.5222	18.9046	20.3255	16.1164	16.7125	21.226	22.4213	17.4597	18.3608	20.4692	20.3127	17.3911	16.7974	17.9208	17.4823	19.5292
1.10812	19.8378	19.0938	18.3077	20.2692	19.1629	17.891	16.8633	17.3333	18.4394	15.1035	18.7306	19.3426	18.5214	17.9752	18.8562	17.5252	18.0204	18.5089	19.589	22.0726	18.979	21.0795	26.3665	37.4994	90.8849	39.7452	22.5746	21.9975	18.3906	18.889	25.7002	22.6731	21.6888	17.4361	17.4236	19.1453	15.0256	17.1114	19.8928	23.0228	16.9176	19.7674	18.5735	21.176	17.7982	18.1848	17.6988	17.6431	18.7747
1.11091	20.2642	19.0326	17.5423	21.0164	17.1859	20.064	18.2527	17.8383	17.2122	16.0842	18.4602	17.0335	19.3415	17.4345	21.194	17.5013	18.1536	20.3048	18.9722	23.9955	20.3572	19.858	27.7726	38.8969	102.519	45.0101	22.5927	20.5492	18.6777	18.7221	25.4477	22.268	21.2321	17.2606	18.3229	18.0815	15.8499	18.4558	18.4533	23.26	17.7401	21.7397	17.882	20.9179	17.8415	19.959	18.7876	18.8151	19.2405
1.1137	20.0288	18.1536	16.9896	19.9089	15.426	20.3328	18.5613	18.7834	15.1526	17.4281	17.8082	15.9746	19.501	18.6611	22.4427	17.8222	18.8768	20.9992	18.7975	23.6343	19.9493	19.1846	27.0411	42.1964	123.295	48.8979	23.185	19.2916	18.4956	19.1408	25.4726	20.8294	20.0997	19.5557	20.0484	17.9968	17.5465	20.2642	16.6407	22.1572	18.9321	22.318	18.0382	19.3245	18.3339	20.7262	19.8682	20.0269	19.4118
1.11649	19.9596	18.7159	18.0109	18.6745	16.2693	18.1666	18.7845	19.9177	15.4076	19.4296	18.1381	16.1363	19.7823	20.0718	21.8402	18.391	19.9394	20.6111	18.8501	23.1995	19.4453	20.323	26.4772	47.0163	153.283	52.4732	25.3168	20.7295	18.0299	19.1205	25.4771	19.8066	19.5474	23.0716	21.9562	18.7694	19.1673	21.8034	16.7589	20.3502	20.0499	21.6242	18.6792	19.0448	19.6324	20.2425	20.584	21.0524	18.9655
1.11928	20.0182	20.3854	20.239	19.735	18.997	17.812	19.7586	21.8795	17.3656	20.8873	19.737	16.5845	21.0117	19.903	20.9747	18.4092	20.4359	21.4994	20.1344	23.4752	20.1336	23.5137	26.214	52.6178	184.814	59.2747	27.9935	23.0082	19.2226	19.0448	24.6696	20.9571	19.9626	24.5352	24.3088	20.4694	20.3242	22.517	19.3553	19.5161	20.427	21.7218	20.2169	21.4476	20.6303	20.1347	21.0901	21.4187	19.3777
1.12208	19.3345	20.4968	20.027	19.3078	20.2871	19.1588	20.376	21.7884	18.7164	21.3051	19.6496	16.195	20.3349	18.9037	20.2337	16.1644	19.8779	21.4828	21.4651	22.6051	19.6172	26.0139	27.2462	55.675	204.295	65.3497	26.8863	23.4898	20.7329	19.9386	23.4459	22.6931	19.832	22.8626	24.8161	21.2695	20.1621	20.7719	20.6046	20.1231	20.0694	21.5185	21.7865	22.0513	20.0363	19.6533	21.3475	21.2586	19.7309
1.12487	18.0398	19.6842	18.0688	17.3087	19.4726	18.9516	19.5983	19.9342	17.9783	20.4668	17.6117	14.9132	18.6165	18.8401	18.7717	14.2316	19.9733	19.0478	19.8916	22.1915	18.4314	24.7417	28.8291	54.3098	200.059	66.4161	24.2878	23.005	20.533	20.7956	22.747	21.849	19.1813	20.5756	23.1199	19.8299	18.9713	18.6174	20.1024	22.3496	21.7509	19.9227	23.0572	21.755	18.587	17.7116	21.8451	20.8212	17.7552
1.12766	17.5628	20.5994	18.4499	17.7901	20.211	19.5214	18.8156	20.4971	17.5208	19.8353	16.7489	15.6771	18.8	19.224	16.7272	15.5914	20.3401	18.7641	19.6857	21.578	19.994	23.2458	28.4482	47.4634	170.798	64.0937	27.3079	22.3418	19.1161	21.1402	23.5007	21.5881	19.6221	19.8794	21.6638	18.6642	17.9387	18.1041	20.4309	23.7461	23.4596	19.2263	22.3188	21.3997	18.5285	18.8582	21.4933	19.0734	16.2697
1.13045	18.6319	20.3587	18.1239	19.1244	20.8662	18.8479	17.7951	19.8981	16.2673	19.2392	17.1323	17.011	20.1162	20.5649	17.3478	18.4947	19.0283	20.4585	20.0475	21.0244	21.1361	22.1995	23.6854	40.275	126.036	55.4274	29.0012	20.7309	18.7125	21.4794	22.4691	19.5586	20.3972	19.3604	21.4183	19.0729	17.7519	18.252	20.4037	24.0388	21.5948	18.8151	20.8769	20.3774	19.0452	20.2308	20.7376	18.9704	16.7899
1.13324	19.5905	19.7731	17.955	20.147	21.043	18.8087	17.0361	17.6668	16.0003	18.1895	18.1231	18.2929	20.8713	21.4937	19.5198	19.9423	19.0477	21.3055	19.8035	21.7701	21.9622	21.3396	20.5695	35.0576	87.8797	45.7556	27.4765	19.8004	20.7698	22.1725	20.4677	17.8781	22.3649	18.8588	20.9478	19.607	18.1004	18.5553	21.2685	21.93	20.6833	18.5227	20.7211	21.1726	20.7247	21.0656	19.8696	20.0276	18.5958
1.13603	19.0979	20.9436	19.0508	20.4782	19.5614	20.994	18.0659	16.9418	18.3955	19.4538	18.2751	19.8502	20.5536	20.4284	20.7999	19.8918	18.5735	19.6925	19.8961	22.7848	21.9678	21.3108	21.2266	30.9408	64.4723	39.5475	26.799	19.9742	21.6741	21.9831	19.5993	19.6138	23.1426	18.1158	20.34	20.5232	18.2097	17.7841	21.3381	20.3458	22.1731	18.5525	19.9732	21.7822	21.2459	23.2217	20.058	19.7123	21.8283
1.13883	18.5328	20.2989	18.5424	19.6523	16.8341	22.7348	18.9641	18.7647	19.4043	22.3643	18.7652	21.2335	20.9544	21.2729	20.0517	19.0108	16.748	17.1507	19.4707	23.3178	19.9652	20.8058	21.6018	29.5501	46.8416	35.7959	25.9923	20.4557	22.1677	20.6781	19.0649	20.1985	21.5016	18.1066	20.34	21.8615	18.0754	19.1963	20.3804	20.5078	22.4721	18.9797	19.8428	19.8348	21.5543	24.0528	20.9207	20.6202	23.4631
1.14162	18.3481	18.3036	17.5136	19.14	17.2229	22.8503	18.3481	21.2101	18.0752	21.3904	20.1686	22.7015	21.0298	22.7577	17.3106	17.5431	17.3155	16.4535	19.0386	23.1321	18.4447	20.1075	22.072	27.6129	34.6246	33.459	26.2225	21.8444	24.0995	19.2052	19.079	18.7657	21.6689	19.3725	20.34	21.7991	17.6151	23.0965	20.4977	19.7194	21.6681	18.5373	21.7429	18.7095	21.426	22.8633	19.7332	20.028	22.7755
1.14441	18.3306	17.9246	17.8917	18.0488	17.9572	19.8541	17.3745	18.9931	17.8755	18.7958	18.5726	22.5063	19.3226	20.315	16.9751	16.6349	18.3378	17.4314	18.9507	21.7804	15.8911	20.2157	21.2055	23.6404	28.8803	30.3777	25.1582	22.9084	22.5267	17.6994	18.4129	16.7249	21.4698	18.9542	20.2525	19.9359	16.8419	21.2771	18.7216	20.5376	20.5594	16.5613	21.521	19.1516	17.0974	19.4008	18.6898	16.4978	22.7325
1.1472	19.3564	18.0645	20.5474	16.8191	17.8332	18.1527	17.0877	15.6083	19.7019	19.7893	17.1802	21.0433	19.5124	18.3355	18.3794	16.4175	19.3441	20.422	19.9753	19.8986	15.322	20.8922	19.8778	21.6475	26.2001	29.7716	22.4133	22.9332	20.1936	17.7285	18.6405	15.4796	19.324	18.7978	20.0933	19.0627	16.9504	17.6627	18.9632	21.0141	20.1035	17.1455	20.5649	19.6832	16.7237	17.2012	19.5865	16.4967	21.8696
1.14999	19.2666	17.7976	21.6737	16.611	17.8834	18.0604	17.9512	14.9901	18.9648	19.3363	17.9926	19.2872	18.7486	18.3797	17.9325	17.3507	18.2056	21.4511	19.5785	19.1213	18.2436	20.1523	19.9747	20.65	24.5718	26.7155	21.7245	21.9451	19.5493	18.3146	20.3519	15.2921	19.3186	19.9246	20.0782	21.1863	17.4734	18.0373	20.8898	20.9125	19.62	16.9294	22.1492	19.2993	17.6482	19.2393	20.6742	17.5341	20.2028
1.15278	18.219	16.8621	22.0584	17.2785	18.3405	18.8118	17.6357	16.0527	17.4052	17.9128	18.5563	19.545	18.0272	20.0776	16.9665	20.3004	18.2801	20.0745	17.869	19.7855	20.2113	19.4819	19.6583	20.8666	23.4217	27.6141	21.5605	20.5175	18.9793	18.1014	19.4246	16.4835	21.2934	20.9713	19.6538	21.6401	18.0948	18.1203	21.5155	19.8704	19.8813	16.5289	21.7777	18.5423	19.2999	20.9595	21.3793	19.2889	18.5905
1.15557	18.5708	16.0656	22.3954	18.0815	19.0691	19.7135	18.5295	18.2347	17.1846	18.987	17.6175	20.7526	17.7699	20.99	17.0558	22.2766	19.5599	18.4034	16.328	21.7584	19.9322	21.1184	20.8196	21.089	21.7893	27.143	21.8389	20.6134	19.2152	19.4811	19.5538	18.5863	21.2511	20.3383	18.4331	21.671	19.9289	18.0882	21.0583	20.2829	20.446	17.7353	20.954	19.4724	22.158	21.5792	22.4512	19.4694	18.2349
1.15837	19.6809	16.3517	21.1039	19.0893	18.459	19.932	20.6163	19.4087	18.6911	21.1308	15.935	21.1378	16.8487	19.7736	17.0449	22.4036	20.1877	18.0735	16.8313	22.7968	20.7688	21.765	22.6866	21.4811	20.4095	25.2452	22.2039	20.3797	20.3753	22.1177	21.0959	20.1084	20.084	19.8816	18.501	22.1485	21.1976	19.7203	20.8652	21.4763	20.5607	19.5002	20.873	20.5342	23.2448	22.0207	23.8641	19.3577	18.6854
1.16116	20.5496	17.89	19.4939	20.6042	16.9722	18.7736	22.0616	18.3341	20.1961	21.7408	14.9985	20.0383	16.4936	17.6491	17.4461	21.0052	19.9168	18.6022	19.4566	22.5715	22.2258	20.3263	23.4083	20.9228	19.9266	23.8882	21.4545	20.1589	20.7385	21.4841	20.1218	19.8102	19.9754	21.5476	20.3875	22.1377	20.6049	20.8638	21.4256	21.9152	20.6753	19.1216	20.3042	20.4334	21.4956	21.4695	24.7532	19.4249	19.3655
1.16395	20.227	19.3345	18.8512	21.0308	16.7916	17.994	22.3225	18.0775	21.0041	21.1299	15.2958	19.2228	17.7911	16.9547	19.048	19.5246	18.4796	19.641	22.2805	21.7963	20.4355	19.3195	22.9551	18.6545	20.291	21.7776	20.2853	20.9689	20.9936	19.6003	17.2298	18.737	20.3388	23.0286	22.254	20.9702	18.7336	19.6328	22.5031	21.23	22.1188	18.0521	20.4483	19.9183	20.5077	20.29	24.0981	18.4086	19.8285
1.16674	19.0695	20.1763	18.3859	19.8464	18.6505	19.072	21.723	19.0827	21.8184	19.7756	16.6988	19.4415	19.2161	17.6681	20.1613	19.7779	16.3033	20.4546	23.8566	20.5385	17.5208	20.231	21.4565	16.8594	21.9304	19.7826	18.9104	21.4563	21.0394	20.7921	16.2763	18.64	20.8205	20.9783	23.3963	19.4055	17.0884	17.6852	23.1381	19.5051	24.0739	19.3246	20.8495	19.7356	21.1768	20.6863	22.4232	17.7122	20.2172
1.16953	17.8613	20.9511	18.8695	18.2087	20.4451	19.1713	19.6041	18.9589	20.5497	18.7431	18.3691	19.7531	20.1368	18.6659	19.829	19.2085	14.3582	21.5187	22.7164	19.7608	17.4901	21.3122	19.8541	15.5038	22.3995	19.5473	17.6269	20.398	20.9599	22.8109	17.4294	20.1011	20.6427	17.7143	23.6787	19.1971	16.6597	15.7926	20.9695	19.0677	23.7778	21.661	20.7219	19.7932	20.7531	21.1811	20.5742	19.5438	19.2979
1.17232	16.6438	21.8932	18.7907	16.9661	19.8439	18.0471	16.5195	17.5892	17.5427	18.7441	18.9478	19.4289	20.9164	20.3307	18.3161	17.9544	13.5291	21.4996	18.7441	19.0414	17.7861	20.275	18.5927	16.1281	23.2979	19.5323	16.481	20.3095	22.2218	22.066	17.8188	20.7849	20.2408	16.8761	23.9481	20.0347	16.1982	15.0617	18.0145	19.1738	22.452	22.7801	19.6964	19.3672	19.8088	20.931	20.2569	21.6569	17.8428
1.17512	16.2292	23.6011	18.3969	17.5867	18.2691	18.9343	16.304	17.2202	16.891	19.4017	19.4025	17.9857	19.7454	20.3713	18.1674	16.3609	14.7527	19.7134	18.082	18.0112	16.6551	19.3403	17.4638	18.7849	24.5451	19.2853	14.883	20.5774	23.9851	19.8645	16.6255	20.5717	21.3436	18.6907	24.55	20.4776	15.797	16.802	16.6726	19.1224	21.2343	21.177	18.9058	20.1112	19.5031	20.4256	18.9688	21.1587	18.5253
1.17791	16.9961	23.0808	19.6083	18.67	18.4776	20.9703	19.3867	18.0761	19.2861	19.6258	19.8013	16.8942	16.5664	19.2907	20.2138	16.1752	17.0781	18.7058	22.0722	18.0272	16.0839	21.3635	15.995	20.2766	23.7787	19.4042	15.1753	18.6783	23.9531	17.5057	17.3289	21.2668	23.2182	20.9084	22.8055	20.5945	17.7422	18.2082	17.9861	19.2677	20.1709	18.3305	19.7703	20.826	20.3179	19.0212	17.1151	19.9307	20.6275
1.1807	17.8508	19.4239	20.5452	17.9667	20.5438	21.4376	20.5773	18.4622	20.6686	18.3312	19.177	17.8619	15.3265	20.3319	20.6011	18.1188	17.8253	18.8912	21.9966	19.1873	16.4187	22.2053	15.4032	20.1363	21.5203	18.0293	18.1533	18.7647	22.8659	15.423	20.1379	22.0779	22.3492	24.5558	19.5366	19.4909	18.5184	17.9446	20.2766	18.9934	19.9064	18.3996	21.7595	18.2077	22.0506	18.2486	18.7765	19.5631	21.6644
1.18349	19.5291	19.7926	20.7462	18.647	21.7705	20.5274	18.5622	17.9979	18.9763	17.9233	20.3853	17.6686	16.5092	19.8771	19.6501	15.6508	17.0611	18.016	18.5115	19.9911	16.9548	20.6307	17.6313	18.5093	17.4109	17.2722	19.5951	20.9785	21.7277	16.2779	19.0833	21.531	18.973	28.7464	19.9403	17.9728	15.9527	19.4568	18.6402	20.1105	17.8901	19.0737	23.1312	16.6317	21.169	20.2233	18.21	18.3483	20.769
1.18628	21.7588	19.7783	19.7891	19.4815	19.5886	17.2767	15.8887	16.6052	18.4216	19.6451	20.3615	17.0336	18.3395	20.0859	19.8929	17.0962	16.8176	17.5637	17.5161	19.1156	15.3386	22.6001	18.301	17.9841	18.4554	19.9152	21.6131	19.1852	20.0134	17.3619	17.2047	18.5695	18.4484	23.7405	20.0765	20.7815	18.9762	18.7604	20.348	19.1032	17.0483	17.7668	22.5645	15.926	20.8755	21.8458	18.0664	18.0077	17.5524
1.18907	21.4252	18.6839	20.5247	22.0362	19.573	15.8438	16.2799	16.2242	21.3167	16.5806	17.3213	21.2467	20.2496	17.1296	19.3875	18.8805	18.2374	20.1348	19.2224	17.3377	17.4258	20.7925	17.4378	22.0819	20.5342	19.3603	20.757	19.9545	19.565	17.3757	17.5846	19.3514	20.1603	22.7255	19.1971	20.4545	18.9847	15.7856	21.1427	17.7509	18.3754	18.8264	23.7646	16.4597	20.7689	19.7537	20.0412	18.851	18.1495
1.19187	18.2844	18.0101	21.6326	20.3544	17.4057	17.7738	17.4941	17.6465	18.4488	17.7274	17.0172	21.557	19.9634	17.4294	21.0979	16.871	17.4354	20.5598	18.7498	17.4085	18.5722	22.8889	18.3282	21.6599	22.7711	17.7184	20.2871	21.0357	19.0596	19.1067	18.626	20.2729	20.4833	23.2706	17.899	17.7944	17.1415	15.84	20.1089	20.4431	20.6682	18.3393	19.8604	18.4528	20.6212	19.6471	20.6826	20.5613	20.3181
1.19466	16.4551	18.5432	19.5322	18.4429	15.9565	18.0668	18.1658	17.8462	20.9316	17.8941	22.1019	18.3761	19.9526	19.2791	19.7833	17.8552	18.9741	17.9471	19.1394	19.9988	18.5673	20.6501	19.21	22.9997	20.071	17.9238	22.3285	20.5388	19.9248	20.0344	19.976	19.4817	20.9859	20.0661	20.359	17.4584	17.3392	17.2029	19.0096	18.9753	19.6069	20.5623	17.1177	19.77	19.2116	17.2772	19.368	19.9309	20.0551
1.19745	15.958	19.9802	18.3477	16.6014	19.0518	18.0271	19.7961	16.4584	22.171	20.1992	22.765	17.3363	18.7505	19.4775	18.3588	18.3067	18.0711	21.5469	19.3236	19.624	18.4109	20.7448	18.4424	21.9627	20.5106	19.3927	23.5838	20.615	19.6288	18.7072	21.0024	20.1258	21.1125	18.8826	19.1912	19.2107	17.4408	17.6219	17.7554	19.114	18.5238	22.4021	18.2029	20.7669	16.8207	15.9365	18.2426	20.9966	20.7498
1.20024	17.4166	19.2637	19.8619	15.4001	18.8284	20.1943	20.9954	17.6521	22.7233	20.2432	20.1626	18.0765	16.9545	19.4455	18.4507	19.0211	20.1441	20.4474	17.4782	19.0748	18.5127	22.0369	16.7189	20.8146	20.4285	20.2013	20.4017	22.1721	20.8568	19.3918	20.3435	19.8197	18.0532	18.0452	19.1215	18.2698	17.7917	17.6566	19.0176	18.5162	18.6504	20.6829	18.3657	20.1438	16.9967	18.4427	17.3744	22.1254	23.1132
1.20303	17.6772	19.3115	18.8876	16.1326	18.3822	19.0205	21.5678	18.2435	20.5758	18.1836	18.6406	19.4524	15.216	18.6356	19.1874	18.0925	20.8022	19.4024	16.7872	17.6947	18.2136	19.9411	17.7388	19.7673	18.8915	20.8139	18.3338	18.8911	19.7849	20.4825	17.3766	21.2932	16.3816	17.6816	17.5939	17.8861	16.2673	18.2915	18.4662	17.6734	19.5504	19.4693	16.2233	19.9117	18.7976	20.8202	17.3511	20.583	23.7257
1.20582	17.7718	19.4343	19.6673	17.9702	19.4902	19.5235	21.9955	18.3077	18.0913	17.8891	19.6541	19.2921	14.8676	17.4387	19.1267	19.7311	18.8735	18.632	17.6114	16.6198	17.9362	19.1794	20.9338	20.0456	16.8641	21.1486	18.4854	16.1624	17.6123	20.635	17.5142	22.3362	18.2831	17.184	15.8077	19.2008	16.5222	20.7444	19.577	17.4255	19.4239	20.3989	15.4265	18.8637	18.6694	19.9598	17.1076	19.3266	22.8409
1.20862	17.1718	17.4255	20.677	18.4277	19.5204	22.4685	21.8725	16.9669	16.4479	17.1156	19.6068	19.8239	16.1192	16.7188	20.3371	20.4306	15.926	17.5294	18.0386	16.7057	18.2561	19.203	22.1103	20.04	16.6537	21.5058	20.4834	16.5112	16.7961	21.2482	18.8329	21.6356	19.3365	17.243	15.8757	18.757	17.4444	21.5536	21.3414	17.8083	18.0239	20.148	16.4494	17.6868	17.0013	18.7437	17.4992	20.2142	23.8908
1.21141	16.1694	16.3371	19.7644	17.7222	18.2823	23.3679	19.8955	14.9425	16.6176	16.9361	18.4127	19.6656	17.336	15.5447	20.5225	19.3905	15.2373	17.503	17.4717	16.3086	18.4932	17.9933	20.9388	19.6622	17.3917	20.581	21.4313	17.453	17.3304	21.6423	18.8849	19.512	19.3156	18.3553	16.8285	16.9529	17.8077	21.3703	20.8388	17.4386	17.7639	18.1428	17.5753	17.7196	15.6732	18.8383	18.4161	20.4281	24.6151
1.2142	16.3304	17.3507	18.9177	18.6802	17.5284	21.5985	18.4353	15.04	17.9575	18.4429	18.7264	18.4122	17.7908	15.5826	19.0985	19.0971	17.1577	18.3384	17.1385	15.7905	17.6556	16.5614	19.609	19.6872	17.7908	19.8044	20.8294	18.1337	18.5404	20.7094	18.377	18.8342	20.542	19.0829	17.5398	15.979	19.3883	21.808	19.2793	17.5772	18.5641	16.6012	18.5641	18.5641	16.1912	19.0375	18.4661	19.4095	22.4597
1.21699	17.7066	17.9193	18.8597	20.2325	18.2817	20.0956	18.9859	16.8112	17.834	19.9268	21.1425	17.4715	18.0499	17.493	18.6576	19.2512	18.5693	18.389	17.2489	16.1085	17.2917	17.2056	19.4661	21.3226	18.1538	20.839	20.2446	19.8386	19.7748	19.8494	18.6132	19.8912	20.9814	19.3067	19.0801	16.8014	21.7051	21.4816	18.9441	18.8578	19.1031	17.3865	19.2965	19.4972	17.8657	18.6138	18.2623	19.1676	20.0532
1.21978	18.7421	17.2868	19.4838	19.6071	19.0994	20.662	19.5204	18.3793	16.9172	20.0436	22.7889	16.7614	18.6842	19.0478	19.1314	18.9704	18.4427	18.251	17.6321	16.3254	18.4013	19.5512	19.0843	22.6957	17.7599	20.8238	19.4154	21.1375	20.3393	19.3008	18.8067	20.3709	20.1811	19.756	20.3409	18.7652	21.7885	20.8661	18.5059	19.4352	18.8583	19.1542	18.7249	20.4457	19.6667	17.8382	19.0628	19.2602	17.9002
1.22257	18.7539	17.1955	20.4487	16.756	19.3176	21.0916	18.6491	18.6128	16.545	19.0638	21.5579	16.5949	18.7987	18.894	19.396	18.6217	18.5327	18.8049	17.9764	16.9147	19.5623	20.8065	18.2653	21.8059	17.9254	18.9141	18.6469	20.6196	20.4476	18.7994	18.5472	20.1461	19.8028	20.7384	20.4432	19.4888	20.5972	20.745	17.6946	19.3977	18.7473	20.3606	17.6532	20.6951	20.5215	18.3894	20.4196	19.4763	16.2962
1.22536	17.8759	18.3996	21.1517	14.4975	19.9992	20.4949	18.5536	17.4966	16.6454	18.5512	18.828	17.5731	17.8579	18.4219	18.5413	18.0463	18.6742	18.7615	18.08	17.5471	19.3588	20.528	17.4617	19.4155	19.145	18.1179	19.489	19.3727	19.567	18.5536	18.6103	19.8097	19.3848	21.1511	19.5905	19.642	20.3968	20.3063	18.2695	19.6275	18.8349	20.4687	17.142	20.3935	19.7251	19.1505	19.8464	19.982	16.432
1.22816	17.8125	19.2064	22.3757	14.302	20.4956	20.8951	19.2888	16.7944	17.0946	19.5612	16.7981	18.3466	17.3905	18.4555	16.4066	17.2882	18.4971	17.885	18.08	18.0683	19.2296	20.0611	16.7556	18.3583	20.2122	19.9258	20.7607	19.3588	18.3604	17.5731	18.2977	19.4635	18.7608	20.4401	19.0544	20.5489	20.2554	18.961	19.5722	20.3955	18.9704	20.7562	17.8221	20.4759	18.806	19.3801	17.9991	21.0076	17.2954
1.23095	19.1339	19.8758	22.7456	15.0402	19.5321	22.435	18.9771	16.9858	18.3907	20.9136	16.6441	17.9041	18.6514	18.2119	14.4543	17.2019	17.7503	18.1824	18.5367	18.9014	19.4387	19.5897	16.8671	18.7072	19.6471	22.6356	20.7822	20.115	18.1077	16.6831	17.7694	19.825	18.7486	20.1117	19.3564	21.7072	18.9959	18.8301	20.3342	21.0337	19.0375	21.9595	19.5264	20.6619	19.6419	19.7749	17.9571	21.9854	17.9559
1.23374	19.9622	21.9558	20.4131	16.2129	18.001	22.4083	18.4866	17.1042	19.8387	21.9547	17.8631	17.3231	20.0463	17.5608	14.5444	18.5621	16.4989	20.2158	19.7985	19.5388	18.988	19.4442	18.0422	18.5658	17.9156	24.0825	20.1789	20.3249	18.6274	17.9415	19.1756	20.3858	19.3844	20.4422	19.7413	22.2563	18.7989	21.0894	20.6054	20.7872	19.5451	22.7576	19.5404	20.3999	21.1411	19.8366	19.4409	22.4001	19.2058
1.23653	19.8059	23.1284	17.8615	18.0796	17.1919	20.5149	18.2612	17.2089	19.487	22.691	18.6426	17.3425	19.6975	17.4134	16.3485	20.4425	16.5048	21.8242	20.535	19.7113	18.9846	21.2052	19.0362	18.4038	17.8292	23.9426	19.6517	20.2463	19.234	19.9179	21.5486	19.8807	20.3276	20.2122	21.0217	21.1338	21.1829	22.2403	19.9607	20.6253	21.5091	23.2628	16.9016	19.8417	21.2413	20.0271	19.9558	22.8267	20.4568
1.23932	19.1316	21.6744	16.9634	19.7766	17.4606	20.2251	17.1244	16.7842	18.321	21.2139	19.0268	17.3411	18.4873	18.1306	17.4733	20.3545	17.7928	20.9231	19.1959	19.1937	18.7943	23.562	18.7446	18.5921	18.8077	23.362	19.8907	19.1834	18.6455	20.8535	21.9914	18.7905	20.6654	20.2302	22.7261	18.9547	22.5639	20.5778	18.8413	20.5667	22.9811	23.2778	15.1664	19.1335	20.2503	20.7866	18.9438	22.3234	20.8713
1.24211	18.0959	20.3836	17.3255	20.4645	18.8197	20.9754	16.318	15.6081	19.0446	18.5638	20.0761	16.5378	17.467	18.5918	17.5545	18.9225	19.6296	17.8332	17.2282	18.4809	17.7608	21.623	18.0595	19.1188	18.3403	23.2427	20.993	17.2275	17.1106	21.3577	21.7398	17.3896	20.1295	20.9705	21.6903	17.2607	20.9132	19.251	18.5388	19.1574	21.9154	19.9554	15.426	19.1602	18.9343	21.0364	17.8015	20.9756	22.0318
1.24491	18.3933	20.2259	18.2534	19.8968	19.9335	18.6477	17.1136	14.8452	20.4861	18.1853	19.9346	15.2381	17.1169	18.4271	17.6776	18.7649	21.4134	15.1502	17.0671	17.9021	18.451	17.6032	18.2295	19.4585	17.6289	23.4009	21.1711	16.7778	16.7392	21.2098	22.3425	16.8067	19.9819	20.9624	19.7156	16.3222	20.3529	19.4015	18.7728	18.0407	19.8364	15.4838	16.3149	20.7201	17.1111	20.4688	16.9558	20.6377	22.5071
1.2477	19.9633	20.4469	18.0026	19.299	19.7283	16.7475	18.3736	16.0063	20.7592	18.7343	17.6032	15.3046	19.0917	19.0439	17.8828	18.7983	20.5508	15.1448	18.1687	17.4224	19.0648	19.0326	19.3703	17.549	18.2139	22.7772	20.405	17.9798	17.3684	21.1921	21.9906	19.1901	21.2681	20.8542	20.9197	16.3336	22.2414	19.4229	19.1623	18.7277	18.8126	16.106	19.11	22.1773	16.4835	19.7357	16.7543	20.6968	19.7412
1.25049	19.8173	21.2708	18.9712	20.8894	19.6462	19.3861	20.2191	20.8101	20.6859	19.6025	16.4254	16.7289	21.4365	19.2776	19.042	18.2156	19.4293	16.3328	18.3876	19.1378	17.3189	21.8472	20.9552	16.7118	19.9606	20.9602	19.6983	19.6428	18.389	22.1885	21.1273	20.3587	24.1142	20.5221	21.9846	15.8629	23.1662	18.7836	19.5495	18.5171	19.9707	18.9641	21.0317	21.3004	18.0416	19.5178	18.6294	21.5069	18.7308
1.25328	18.3595	18.9943	19.9372	20.5864	19.7365	20.5974	21.1826	22.2566	19.0279	19.6711	17.1106	16.9897	20.2412	17.5176	18.7402	16.9143	19.3506	15.9928	17.0064	18.0103	16.3577	21.7427	20.469	17.1653	19.7356	19.4129	18.4362	18.7136	18.2668	21.0179	19.9954	18.6564	24.5836	18.5959	21.4531	15.2445	21.733	17.9893	19.6904	18.0839	19.031	19.3431	20.5835	17.8329	18.262	18.1073	18.5143	19.9946	19.7931
1.25607	17.5717	16.2382	19.2307	18.0022	20.3263	19.5463	20.1744	19.0094	16.075	18.9745	16.5277	16.8153	17.5081	16.6582	18.4278	16.299	19.6255	15.7965	17.6226	15.0991	16.8096	19.6886	19.4885	17.4262	18.0623	17.4791	18.0869	16.4045	18.2158	18.9658	19.6866	16.9844	22.2197	17.1528	21.0019	16.5075	18.1821	18.4593	19.371	19.042	17.8095	19.2891	20.7893	16.8312	16.7442	17.9056	17.9881	17.3419	20.6741
1.25886	16.9718	17.6628	19.6115	16.0866	20.0748	18.9771	20.5012	17.4061	15.692	18.228	15.8291	16.2331	18.1146	18.7446	18.0662	15.7674	19.4163	15.4744	19.2509	14.2785	17.5027	17.5594	18.7458	18.2461	16.4594	15.4938	18.2155	15.3301	18.1227	19.6444	21.9787	17.5168	19.3186	17.4025	20.2443	19.792	16.1935	19.1736	21.0369	20.0131	17.3121	18.957	19.7126	18.6182	16.5437	19.5641	21.5458	17.5877	20.0617
1.26166	17.7767	19.2081	21.0474	16.6486	19.1509	19.0249	19.4523	18.7573	17.2582	17.3135	15.3931	17.4446	18.7487	20.9219	18.6281	16.5545	18.2036	16.6504	19.2081	16.3127	18.2941	15.334	18.4454	19.0321	17.5959	15.3654	18.6619	16.525	18.2331	20.8862	23.0288	19.6732	18.5709	18.4473	17.77	20.765	16.3404	18.3863	20.5853	20.3123	18.2326	16.6429	18.3881	19.9131	17.8062	21.0154	22.1664	18.5709	19.7581
1.26445	18.242	18.1147	21.5796	18.048	18.7228	20.0061	17.7626	21.3328	17.7379	16.5854	16.521	19.9063	18.4461	20.5805	18.4402	18.3702	18.0054	19.1217	18.1579	17.7242	19.2334	16.1716	18.4408	20.0957	18.9031	17.0068	18.3638	18.3116	18.2018	19.9236	23.1616	20.8018	19.0483	19.3118	16.3778	19.1162	17.3762	18.1129	18.9498	21.0796	19.9765	15.4723	18.984	20.5118	18.279	22.403	21.1613	19.2589	19.8024
1.26724	18.0982	16.7787	20.9084	18.3473	17.8089	19.2774	17.6811	22.1493	16.8718	17.9639	19.0586	20.0626	19.4436	18.1866	17.1646	18.5215	18.4313	20.4239	17.1227	17.004	18.4881	18.4742	18.5533	19.6891	18.2318	17.8012	16.3897	19.0368	18.8756	19.7649	22.8442	18.9079	18.163	18.8843	17.2052	19.1096	19.2211	18.2758	17.9859	20.9571	19.3966	16.6909	18.9167	19.1336	17.2282	21.1876	22.5339	19.6617	20.0288
1.27003	16.9647	15.9126	20.1271	19.3113	17.7541	16.4368	18.8737	20.5648	17.0623	19.5926	19.8281	19.4342	18.7012	17.0727	16.5559	19.3929	16.7269	20.4406	16.3918	16.8686	18.5402	17.1963	19.5339	17.1359	15.9577	17.6716	16.5961	18.379	18.1103	21.2942	21.1341	16.4252	18.202	17.3498	17.3166	18.4387	19.4557	18.6932	17.9889	19.5065	17.6976	17.2373	19.6096	16.0829	15.8648	17.9222	21.5726	18.833	19.0762
1.27282	19.8529	17.4432	20.3638	20.1252	17.961	16.3985	20.929	19.9817	18.7068	19.6313	18.9629	20.5459	17.3622	16.888	18.0438	20.865	15.0443	17.6902	17.6942	17.7355	21.7255	15.537	19.146	18.4028	14.6826	18.4748	18.1646	20.2507	17.1182	22.0484	20.2011	17.001	19.6207	17.09	19.3936	19.2802	20.2738	20.2487	18.9146	18.2646	19.0349	19.1361	23.1962	16.6026	16.8034	17.1897	18.8604	18.8778	17.8617
1.27561	23.2762	18.7814	21.9164	19.1402	16.8177	18.8732	19.1827	18.5071	19.3356	15.8439	16.9407	18.4599	16.7263	18.4405	20.4684	18.8945	15.433	16.7771	19.4038	18.1878	22.0564	18.2786	18.9296	19.7443	18.2815	17.9556	19.681	20.7199	19.2638	20.6056	20.8747	18.515	18.7516	16.5408	20.0297	21.0717	19.4714	18.9286	17.5828	17.4911	19.3415	19.2794	24.7075	19.0587	15.9581	17.4046	16.5374	19.568	18.5788
1.27841	20.1923	19.8696	19.3714	16.528	17.2859	20.5855	17.6307	18.6686	20.7847	16.814	15.0505	18.7017	16.7426	19.5849	19.0214	17.7694	15.0688	19.0988	18.9007	18.8294	16.8104	17.793	19.7077	20.8357	19.9527	17.8732	20.8353	22.7846	17.7712	19.3537	20.3153	19.7051	18.1706	18.5493	16.8744	17.9705	18.3865	19.7025	17.8224	18.9295	17.7233	19.0908	21.4818	19.9368	15.1919	18.6131	17.2788	16.9048	18.0551
1.2812	18.3462	20.7078	18.3851	16.4406	17.9085	22.1544	15.672	17.3776	19.2495	17.2473	16.0509	16.7817	17.3265	17.1619	20.9545	17.0658	14.6396	19.6634	16.212	19.2557	18.5693	17.2885	18.6115	19.203	19.9587	15.8755	19.6347	21.8257	18.1614	19.8117	17.3413	19.3635	17.6512	19.8814	14.4098	16.3492	17.3382	18.5527	18.6051	18.6519	16.4857	19.1577	20.33	19.3645	18.5634	17.0992	17.418	16.8219	16.3718
1.28399	20.5389	19.7118	19.4723	18.4214	16.1173	20.6748	16.8473	17.5515	19.965	16.8319	16.9391	15.14	17.6874	16.2956	18.2059	17.3012	18.0374	16.6129	17.1214	18.1854	21.4103	18.2505	18.5509	17.7053	18.4903	17.0496	18.5408	19.8719	17.5281	20.7488	17.4205	19.1663	18.6102	18.3086	17.0737	18.6854	17.7494	17.9068	19.2492	20.4237	17.329	19.017	19.3693	19.4405	17.6013	15.5077	18.4498	21.1437	17.9413
1.28678	22.3442	19.0526	19.0657	18.0329	15.1978	19.0533	17.8099	16.7196	19.1577	16.657	18.4381	15.9518	19.0816	17.3336	17.1074	16.0806	20.5189	16.6899	17.4974	18.4535	20.9994	20.0811	18.4231	18.7167	18.5348	18.2752	19.4021	18.6698	18.7042	20.3187	18.6102	15.5961	19.9176	18.4326	17.6372	21.2698	20.5711	17.0249	21.0085	19.7569	21.3464	20.7583	16.9231	21.778	16.5607	16.2647	18.7001	21.2302	20.7578
1.28957	22.17	19.1989	19.2059	17.6959	18.7668	18.3116	17.9398	16.9597	18.4824	18.5976	19.0653	16.3654	18.0889	18.6304	17.9699	16.6266	19.0728	17.7738	17.5694	20.7074	20.2916	20.179	18.7439	19.3596	19.2061	18.1612	19.836	18.2694	20.2502	19.5121	18.6891	15.9827	18.0836	19.4014	19.1967	22.6851	21.7695	16.2761	21.9099	17.9949	21.5409	22.5441	16.8166	21.7403	16.834	17.0718	19.3769	20.041	20.729
1.29236	20.153	19.6376	19.5011	17.1624	21.6269	17.5491	18.0606	17.3693	18.2872	19.3947	18.3302	15.0483	16.8049	19.147	18.2718	16.9623	16.7954	16.8861	16.4058	21.2611	18.3559	18.983	18.3562	18.625	19.8389	19.3075	18.021	18.527	20.5418	19.7941	19.2094	17.0968	16.6028	21.7694	21.596	22.4976	21.3414	17.9615	20.9885	17.7454	19.1137	22.3599	18.8184	19.9203	17.068	17.171	19.0592	19.1026	20.5937
1.29516	18.4882	20.3733	19.9602	17.8291	21.1971	17.0332	18.4034	16.9149	18.2454	19.2587	16.9905	14.8134	17.01	19.6874	18.7317	16.0236	15.928	16.7747	16.0668	20.3881	16.6892	18.6421	17.3061	18.9516	21.5755	21.5888	17.0181	19.2433	21.0879	20.3206	19.3417	16.8159	18.2152	23.3477	21.8231	21.3768	21.2506	20.0914	20.5007	18.0217	18.5659	21.2336	20.9372	19.5403	17.5348	17.6017	18.1048	18.4297	21.3799
1.29795	18.5204	19.8597	20.3017	19.4466	20.1922	17.6116	18.5091	17.5183	19.2176	19.58	15.6079	16.0795	16.6661	19.9823	18.8665	15.8664	15.4428	17.7758	17.184	19.1151	16.9532	18.6952	17.735	19.0434	21.3711	21.8587	17.3975	19.1069	22.6758	19.2237	19.2641	17.7442	19.1906	21.9332	21.3583	19.971	20.1834	19.9273	20.6917	19.496	19.2487	20.1157	21.257	19.5774	17.9429	18.0209	17.6895	18.9021	20.7309
1.30074	19.1863	18.1984	19.1473	19.5275	19.5565	18.675	17.8278	18.6956	20.0747	19.1051	15.9918	17.6551	16.3128	19.3573	18.3659	16.2629	14.6316	18.2479	17.0021	17.4581	17.4503	18.615	18.872	17.6345	18.6912	19.8281	16.7952	18.0879	23.6006	17.3985	19.8708	18.3475	17.6892	19.6059	20.9903	18.6518	18.7171	19.0957	20.4343	20.9082	19.2073	19.2599	19.4126	19.1647	18.2869	17.9804	16.9999	19.862	20.1199
1.30353	20.2665	17.769	18.5041	20.1923	19.3639	18.4265	17.463	18.8126	20.2544	18.9456	18.6545	19.5877	16.5578	18.8559	18.1802	16.8697	14.8029	19.3378	17.2039	17.1711	18.1422	19.0511	18.8239	17.7335	17.9478	18.1324	16.6621	18.155	22.313	17.2255	19.7663	18.9509	16.5774	17.824	20.1447	18.8635	19.1728	19.2586	20.308	19.6071	18.4625	19.3533	18.3141	19.7817	19.3845	18.2233	17.3689	21.2515	21.0623
1.30632	21.081	18.1823	18.8661	20.8213	19.0839	17.2767	17.6876	18.2694	20.1065	19.1816	20.7509	19.5257	16.216	18.4983	18.1048	16.7718	16.7879	20.4041	18.2718	17.1556	18.7175	19.007	18.3944	19.1381	17.9513	17.4711	17.8061	19.4038	20.4357	17.8399	20.1506	19.3623	17.3484	17.7135	19.6283	19.8362	19.5652	19.2136	19.8043	18.8077	19.0711	19.9713	18.1838	21.4781	21.5431	19.3507	18.627	21.4995	21.5231
1.30911	20.303	19.1726	18.8438	20.7199	18.1934	17.3491	17.2969	18.1003	19.8492	20.0463	20.1222	17.6737	16.3041	19.1452	18.4518	16.3528	18.8879	19.3792	19.8117	17.0067	20.11	18.0552	19.1862	20.1379	18.1615	18.0435	18.6118	21.1545	19.1705	18.1696	20.1744	19.8968	18.8549	17.3932	20.2549	19.565	18.5328	18.5596	18.553	18.9344	19.9647	19.9535	18.3702	22.3924	24.1389	21.1059	18.8236	20.7502	21.4983
1.3119	18.6013	19.848	18.4665	20.891	17.4889	18.5578	17.185	18.0399	19.2015	20.8986	17.9418	17.0641	17.5726	19.9057	20.0351	16.9261	20.6645	17.6193	20.8647	16.9807	21.5026	16.3752	20.696	20.2999	18.8889	18.6923	19.9935	22.0516	18.3533	18.6855	19.5735	20.1136	20.2344	17.4353	20.9617	19.6605	17.8612	18.2631	18.3695	18.5458	20.2344	19.233	18.9674	21.8813	23.6324	21.9163	18.5066	19.7174	21.2112
1.3147	18.165	19.2335	18.9494	19.6711	17.9472	19.0004	17.6171	17.3739	18.2671	20.4236	16.7889	17.3721	18.5842	19.4243	21.6532	17.7807	21.0205	17.0206	21.1163	17.2091	21.1399	15.3513	21.0205	19.7077	19.1991	18.1313	21.2417	20.7519	18.1944	18.3518	19.1279	20.0924	21.7845	18.429	20.6581	21.6083	17.3528	18.3388	19.6661	19.1651	20.1138	18.6493	19.2918	21.508	19.5009	20.7088	19.6556	18.8361	19.9303
1.31749	19.2647	17.6735	19.0982	17.9197	18.1759	18.9108	17.4265	16.615	16.7686	18.7467	18.125	16.2827	18.1831	18.4466	20.9753	17.566	19.3735	17.6289	20.4962	17.9839	19.1675	16.2596	19.1011	19.2983	19.1934	18.6668	19.3143	17.4878	18.4726	17.6901	18.3245	19.5408	21.4926	18.2861	20.6385	22.8276	17.9046	18.2483	20.2659	21.0987	19.1885	19.6024	19.4587	22.0486	16.0672	19.5069	20.9141	18.8633	18.8245
1.32028	18.7765	16.3827	17.807	18.535	17.195	18.8542	17.8002	17.9184	15.5355	17.3912	18.4679	15.1501	16.7228	18.6158	19.6015	17.0356	19.3209	17.7414	18.9722	19.5002	18.1457	16.6917	16.8166	20.0197	19.6719	18.6284	17.8008	14.9486	19.2582	19.6024	17.4721	19.0343	18.6746	17.4685	22.0016	20.7075	20.0676	18.027	20.2282	20.6157	20.3929	20.7389	20.6302	22.8905	15.8377	19.8864	21.3168	18.3492	19.8786
1.32307	18.0288	15.4488	18.1293	20.3791	19.2467	18.3694	19.8033	18.4224	15.6272	19.3352	17.4976	17.7936	15.4488	19.0527	19.6915	16.2607	17.7368	18.0565	18.8504	20.73	17.4574	18.6242	16.6007	21.6962	19.9425	19.8024	17.8303	16.5205	22.3016	21.8522	18.3175	17.2482	18.2029	18.2157	22.2843	18.0161	21.2545	18.5205	20.1588	16.8885	22.2729	21.0622	20.8465	19.8038	19.1159	21.521	21.2716	17.5308	23.3864
1.32586	21.298	16.0634	17.2458	20.5815	19.2748	18.5667	20.5834	16.3204	14.9488	22.8279	17.9691	22.77	16.0634	18.5735	19.4497	13.7782	16.4565	17.7412	19.0282	18.4886	16.3117	20.2889	14.6488	18.846	18.3813	19.6629	18.0837	16.8755	21.8293	20.2021	19.7972	15.4867	19.0584	17.0678	19.9057	17.1509	20.8354	18.5242	19.0671	15.3283	21.6777	21.6554	18.7812	16.9993	20.2975	20.7381	19.125	18.3234	23.7775
1.32865	22.9322	18.0644	15.1902	20.5053	19.2219	18.1363	20.2049	17.4529	14.4548	21.9738	18.363	21.9641	19.8128	19.4933	19.4996	13.3752	16.0173	16.6731	17.4014	16.3045	15.4352	18.3665	14.5002	15.4175	18.9594	19.756	21.1501	16.4183	18.9514	17.3569	20.8477	17.4024	17.621	17.6739	19.7072	17.6227	19.9241	17.1758	17.5858	17.5576	19.9614	21.9363	18.1152	18.8738	18.4618	17.3712	17.202	17.2232	23.2682
1.33145	19.3716	19.1391	14.8722	21.6712	20.7075	18.3899	19.3748	18.2855	15.285	18.0456	18.9525	17.6684	19.8838	19.3582	19.7585	15.3535	14.5324	17.1268	17.795	16.6917	17.1452	17.6491	16.7197	16.0113	19.5514	22.5995	22.9839	17.2566	17.835	19.3314	19.7981	19.2619	18.37	23.0598	21.1889	17.2987	19.2337	17.1164	16.6709	18.3266	20.0095	21.4143	18.9197	18.3697	17.407	16.5832	17.5309	18.2021	22.6523
1.33424	16.5145	19.5893	16.7081	21.7639	20.2769	18.1878	19.4774	16.5758	16.5783	16.9252	20.1808	17.5107	17.601	17.1063	19.7011	16.0258	14.364	19.3742	19.0417	17.8764	20.1871	20.2042	17.071	17.3298	17.4239	21.5536	21.2449	17.2233	17.6213	22.4184	17.6563	19.3861	21.3276	25.4	20.0653	17.8963	19.6665	18.5538	16.6107	17.9793	20.5679	20.7784	18.5628	16.4644	18.133	17.5339	17.6899	20.4301	20.6874
1.33703	16.8501	18.7189	19.4123	19.9555	19.952	17.1016	20.389	17.2422	17.8723	18.3188	18.9648	18.9403	17.8392	17.0754	20.6106	17.0517	14.6428	20.3428	17.0238	19.4257	21.5553	22.0447	17.5451	18.473	16.7026	18.7159	19.7454	17.8451	17.0346	20.1658	16.3482	20.5475	19.714	23.531	18.9185	21.02	20.3572	18.3695	16.722	19.2026	18.689	18.9831	18.4694	16.6645	18.184	17.8793	18.0328	18.6018	20.5014
1.33982	17.9717	17.0955	19.8845	18.4292	18.876	18.9078	19.276	18.4594	17.9378	18.9008	17.3446	18.6944	16.9618	17.8728	20.6624	18.4933	14.676	18.335	14.7376	19.7285	21.846	21.7594	17.4234	18.8227	17.255	19.0546	18.8526	19.2667	15.38	17.2627	15.3035	20.2923	16.1886	22.0085	19.1807	22.49	19.6444	16.8186	16.7935	19.0063	17.6328	17.3347	18.4941	16.6304	17.4496	18.9237	19.1153	17.9173	20.2424
1.34261	17.9334	18.1186	19.2175	18.3102	17.583	19.5648	17.4169	19.4263	18.0072	19.6379	18.477	18.6072	17.9412	18.0494	19.2574	18.4488	16.9542	16.5713	14.9223	18.9076	20.8265	20.5522	16.5933	18.6064	18.2976	19.0615	19.238	20.1921	15.2874	17.6608	16.1468	18.1488	16.0668	20.6879	18.8125	21.2931	19.0426	16.5787	18.0681	18.428	19.3557	18.4407	18.3266	18.5659	19.4287	18.9667	19.2885	17.9155	19.8149
1.3454	17.5748	19.0734	18.7649	18.4999	17.592	18.3583	16.3926	19.0557	18.9906	21.7528	19.1698	19.1778	19.1763	18.1904	18.2437	18.3111	20.4245	16.493	17.6723	18.7156	19.0739	20.2324	16.7465	19.2296	18.8486	20.5748	20.1046	19.8598	15.834	17.3224	18.0718	16.7037	17.746	20.4015	18.4052	20.0359	19.9014	18.4456	18.792	19.8652	19.0596	19.8079	19.7688	19.4081	20.6197	18.6067	19.4778	18.0688	19.6694
1.3482	18.3969	19.0551	18.1991	17.8032	18.6682	17.7165	18.4671	18.2015	19.5482	21.9288	18.036	18.2756	18.3893	16.389	18.2118	18.4334	21.6922	16.3744	19.5688	19.8716	17.7626	20.3212	17.2021	19.9927	18.4911	21.9657	21.5328	18.445	15.781	16.0802	20.0533	17.0866	20.7515	21.1835	19.5587	20.3077	19.8656	20.4811	18.394	20.5901	17.9053	19.8317	20.267	20.1962	19.5786	19.3892	20.1014	18.3843	18.6891
1.35099	19.9327	18.2508	17.972	17.8214	18.9836	18.6023	19.7262	17.5665	20.0469	19.9463	17.8806	17.3758	17.543	14.8054	18.7594	18.9169	20.6946	16.8703	19.2045	20.0245	18.0061	20.2053	18.185	20.0791	18.1861	21.7495	20.9102	17.517	15.4939	16.6767	21.2211	18.0738	22.4066	22.1006	21.8455	20.8405	18.8556	20.4796	18.255	20.1488	18.3184	18.5075	19.6658	21.2738	18.6048	20.6177	20.4063	18.9865	18.5088
1.35378	20.7078	17.1733	17.853	17.7753	18.4609	19.0177	18.6514	17.727	19.9555	18.8954	17.9954	17.7837	17.9125	15.4417	18.7574	18.9744	19.5147	17.7547	17.7173	18.7707	18.7995	19.3437	19.6111	19.0574	17.7667	21.499	18.3745	17.8723	16.7788	17.7339	21.3749	18.8898	20.9818	22.2964	22.9905	20.5037	18.9676	19.7868	18.7525	18.6725	19.7256	17.0935	19.1269	22.0355	18.9553	20.293	20.3542	19.1514	19.6111
1.35657	19.8142	16.2567	17.3176	16.5341	18.0361	18.3139	17.3559	17.8567	18.6763	20.093	17.7797	18.5578	18.7117	16.4743	17.8368	18.1163	18.9816	17.9642	17.0604	18.0365	19.2361	17.6073	20.1629	16.9325	16.7065	21.8067	17.3428	18.7298	19.0476	18.0057	20.5632	19.2151	19.1079	21.8019	21.6912	20.0684	19.7416	19.8669	19.1052	17.7979	20.4143	16.3959	18.7068	21.5858	19.8471	18.923	20.371	18.4752	20.168
1.35936	18.4166	15.9567	17.1608	15.1962	17.6259	17.3974	17.1643	17.6641	17.479	20.2439	18.8536	18.465	18.9815	16.6112	17.6179	16.7855	18.5649	17.4863	17.2483	18.2615	19.5714	16.0279	19.5245	15.5547	16.5289	20.8949	18.4364	19.1512	19.5312	17.914	19.0485	19.2285	19.2901	21.3629	18.6988	19.5429	19.7574	19.5869	19.1697	19.6108	20.288	17.3334	18.98	20.2673	20.296	18.6706	20.9643	17.393	19.8536
1.36215	17.6251	16.4883	18.1961	14.9889	17.837	17.0679	18.1355	18.9588	17.3492	17.4267	19.5306	18.1591	18.5988	17.7654	18.0567	16.7536	18.5958	17.771	16.1216	19.1826	19.0553	16.6289	18.4162	16.8076	17.7529	18.4334	19.4453	19.3575	18.2098	17.5914	18.3035	19.2073	19.7441	20.6708	16.6699	18.6699	19.9198	18.8548	18.9499	21.753	19.6962	19.3055	19.8925	20.1554	20.2985	19.4108	21.8087	16.5729	20.267
1.36495	17.9263	17.4096	19.1315	16.395	19.3725	17.4826	18.5639	21.3295	16.734	16.1314	18.2945	18.763	18.587	19.6403	17.9086	19.0722	18.5904	19.5961	14.1637	19.7481	18.018	17.9442	17.2278	19.1847	19.7202	16.5539	20.4033	20.2811	17.9437	17.9854	19.8249	19.1774	19.4411	19.3607	17.6684	18.393	20.9267	19.6952	17.5392	20.8639	18.9896	20.1895	20.2629	21.7245	20.2128	20.7779	21.2989	17.3706	20.5088
1.36774	18.1541	17.9926	18.7274	17.9691	21.2902	17.5499	17.1768	21.5032	16.6646	19.2893	18.4406	20.0855	19.1546	19.2319	17.0527	20.7759	17.5838	20.4582	13.6512	19.5389	17.6289	16.6068	17.734	19.7864	21.2721	16.8223	21.7754	20.9657	18.2946	18.7128	22.3013	19.2358	18.4485	19.5993	20.2824	20.0608	21.6852	20.9657	15.9605	18.8289	18.3181	19.4725	19.7874	21.2431	19.9462	21.9294	19.3391	20.9546	20.3223
1.37053	16.5465	18.0584	18.5377	17.2912	22.1131	16.6611	16.6654	19.6008	18.3787	21.2809	19.8587	20.5782	19.2717	17.2347	15.9437	19.0456	17.0202	19.2015	14.1175	19.4487	17.4232	14.7677	19.6168	18.7909	19.8165	17.8374	20.8789	19.9571	18.2162	18.1098	22.4114	19.65	17.1386	21.865	22.315	22.4632	20.481	20.2769	16.7941	18.977	18.604	19.4591	19.2722	18.4225	20.3675	20.2736	18.1713	23.9082	21.9411
1.37332	16.1697	18.0493	19.8779	16.9554	20.8502	17.3014	17.7561	19.8712	17.3251	19.1556	18.4722	19.1735	20.2238	16.5538	17.2811	17.3121	17.7621	19.0969	15.8201	18.0867	18.4419	15.4899	19.9061	18.438	18.0387	18.4477	18.4484	19.5804	20.3897	18.4382	20.2535	20.6804	19.2394	22.1571	23.6496	21.4798	18.0174	19.5212	18.7985	20.6166	20.807	21.882	20.2297	18.472	20.8503	19.1427	18.4676	22.2324	22.5305
1.37611	16.6889	17.4881	20.8743	19.2002	20.7166	20.292	17.5595	23.3865	18.362	18.5649	16.947	18.92	21.3531	18.3696	20.0451	18.092	20.079	17.7035	18.1206	18.358	18.899	17.5289	23.7049	19.1989	20.3377	21.1952	19.1942	20.6416	21.193	19.2115	19.1539	21.7664	19.5261	20.6068	22.813	19.2282	20.2784	17.2529	20.0191	20.5689	20.3989	22.8878	21.411	17.3037	18.1489	20.866	18.878	21.7458	21.3973
1.3789	16.7372	16.0679	19.2	18.9621	24.6061	19.6278	19.6596	22.5753	18.968	16.7109	16.948	18.5354	17.8341	19.4304	19.1987	18.0875	21.6774	13.791	19.1942	18.7483	17.847	18.7471	23.4773	19.4274	20.5478	20.7866	18.9781	21.6912	22.5637	19.6604	16.5162	23.0316	20.3266	19.0041	20.5538	19.2066	20.0916	16.3094	18.7546	18.535	23.0353	23.4849	18.7654	19.2076	21.027	19.4236	17.8454	22.3473	18.3138
1.38169	20.1571	16.9461	19.0476	18.0842	23.2475	16.8021	21.2958	22.1112	18.2478	15.9859	17.112	20.0077	16.7919	20.1719	19.0465	18.2411	18.2631	14.849	22.8915	17.1227	16.953	17.1219	22.1183	19.8515	20.8146	22.1054	18.4106	22.2691	18.2658	21.1335	19.0311	24.1983	20.0156	22.0916	21.3011	19.0484	19.0503	22.4019	17.2829	20.166	20.5157	22.2797	20.9685	23.2159	19.3852	19.8482	16.9561	20.9887	19.3664
1.38449	18.6836	17.0617	18.2179	18.1868	20.205	15.859	20.3662	19.1941	18.953	17.2618	18.0498	18.1506	16.0871	19.245	18.2355	19.0589	19.1711	15.7939	18.1257	18.0578	17.1861	18.041	19.3018	17.0459	16.8667	19.3068	20.2739	20.2772	19.1828	19.1639	18.442	20.356	18.4753	19.1897	19.912	18.0003	17.9013	21.2693	19.3716	19.0216	21.216	20.0587	17.9538	20.4309	20.3099	16.9385	16.8428	18.1802	20.3221
1.38728	13.9457	17.9579	19.0802	19.0695	18.2692	15.7052	20.0808	18.1385	16.8978	20.216	18.1513	18.0461	18.1153	19.1571	19.1175	17.9947	18.8256	15.8921	17.0815	17.9657	19.2362	18.1954	19.21	17.0124	14.971	19.2307	20.1955	19.134	19.0756	18.1487	21.2402	19.2974	21.2121	18.0042	16.2417	17.0372	15.9865	19.3277	21.2184	17.2007	19.3282	17.0112	15.9657	20.0702	20.2247	15.9523	15.9514	18.0901	20.1101
1.39007	14.6962	17.0406	18.1812	18.1534	19.1541	13.7848	16.2055	18.0978	13.8771	21.3195	19.1066	17.0548	20.1158	18.2015	18.217	15.9973	13.0256	16.8612	17.9732	16.0598	21.2613	20.1454	19.2098	17.9432	16.8054	19.2534	18.2262	17.1756	17.1449	18.0956	20.4116	19.2735	20.4295	15.9653	18.9293	16.9972	15.9293	19.2078	19.4027	19.0051	19.2738	14.93	15.8864	16.1617	18.305	16.8904	16.9094	18.1112	16.2535
1.39286	17.6799	17.8505	17.1425	18.0778	21.1334	14.5458	15.8441	19.9618	15.5249	20.4231	19.1685	16.0517	18.3359	19.1028	19.0658	15.8396	13.4769	16.9304	16.1589	16.8669	20.4276	20.2789	19.1904	16.1151	17.9336	18.3162	17.0965	18.9345	17.9706	18.1215	18.3993	21.1182	21.2798	13.8966	20.1475	17.8965	17.8331	18.2309	19.2515	20.1453	22.1365	15.7566	18.7662	15.8374	19.0854	16.9741	18.9541	19.0243	16.8495
1.39565	18.1231	18.8759	16.0538	18.9213	21.3616	17.3924	16.7117	20.1994	18.6093	18.4649	19.1551	15.9339	16.2365	19.2609	18.2737	16.7799	16.2992	17.7867	17.6795	19.6892	17.5554	17.5514	20.0695	16.7148	18.0306	19.0126	18.7505	19.2295	19.0405	18.9991	16.319	20.4702	22.2752	16.2836	18.5072	20.7503	18.0817	18.0613	21.0387	19.4395	24.3344	17.6542	22.7684	18.5763	20.0977	18.7286	21.9176	20.0609	17.8425
1.39844	18.1207	17.4817	16.6756	19.9166	19.7295	18.8777	17.7476	17.7489	20.1132	18.0892	18.3521	15.9268	15.8369	17.5657	16.3748	18.663	16.8629	18.7863	19.7481	19.461	16.1798	16.997	20.2618	19.4323	18.0146	19.1735	21.6546	19.1924	18.3958	18.3557	15.9107	18.6696	20.8217	18.6161	17.3124	23.0769	16.4209	19.707	20.5779	18.4373	23.0516	18.8735	22.7648	18.3125	19.4526	19.1706	22.4799	19.4696	17.2183
1.40124	18.1481	16.2731	17.7314	20.2435	19.2712	17.744	17.9892	15.5082	19.574	18.8834	15.8553	16.6879	15.8473	17.7858	17.3812	19.2313	16.9005	19.1135	18.7121	17.6796	16.7243	17.7642	17.2655	20.2863	17.3082	19.1713	21.7587	19.9489	17.3666	16.5776	18.2015	18.1914	19.5577	19.2571	17.0788	21.3404	15.9055	20.908	18.078	18.2375	20.2538	20.7296	20.9901	15.7347	17.6962	17.7108	20.2364	18.5111	17.0287
1.40403	16.7111	15.8263	18.6824	18.8604	20.5929	17.1427	17.9293	14.8521	17.1667	19.1276	14.1903	16.9163	16.5194	17.9843	18.6447	19.2406	18.2422	18.4752	17.3646	14.8497	17.7044	19.4585	14.5652	21.0381	16.909	18.3892	21.489	20.1669	17.003	16.6235	20.5158	20.1049	16.3406	19.1953	17.6814	18.9001	17.2355	19.1526	17.7438	19.5108	18.4976	21.9893	21.0369	15.4999	17.7222	17.7382	19.3171	18.8911	17.6641
1.40682	16.5425	17.5675	20.3209	17.5406	19.3329	18.9	18.6249	16.1036	16.7021	18.4581	14.2813	16.9049	14.9154	16.6708	18.4931	19.0605	18.3104	18.6934	16.3697	14.3243	18.0217	21.497	13.7318	23.8361	16.7728	18.6372	22.0162	19.6077	18.2316	15.62	20.0375	21.0681	15.4434	19.1484	17.8611	19.9837	18.05	17.5658	17.4005	20.2056	17.4194	22.3798	22.5314	17.607	17.4171	18.6063	19.8035	17.9933	20.5099
1.40961	17.4656	17.7504	21.7512	15.9718	15.9674	18.293	18.0648	16.3574	15.1464	16.9343	14.539	15.2565	13.2042	15.4069	16.4689	15.5389	16.4564	18.4083	16.5602	14.529	15.7953	23.5002	17.1936	24.2091	14.5828	17.9904	20.0962	18.1354	18.3832	13.7864	16.4546	19.5759	16.2108	18.5823	17.3952	21.1103	18.2408	17.0376	15.8331	18.0366	17.0112	20.1575	19.9097	17.7399	19.3607	18.4914	19.0585	16.1189	18.0973
1.4124	18.0701	17.7321	18.6652	15.5018	14.1668	15.168	18.9643	14.9807	13.9008	15.4458	14.7902	16.6629	13.6701	15.6241	14.6703	13.6259	14.6148	17.0137	17.0237	15.2381	16.1145	22.3836	19.1571	20.4492	13.4977	19.4069	21.63	16.2294	17.1197	14.0106	14.7437	19.5119	17.3642	17.5588	15.0932	19.7995	18.3702	16.0269	16.0407	17.4237	17.0142	16.8608	18.0497	19.7989	19.876	17.2344	18.3462	19.2935	18.1231
1.41519	20.0873	17.954	15.5381	17.1756	13.8989	15.9382	18.6496	14.4293	15.5351	15.7946	17.2342	18.2024	17.3562	16.0142	15.3321	14.6268	13.8361	17.1458	17.6091	14.3119	17.551	19.8829	18.2443	18.0648	13.6626	20.0854	23.1601	18.4739	17.9746	16.188	16.6912	21.7202	17.492	19.4283	13.3107	18.4432	18.8172	15.6043	15.429	19.8083	17.046	14.2786	18.0978	21.9681	17.4817	18.6703	19.6898	20.7748	18.8907
1.41799	21.5461	17.5701	13.8855	18.0189	16.442	17.5128	16.6037	15.5564	16.6059	16.7587	17.8402	17.7842	20.371	15.9565	16.5425	16.9411	14.9472	17.5659	16.7476	15.1172	17.6727	18.091	17.204	17.8996	14.7023	21.2965	22.8967	21.5539	18.3622	16.0733	18.3006	22.1354	19.2176	20.8966	15.3359	18.5002	19.5715	15.7922	15.4763	20.7737	17.0048	15.1826	17.4356	21.6358	15.4062	19.1366	20.4104	18.4215	18.4436
1.42078	20.0626	16.3641	13.306	17.0574	18.2308	17.3168	16.309	16.7382	16.541	17.105	17.2619	17.4845	19.9798	16.635	17.6999	17.1041	16.4566	16.8831	16.813	17.2491	17.2617	16.5358	18.107	18.8901	15.7148	21.9408	24.4703	22.8407	17.8456	15.5876	17.9362	19.7952	20.8113	21.3436	18.228	19.0301	20.5074	17.0604	17.6783	19.978	17.3274	18.5367	16.0233	19.3768	15.2041	18.6303	18.6813	16.8112	18.8348
1.42357	18.5515	15.9695	14.5652	16.0789	17.9424	17.6091	17.1639	16.7066	16.7515	17.4521	18.3558	17.8376	18.1281	19.0574	18.4471	15.8795	17.3319	16.8828	17.2727	19.0748	17.3945	16.6301	19.6984	19.727	16.0151	21.4074	27.0464	23.3514	19.271	17.7916	17.8826	18.0014	20.5592	21.7759	19.1949	18.8903	22.6135	18.6009	19.3339	18.7799	18.5082	20.8033	16.1534	18.142	16.0601	18.6747	18.2971	17.5317	19.4424
1.42636	19.1727	16.4191	16.3996	16.1842	18.7401	18.309	16.8997	16.1168	16.9775	17.6832	19.4898	17.6926	17.0926	20.6412	18.3389	15.94	17.8676	18.716	17.3254	20.3377	17.7808	18.3182	19.4485	19.3267	16.2962	20.764	28.9641	23.8447	20.7238	20.6886	18.9696	18.8459	20.1687	21.064	19.5192	18.8937	24.0905	19.1592	19.09	17.3446	19.8075	20.981	17.8578	18.3683	17.2119	18.4466	20.4995	18.7069	19.2469
1.42915	20.2039	16.3497	17.1349	16.576	20.2925	18.2692	16.4359	15.6314	16.7358	17.3754	19.128	16.6243	16.9263	19.8487	17.9169	16.8963	18.8878	20.2044	18.3076	20.0418	17.7025	19.0233	18.3967	18.7727	17.2993	20.7092	32.1722	25.5136	19.5776	21.8266	19.4017	20.6956	19.7304	19.2035	19.8303	20.2108	22.3171	19.1863	18.9159	16.106	20.3675	19.9414	19.1289	18.6172	18.0521	18.1843	21.9386	18.862	18.8088
1.43194	20.5564	16.0237	17.5896	16.2985	20.6094	18.1332	16.7572	15.1045	16.5937	17.2752	18.3783	15.5829	16.7176	19.3026	17.1908	17.4566	20.5591	19.5615	19.1226	18.8812	17.5104	18.5531	18.6369	19.1964	18.7818	22.5024	37.6863	29.7108	18.0881	21.1404	18.815	21.0053	18.6873	17.3484	19.5957	21.6441	19.012	19.1865	19.5292	15.7676	20.5041	18.4495	18.9671	19.1973	17.9693	18.3998	20.8154	18.1225	18.6873
1.43474	20.6156	16.0236	18.5719	16.0447	20.4229	18.2187	17.223	15.3586	17.7065	17.6886	18.3184	15.7922	15.7887	19.4837	16.0963	17.0818	20.8766	18.1636	18.9776	18.3285	17.8544	18.2322	18.9293	20.3925	19.9005	25.1931	44.4976	36.3454	18.9213	19.5809	19.0543	19.8962	18.299	16.2672	19.702	21.0084	16.886	19.1059	19.3977	17.1058	20.5327	17.3548	17.8501	19.9892	17.2448	18.9227	17.9268	17.5121	19.1502
1.43753	20.0124	16.1866	18.7951	16.2702	20.1523	18.4161	17.8184	17.0486	19.133	17.8085	18.5982	16.6898	14.4322	18.3938	14.9694	16.2884	19.0691	17.1091	18.1525	17.9146	18.058	18.2047	18.2123	21.8113	20.1142	27.0853	51.3695	44.0997	21.9604	18.0844	19.9901	19.2289	18.7807	15.8626	20.5568	18.0573	16.5289	18.8739	18.7787	19.1855	20.2567	17.0101	17.4473	20.173	17.0098	19.1278	15.6255	17.9821	19.2151
1.44032	18.0671	15.8834	17.5566	16.1675	19.1366	18.9821	18.5458	18.3936	18.5141	17.0909	18.055	17.1852	13.8945	16.307	14.2079	16.2237	17.5149	16.4215	16.8969	16.5381	17.7135	18.1793	17.2935	22.1093	19.6756	28.893	56.4037	51.1659	25.4594	16.8781	19.7064	19.2767	19.0623	15.5024	20.2783	15.0482	17.555	18.4112	18.8259	19.8742	19.4705	17.2885	18.4675	19.8044	17.8739	18.4887	15.391	18.7744	18.1737
1.44311	16.2787	15.4605	16.4416	16.0104	18.4792	19.8093	18.377	17.83	16.4419	15.8856	17.1045	17.5935	14.6138	14.9559	14.5706	17.5937	17.8078	17.2477	17.0063	14.9891	18.2071	18.0827	16.8142	20.7952	19.6851	30.5587	58.4902	55.9339	27.7261	16.6571	19.7192	19.5788	19.7104	15.9471	18.5094	14.92	19.13	18.297	19.0061	20.1377	18.7981	18.4523	19.3342	18.6719	19.4839	17.51	15.9423	18.4656	18.1363
1.4459	16.5888	17.0846	17.0359	16.656	19.4198	20.3399	17.3349	17.111	16.0545	15.5129	18.6365	18.0134	15.9682	16.0611	16.1207	19.887	19.0664	19.4664	19.0622	15.9057	20.5742	18.3115	17.7594	20.6491	20.2138	29.8474	59.8543	58.3194	28.4499	18.5519	23.788	21.0541	20.3344	18.1686	18.5302	18.0824	21.2395	19.2805	19.9136	21.5384	19.8332	19.7122	19.5991	17.4585	20.7822	17.0142	16.5895	18.6661	20.2538
1.44869	18.4016	19.773	18.3867	17.7556	20.4613	18.9983	17.7347	18.1672	17.5778	16.2788	22.3865	18.0629	16.9059	18.2536	17.7216	20.4055	19.2735	19.7497	19.6834	18.9676	22.8626	19.7746	18.9752	21.5206	19.962	27.6785	60.1927	57.3841	27.7385	20.4087	30.187	23.0163	19.0929	19.7237	21.066	20.2239	22.1813	20.1921	20.8831	21.2018	20.3929	18.842	19.762	17.85	20.5334	16.7908	17.5192	19.1947	21.2151
1.45148	19.4761	20.1335	18.3662	18.7582	18.862	16.2921	19.5318	18.2919	17.0197	16.2116	23.2833	17.9927	16.7453	19.114	19.2019	18.084	18.573	17.3075	18.1	19.0698	22.3606	21.8153	17.8492	19.9189	19.0847	28.4251	55.9635	51.7497	26.2717	20.6884	32.9778	22.7463	17.9406	18.8976	22.9355	21.59	20.1461	19.595	18.6905	19.2065	17.8432	16.7133	18.0766	19.4175	18.4904	17.2839	17.2597	17.8994	19.853
1.45428	18.4071	19.8401	18.3909	17.17	16.0266	16.5143	19.8295	16.6255	15.0054	15.7502	21.582	18.3655	17.7023	20.8786	20.3297	16.7838	18.6702	15.8132	19.702	16.7548	20.3062	20.9824	17.1297	17.6602	18.4009	28.4503	46.8242	45.2562	25.9111	21.0935	31.1273	21.3749	18.8677	18.5588	21.3674	24.8889	19.5558	18.7579	16.3358	20.6669	17.0596	17.1096	16.4374	19.7908	17.7755	18.4103	17.5383	18.6095	19.7164
1.45707	16.9984	19.7743	18.9994	14.0945	15.6712	17.7131	18.5287	16.8568	16.9622	17.1525	20.4316	18.9208	18.5687	21.0092	19.2595	17.4106	16.6908	15.5276	21.8082	17.8535	18.7425	17.6976	18.7842	16.7722	18.3919	21.9926	33.8605	40.3194	25.9287	19.4972	29.2321	21.5551	18.8247	19.0321	16.8508	22.1871	21.2161	19.0734	18.3413	21.793	18.5965	18.6298	17.9372	17.996	19.0075	17.2946	20.8743	19.996	20.1902
1.45986	15.7489	17.4326	17.046	16.6263	15.2295	16.4135	15.5432	14.648	18.077	17.2607	17.0698	18.1068	14.7559	19.0731	17.3247	17.2298	13.506	15.5603	18.3569	17.4278	17.3128	17.0698	18.6433	18.2199	18.3788	17.923	27.6934	35.3578	24.3525	17.8422	29.345	22.0047	16.8521	18.9722	17.5974	19.6755	22.0486	19.7465	20.9796	17.7094	19.8675	19.0783	17.7593	17.2469	15.798	17.0579	22.0806	18.7564	19.4277
1.46265	16.7753	15.8504	18.12	16.2285	16.7627	17.6079	16.9562	13.3951	14.7828	14.4596	16.1713	18.4418	14.2894	20.69	16.62	18.7976	14.4073	16.0349	17.0213	15.7742	16.8625	16.4712	17.3906	19.3504	17.0585	18.0775	26.6453	29.6227	22.5502	17.4498	24.8159	22.6	16.9303	18.2997	19.9795	18.5475	21.4605	18.9255	18.7072	15.2475	22.4076	20.9844	19.6516	18.063	16.0543	17.5002	20.99	17.9194	17.4802
1.46544	17.7552	15.9454	16.4974	17.4064	17.7526	16.9703	17.6808	14.3019	12.9424	14.9462	17.1552	19.3531	17.0635	19.2763	20.3258	18.7273	18.0759	16.6668	16.8882	16.897	17.09	17.8803	17.7464	20.1141	17.8322	17.8504	24.1091	23.0292	18.9287	17.1283	21.2073	21.6399	15.1995	16.6131	22.2599	17.087	19.4456	21.0073	16.7151	16.577	22.2155	19.6929	19.5734	18.4972	15.8767	18.0888	16.062	17.6954	16.8151
1.46823	19.3816	16.9782	16.4622	17.5689	18.9176	18.3578	17.54	16.1484	12.6769	16.0429	19.9521	21.0553	19.3817	17.9183	21.1785	18.4873	20.2213	16.6255	18.5802	15.691	16.9186	18.1809	18.7635	18.7524	18.0202	17.2345	21.9253	20.2008	17.0663	19.4	22.5863	20.0951	15.7375	16.2969	20.97	17.2992	18.4775	21.7376	15.3941	18.4411	20.2786	20.173	20.1973	18.5178	17.36	18.1865	16.3606	19.3355	17.9406
1.47103	22.2199	19.6326	19.6722	18.4959	19.0224	22.5699	16.4081	18.314	15.3094	17.0799	22.9903	22.3734	18.6136	17.7654	20.2589	18.8623	20.897	16.997	21.5342	15.4349	17.0376	18.3394	19.193	17.3667	19.0523	18.2767	20.7969	20.6421	18.0226	22.2711	26.5097	20.5462	19.0444	16.2616	18.0445	18.3364	18.788	21.5509	15.8478	20.0109	17.9714	22.8442	20.9397	21.3695	20.5192	17.997	20.0716	22.1121	21.0134
1.47382	24.8724	20.0536	23.3054	20.6913	17.6393	21.9235	17.3492	19.0765	18.9808	18.829	21.3267	20.4755	15.5084	18.7673	20.1611	19.0311	21.1844	17.0392	22.0365	18.8525	18.6793	19.7738	19.3722	18.2282	21.033	19.3868	22.6441	22.2354	19.3472	21.4162	29.7089	21.6157	22.5783	17.2702	18.8169	19.9364	19.2221	20.8084	19.4534	20.2315	19.3224	24.7062	21.6069	25.4714	20.8332	17.9992	21.6164	23.3039	22.1113
1.47661	20.0031	15.9122	18.6935	19.8294	14.3798	17.3586	19.8199	19.9869	18.7775	17.0517	16.8763	15.5811	16.4786	15.8921	16.2934	16.2571	19.1908	14.917	15.6869	16.3482	19.1376	16.7793	19.1869	17.9651	20.0977	16.1405	21.4039	21.4136	18.2752	17.2196	29.2286	20.3901	21.766	17.7634	16.7381	18.5657	19.7791	16.1305	19.9328	17.9109	18.5946	22.1153	20.0707	22.0185	15.7277	15.055	18.5078	18.1565	15.6411
1.4794	16.0665	17.2488	15.821	20.5563	16.7611	17.6034	22.1388	19.6862	18.3315	17.4485	15.5257	15.7534	22.4707	15.9644	15.47	15.9881	18.5806	18.0592	16.7827	16.887	17.6464	15.9948	18.5501	16.7368	18.5764	15.4444	22.9044	21.5617	18.5998	20.976	23.0264	20.5005	19.6268	16.5734	18.6371	17.0497	19.965	16.7279	20.6875	18.9952	17.1805	17.9633	21.2234	18.7091	15.8179	17.518	19.5814	17.2189	16.0634
1.48219	18.5037	17.4632	14.0531	19.1746	15.8457	15.8439	21.8009	18.8944	16.8224	18.4833	17.169	14.8967	20.4933	19.4041	15.6548	16.7546	14.7356	17.7888	18.6653	17.3987	16.3428	17.4267	17.3548	18.1555	16.0842	17.9201	23.1639	23.1975	22.6521	20.7767	20.6086	21.1625	20.7355	16.5088	20.0509	17.9926	18.8251	17.1799	19.5161	21.0644	18.4132	17.2988	18.5766	21.3224	18.3525	17.9923	20.0167	17.3932	16.9646
1.48498	18.7141	17.9714	13.2577	18.9629	17.2229	16.2982	18.6547	18.9891	16.1748	16.2587	16.5445	14.4751	18.385	19.0231	16.7247	15.5249	16.2131	16.3538	17.4533	19.0708	17.2998	17.7158	16.8487	16.7335	15.1853	18.0069	20.7813	21.4707	23.0376	19.7307	21.815	19.3306	20.5523	16.4761	18.7903	18.5444	18.1927	17.0297	19.2394	20.5244	18.429	18.2294	18.3338	22.2783	20.5089	17.5434	19.4114	18.9431	17.5415
1.48778	17.9166	19.2327	15.3311	18.5203	19.4184	18.4301	17.2459	17.4295	17.3842	14.6326	15.8243	17.2745	17.4215	19.7892	18.1162	16.6955	18.5529	17.6035	15.7438	21.4182	16.9487	18.5836	18.0987	16.9285	16.2571	17.8417	18.5386	18.9132	20.5725	18.2997	21.1604	17.5062	19.8365	16.8751	18.1991	17.6683	20.0239	17.8154	18.8961	20.8523	20.4868	18.627	19.7757	20.975	20.6575	17.4885	19.6914	20.2743	17.7882
1.49057	17.9674	19.9367	18.7761	18.0566	19.2455	21.0303	18.3817	16.5262	19.424	16.5406	15.9798	19.4375	16.452	19.7429	19.3061	21.4065	19.7577	19.2626	14.7385	21.0197	15.0444	19.5241	18.277	18.2689	17.4105	17.4197	18.4691	18.2405	18.6619	17.1758	20.023	18.6127	18.7777	16.4045	17.5334	16.7059	20.8763	17.6924	17.4891	21.126	21.192	19.2853	19.3613	20.34	20.3385	17.8372	20.2127	20.1352	18.4279
1.49336	18.3791	19.7566	20.4528	18.2272	17.3067	22.1402	18.5906	17.7157	20.4735	18.4969	16.4003	19.3183	17.3111	16.9943	18.8665	23.2027	20.7783	20.51	16.3641	17.9756	13.9937	18.1141	17.5076	19.0858	17.9376	16.8108	19.5193	18.9596	17.492	16.6558	20.234	20.2002	18.5469	16.2843	16.963	16.9909	19.2799	17.2417	17.2879	20.0075	19.133	20.0636	18.3615	20.34	19.739	18.3762	21.539	19.7852	19.3644
1.49615	19.0222	19.6219	19.1166	18.2241	15.8998	21.2177	17.4203	19.1318	19.646	17.9538	17.0522	18.534	19.6741	15.3184	17.2779	20.05	20.074	21.0247	19.5236	15.3859	14.9439	15.9326	18.2002	19.3421	17.3902	16.666	20.1506	19.6156	16.4301	16.9261	19.7737	19.8036	19.1815	17.4655	18.0379	18.9979	17.1563	18.3279	18.4497	19.6503	18.2544	20.4525	18.6361	20.4798	18.2859	18.3536	23.2355	19.3559	19.2278
1.49894	19.3137	19.8617	17.0038	18.1196	16.0948	20.8882	17.4201	20.4506	17.9338	17.6087	17.7119	17.2614	20.0941	15.1222	16.3115	17.7975	18.1427	19.0575	20.0195	15.0047	16.3984	16.0271	18.4217	17.9832	15.853	16.6512	20.5247	20.0272	16.7082	17.8312	17.8924	18.647	17.7917	18.9369	19.1302	20.2702	15.3042	19.8177	19.0302	20.2707	19.2012	20.5644	18.5516	20.6286	18.1667	18.4588	21.9227	18.4519	17.6101
1.50173	20.6098	20.2152	16.7126	18.3749	17.2003	20.9759	18.0042	20.3899	17.3744	17.7813	19.1602	16.7432	18.3836	16.3183	16.7739	18.4738	17.9229	16.7392	19.5796	16.1493	17.5419	19.7198	18.2055	17.1556	14.9094	16.8406	20.507	19.9556	17.2359	18.0244	16.6416	18.1259	16.2095	19.2757	18.6546	19.3095	15.6599	21.0288	18.9177	21.8858	19.7211	19.5556	18.0837	21.282	19.8232	20.1288	19.7114	17.6321	17.3292
1.50453	21.2677	19.9307	17.0779	19.1239	18.2049	20.864	18.124	17.8047	18.0832	16.7016	19.5094	16.7528	17.1627	19.5977	17.1564	18.7944	18.0057	16.5551	19.9802	16.0843	18.464	22.5109	19.3161	17.8992	16.866	17.5895	19.5254	20.2258	17.6517	17.3621	16.9446	18.2968	15.7309	19.5897	17.8625	18.4311	17.0699	20.5553	17.9532	22.8047	20.6987	18.8924	18.4145	21.2906	21.6015	21.198	18.7991	18.3505	18.4254
1.50732	18.7418	19.6043	17.8597	19.2774	18.8722	21.3639	18.3109	16.4636	18.5115	16.8123	18.5183	16.7255	17.3547	21.9452	15.8046	18.3864	16.5157	16.4148	19.3271	16.1526	18.2741	20.6685	19.5558	18.6632	19.9604	18.19	18.452	21.0942	18.8343	17.9267	18.5306	20.1678	15.5819	21.416	18.7222	19.9282	16.3924	19.6499	18.0228	21.2393	22.129	20.6502	19.3145	21.2752	22.4143	19.8198	17.8183	20.2642	17.7706
1.51011	18.1698	20.5874	19.4532	18.5061	19.2929	20.9825	18.2402	18.8459	19.1797	18.8309	19.1299	18.6456	18.6266	21.2335	14.9545	18.5168	16.4853	15.4499	19.1113	18.7163	17.8423	19.1016	19.2247	19.7844	20.7342	17.8329	18.116	20.324	18.4636	20.2736	19.6775	23.0078	16.8126	21.8866	20.7718	22.2143	16.7657	20.6714	19.8286	20.6487	20.8607	20.7982	21.055	22.2327	20.7725	19.4731	18.9793	20.678	17.7837
1.5129	20.1736	20.7616	18.4239	18.4534	19.143	20.2742	19.0508	20.2261	19.8281	19.5689	16.983	19.2629	18.6188	19.7635	16.2508	18.8807	16.7412	15.8202	18.1795	18.8077	17.8477	18.326	19.4562	19.1134	21.1042	18.3058	18.2312	19.2935	18.4336	21.134	17.7149	22.8845	15.1276	20.6772	21.8075	22.2733	18.3398	18.7132	17.7255	20.4302	19.6738	17.4396	21.6347	18.6295	18.9502	21.2415	20.1287	20.0144	19.8204
1.51569	20.3331	20.5785	18.5055	17.0959	18.9331	19.6229	18.7538	18.1337	18.2083	19.3205	15.6941	18.7036	17.764	19.1349	17.6841	19.1552	17.3354	18.0381	17.7382	18.4821	17.2217	16.3642	16.969	18.3352	19.8787	20.1335	18.9603	18.998	19.2519	20.3924	17.3521	21.7891	14.7417	19.8838	23.0953	22.3122	17.8129	20.2849	17.6652	18.5899	19.6121	16.4761	21.3054	16.6801	19.9656	22.3205	20.4049	19.5139	21.3496
1.51848	19.9056	19.7228	19.0129	17.3357	18.8589	19.1633	18.9004	17.0281	17.7172	17.1678	17.0425	18.716	16.9808	18.9488	18.4717	19.0437	17.8829	18.9004	17.7594	16.2815	16.5583	16.2179	16.5385	18.2407	19.7327	21.2019	19.887	19.6546	20.0182	19.6624	18.6609	20.5678	16.2279	19.9178	22.9875	20.4919	18.1798	22.294	18.9527	17.4503	20.5883	18.1835	21.5115	16.9846	20.9998	19.863	20.1918	19.2394	22.895
1.52127	19.3662	17.8104	18.8291	18.1246	17.7761	18.5297	18.1924	16.6556	17.837	15.3032	19.2766	18.5432	16.3132	20.1978	17.8629	18.5808	17.6562	18.2354	18.0449	15.1043	17.2101	16.7863	16.9074	17.5334	20.4757	21.1271	19.1924	20.77	19.5733	19.2021	19.8117	20.2136	18.3496	18.5991	19.9614	18.6932	18.1151	22.8918	19.301	18.1376	20.1664	19.899	22.1882	16.7767	20.122	17.5274	18.2129	19.2455	22.6747
1.52407	19.2419	16.9407	18.3903	18.0677	17.7644	18.0216	17.1943	16.7243	18.6461	15.7316	19.3727	18.3849	15.9737	20.1512	17.1345	19.9434	16.8766	17.5161	18.3379	15.9576	18.2154	16.9819	17.4276	17.0127	20.551	20.7352	17.4862	21.0565	18.4318	18.5064	20.7259	21.1311	19.3752	16.8159	18.072	18.9338	17.8221	21.1632	18.0033	18.291	19.7305	21.6979	23.055	17.108	18.7986	18.7379	17.0771	19.5618	20.2196
1.52686	19.4734	18.2356	19.2217	19.2272	19.0142	18.8182	16.5641	17.9081	19.5347	17.5737	16.8598	17.9752	16.3124	17.849	16.9286	21.4841	16.8436	17.3198	18.0639	17.2942	18.5962	17.2533	18.9538	16.6597	19.317	19.8109	16.7272	20.7143	17.7561	17.3019	22.3254	21.6534	19.3563	16.8659	19.6325	19.1886	17.9337	19.0536	16.3424	17.2223	19.909	22.3711	22.9537	19.0551	18.1436	20.5983	18.5451	19.9895	17.9609
1.52965	19.2602	19.3352	20.0411	19.0933	18.7688	19.5302	15.2985	18.3353	18.6624	19.4621	15.2837	18.6374	16.0487	16.4586	16.6211	19.4969	16.939	17.0222	16.481	17.8634	17.2209	17.6451	19.2098	16.1464	18.4887	17.8423	16.8022	19.6982	16.7653	16.132	22.3979	20.9558	19.6991	18.4788	18.968	18.811	17.65	18.3903	15.9777	18.3452	18.049	20.9836	21.2268	19.1822	17.545	18.9619	19.9162	18.4012	17.3905
1.53244	17.4629	18.8819	18.6709	17.5874	16.9387	20.6284	15.3553	16.6411	18.1584	17.4341	13.8311	18.1026	15.8238	16.4346	15.339	16.3232	16.6847	15.7472	14.8192	17.1201	15.8059	19.4163	16.2608	17.7654	17.3826	18.1598	15.9512	19.9439	17.9043	14.8954	19.8175	20.4136	19.6625	18.5517	14.9795	15.9285	19.0299	18.0033	18.339	18.2776	18.4298	18.9369	21.8129	19.3383	17.8017	20.6204	18.5965	15.1867	18.2921
1.53523	16.6149	18.2485	19.0488	15.1882	15.6085	20.677	16.0255	15.859	19.5556	16.6242	16.163	18.955	16.9963	18.6292	16.4518	15.8292	18.2102	16.0348	16.7882	17.9188	16.9943	20.34	15.8663	19.2081	17.9077	20.0512	18.5037	18.9972	18.7891	17.5923	21.858	17.7402	20.8461	20.0604	16.8345	17.0016	18.5763	20.4775	20.9737	18.544	20.2197	18.0462	21.5096	18.9595	18.7514	21.6742	18.8353	14.8579	17.618
1.53802	19.9157	16.3722	19.1641	17.1271	16.5795	19.257	17.8607	17.1201	20.2784	17.0965	17.9314	20.3511	18.3062	18.5454	18.7482	17.8548	17.9987	17.9433	18.2119	18.3683	19.9441	20.3864	17.5567	18.7071	19.0666	21.5682	19.6763	17.7319	19.2556	19.1542	24.3645	18.1862	19.857	20.9857	17.8077	18.8587	16.3017	22.3629	19.774	20.8854	19.3375	18.5012	21.5582	18.5271	19.5743	19.8438	19.136	17.6682	20.251
1.54082	21.2741	16.8496	19.2911	20.2662	18.7041	17.8051	18.0982	16.3055	19.2439	16.4693	17.8454	18.6997	18.1694	17.2516	17.9152	18.7715	16.3368	19.1678	16.7133	18.2227	20.8464	19.8236	19.9847	18.6935	18.5162	20.1708	19.0669	16.17	18.605	18.8022	23.3913	18.4121	17.0579	20.1269	16.9076	18.1983	15.0898	19.4667	17.6314	19.7808	17.3768	18.7071	21.5457	19.3148	18.7381	18.7655	18.4516	18.4201	20.7921
1.54361	18.8858	19.5059	18.6746	20.64	19.0398	16.7103	16.445	15.6964	17.3533	15.4757	17.4302	17.1407	16.7509	16.8616	15.922	18.4658	15.5513	18.3687	16.3391	17.883	19.9882	18.3353	19.5445	18.3181	17.1976	18.1781	19.1971	16.7113	17.731	18.5473	20.7065	18.0485	18.1351	18.982	16.4149	17.2717	15.1271	17.2166	16.8066	17.6548	17.6243	17.7088	21.5988	18.9871	18.4774	18.4365	19.3719	18.4548	19.1894
1.5464	16.516	20.7654	17.5048	18.978	17.8383	15.8443	15.4032	17.035	15.9066	15.7669	16.2567	17.7339	17.3878	16.5453	15.9072	18.9118	15.853	16.8393	18.3132	18.2643	18.6383	17.9751	17.4357	18.4956	17.1295	17.3872	18.4284	18.7141	18.0959	18.9939	19.1865	19.7882	20.713	17.8058	17.7282	17.6575	16.0024	17.8263	16.7654	18.8451	18.7848	17.4995	21.7774	18.2316	19.3777	18.0447	20.6918	18.8167	19.0868
1.54919	16.1169	20.2182	17.8246	17.7622	16.8233	16.3544	16.0513	18.2984	16.0294	17.2827	15.6987	17.3731	19.6373	16.9485	17.4853	19.1225	16.74	15.8603	19.6962	19.3874	18.4124	19.2744	17.6973	19.2861	18.1041	17.2634	17.5986	19.4079	19.067	20.3374	20.405	21.6495	21.1566	17.6938	20.6195	18.6536	17.6708	18.6974	17.3257	21.1807	19.4174	18.9192	21.3481	18.5742	19.5544	18.5324	20.2258	17.9951	19.4427
1.55198	17.1014	18.8347	18.6604	18.457	16.6035	18.2636	18.1792	18.5388	17.2086	17.7348	16.6976	15.972	19.764	18.1741	19.0034	18.6958	17.3202	15.414	19.0141	19.6473	19.7307	20.8592	19.0034	18.9256	18.7586	18.3626	17.6313	19.1174	19.617	20.8328	22.4512	22.2966	20.5053	18.7677	21.6049	18.739	19.2215	18.9629	18.0422	22.0495	19.5565	20.3184	21.0971	19.2463	19.4571	19.9572	18.828	17.4799	19.7268
1.55477	16.8857	17.1492	18.7197	18.7366	16.7003	19.0694	19.7238	17.586	17.4844	16.3498	17.447	16.1087	18.2823	18.5121	19.8507	18.8131	16.5742	15.6826	17.3767	18.9725	19.0678	22.0312	19.4536	18.6786	18.8603	19.4856	16.8559	18.8863	19.0495	20.5385	22.952	21.9372	18.7983	19.1848	21.0661	17.5309	19.2801	18.903	17.8852	21.2409	18.5494	20.5285	21.0982	19.7323	20.1049	20.4423	17.9029	18.5489	19.3282
1.55757	15.1343	16.2355	18.1575	17.1708	16.8199	18.5794	18.8634	17.2732	17.1801	15.6563	16.5862	17.0137	17.4787	17.3917	19.9812	18.2122	15.4822	15.7578	16.5097	17.428	16.1537	20.9484	19.1515	19.3271	18.7347	18.2311	16.5305	19.9163	18.3435	20.8113	21.7765	20.9833	16.6163	19.3035	20.8125	16.702	17.9405	18.9932	16.5657	20.8453	17.588	19.2155	20.3871	20.2997	21.4947	18.7162	17.2974	19.1787	19.0908
1.56036	14.8307	17.5207	18.6765	16.8493	17.5449	18.4844	17.0359	17.497	17.5184	16.8836	15.8571	17.1836	17.3544	17.1922	18.6037	16.7845	16.4707	16.6194	17.0307	17.1494	15.6837	18.2933	19.2365	20.4949	18.3408	17.2539	17.8353	21.005	18.4921	20.6963	20.5467	20.1271	16.0357	19.8705	20.4899	17.3463	16.4794	18.0649	16.1549	21.3921	19.1249	18.4046	19.6838	21.4263	22.3248	17.1045	18.3723	19.7789	19.0199
1.56315	16.6743	19.3772	20.0604	19.6225	17.6011	18.8447	16.2855	16.9739	17.833	17.3487	15.8533	17.592	16.764	18.0636	17.2574	17.4015	19.1822	19.0067	17.5955	19.5526	17.4092	17.4049	19.5417	20.1226	17.4339	19.6357	18.7033	20.7383	19.5251	19.7124	20.2152	20.1196	16.6009	19.3763	19.531	18.0637	15.6751	16.5898	16.7716	21.5927	20.7706	18.0708	20.2681	22.1008	21.7623	19.3601	20.6412	20.7782	18.2163
1.56594	17.6977	19.3419	19.4777	21.0093	16.0375	19.6484	16.569	18.545	18.4795	16.7051	15.3494	18.9067	15.8213	17.2739	18.3786	18.9838	20.3758	19.6226	17.7561	20.4724	17.6618	17.0191	19.0114	17.806	16.0629	21.0789	18.646	21.2872	20.0882	18.9964	20.1575	19.945	16.8879	17.907	19.1938	18.8795	16.4525	16.9815	16.5516	21.6539	18.9517	15.5486	20.8351	21.356	20.5532	22.9075	19.5529	19.2414	18.4449
1.56873	17.6416	18.5786	17.5391	18.6799	15.43	19.1484	17.5346	21.515	19.0573	17.0787	16.3155	19.9185	15.3011	16.4978	19.6389	18.4723	18.2574	19.3523	18.9489	19.7135	18.307	16.2664	18.7214	17.8043	15.7787	19.6579	17.1447	22.2763	17.5411	18.2356	20.5569	19.2126	18.1219	17.015	21.0758	20.2658	17.7077	18.003	17.0186	20.6577	16.5569	14.5251	21.1502	20.5657	18.992	21.6974	17.452	19.5137	19.7647
1.57152	18.0933	18.5607	16.125	17.1937	17.1971	17.1004	17.5195	21.5108	19.1197	16.7203	18.5522	18.5481	14.905	16.9314	18.551	17.6368	17.0356	18.5396	20.3805	19.8854	19.1118	16.4953	18.2137	18.3538	17.4348	17.3262	15.56	20.3747	15.8262	17.3202	21.7501	19.2747	19.7708	17.5806	22.8182	21.2435	16.4558	18.1185	17.7479	19.2772	15.0275	15.5391	20.447	21.6589	18.6826	19.5829	16.9362	20.8009	21.2076
1.57432	17.7309	18.0664	16.9603	18.1532	19.0563	16.7599	17.0181	19.6129	18.7836	15.9107	19.076	16.8088	15.2051	17.4387	17.1656	19.2194	18.1457	17.6619	19.7682	19.492	18.5458	16.5937	17.2995	17.8058	18.2152	16.5315	16.6858	16.7767	17.9468	16.9466	23.1749	20.0392	20.1375	18.5239	21.9289	21.2623	15.3296	17.0847	17.2173	18.9834	15.2736	16.7296	19.4256	22.3918	19.6352	19.8399	17.16	20.5506	22.9683
1.57711	16.9537	17.3484	18.6092	19.1115	19.3402	17.9606	17.1678	19.0371	18.1754	16.2548	17.4524	17.6573	15.8641	17.0642	16.9611	20.8061	19.226	17.0349	17.6591	17.4519	17.2466	16.5489	17.7225	17.985	17.7327	16.9666	19.4148	15.8907	19.9136	16.9495	24.2214	19.8398	19.2538	19.0223	19.8531	20.4136	16.6802	15.7764	16.1935	18.9663	17.3629	19.0158	19.3414	21.5463	19.8237	19.8124	17.9216	20.2825	23.7541
1.5799	18.1083	17.9427	18.4211	18.7016	18.8408	18.4042	16.9022	18.2939	17.3117	16.6657	15.707	19.5102	15.9282	16.4369	17.0032	20.4941	19.3135	16.1537	15.6061	15.8254	16.3414	17.123	18.4194	18.6529	17.3788	17.0192	20.2756	17.5764	19.4331	17.062	25.0703	19.1857	18.1592	19.2324	19.325	19.4539	18.0117	15.6068	15.5842	18.1398	19.0951	20.6166	19.8829	20.2196	18.8035	18.7201	18.4483	19.9933	22.3783
1.58269	19.7616	18.8747	17.1101	17.5625	18.3395	18.2701	16.4382	16.1882	16.4163	16.6896	14.923	19.9075	16.0863	16.5334	17.2943	20.4181	18.2449	16.4912	13.9276	15.3273	16.3951	16.7487	17.2693	18.9448	16.2608	17.1339	19.4717	18.2141	18.8953	17.3263	25.6356	19.1957	18.2795	19.1357	20.335	19.0544	18.1498	16.1201	16.1534	17.2217	19.9466	19.3432	20.589	17.7107	17.7869	17.2389	17.9243	19.4626	20.274
1.58548	19.1574	18.8529	15.5855	17.6629	17.8862	17.3224	17.5817	15.1351	16.2929	16.287	14.7159	18.8875	15.6642	15.8901	17.8091	20.4344	16.4372	18.0561	13.4885	15.1215	16.536	16.264	16.0854	18.7536	15.4884	16.9063	19.0793	17.0288	19.9128	17.4821	24.8551	18.2225	19.4198	18.7729	20.6856	18.0495	17.0133	16.5092	18.427	17.5357	19.4898	18.3344	20.4779	15.6406	17.4553	16.1735	17.9878	18.9601	18.2124
1.58827	17.1489	19.0096	14.7988	18.4095	17.8654	16.8545	19.8502	15.8578	16.8672	16.1666	15.0661	17.7321	14.2245	14.3994	18.3346	19.2208	14.421	19.6109	14.2868	14.8577	16.9967	16.5237	16.6446	19.2023	15.6995	16.0733	18.9315	15.8443	21.3409	17.7665	23.9348	17.1578	19.6516	18.3881	20.4647	15.9759	15.4188	17.2585	21.1395	18.8291	18.5762	19.8695	19.6196	16.4439	16.9915	16.4912	19.359	18.9304	17.5632
1.59106	17.1151	19.8159	16.208	18.0434	18.0313	17.9234	19.675	16.4647	17.0836	17.4476	15.8022	17.3017	13.9517	14.1937	19.6651	18.0375	13.843	18.9954	14.9663	15.2739	18.005	15.6169	17.656	20.1903	16.4339	15.8552	20.1165	16.3649	21.3002	18.3875	25.1565	20.1071	18.3779	18.0939	19.383	15.155	14.8554	18.8746	22.1491	19.2299	19.0378	20.0504	20.0559	18.6717	16.4486	17.4724	19.6694	19.9013	19.3013
1.59386	18.124	18.2486	18.9091	17.889	16.7837	17.4314	17.819	16.5772	17.0895	19.4759	17.3512	17.0071	15.4321	15.1942	20.517	16.8373	16.0278	17.3456	15.9194	16.5621	19.141	15.0158	18.5295	19.951	17.645	16.635	22.7735	17.8076	20.2601	16.7579	26.1909	22.1708	17.8386	16.0436	15.4616	17.1696	16.2211	19.8142	20.9456	17.1131	19.4164	16.7815	22.1573	19.2351	17.3378	16.8451	20.5786	20.9332	20.1181
1.59665	19.1746	16.1456	18.684	17.2002	15.2383	15.2379	18.4539	17.2457	15.6608	16.9287	19.1881	17.0954	14.8385	16.0438	16.1229	14.7162	17.9716	19.8111	16.5789	18.1841	19.086	16.5639	17.3997	17.5621	19.2611	17.7591	18.7476	18.7171	19.1984	15.1547	28.4776	15.9046	18.5827	14.3791	13.7545	17.6886	18.857	19.0433	17.2734	15.5201	18.3298	17.4718	20.2924	17.2748	16.7908	19.2442	23.3725	20.2481	19.7286
1.59944	17.228	18.04	16.692	18.6331	17.4456	16.4118	16.8253	18.8489	15.582	15.6032	17.3014	18.0632	15.433	17.4172	17.9313	16.796	18.0606	19.5715	19.6073	17.6578	17.0928	16.1444	19.2615	20.2846	20.9053	16.7558	17.5666	19.0504	21.3142	18.6347	30.9208	20.0492	17.8316	16.8535	14.7513	15.9139	17.1479	13.9382	20.1636	17.1902	19.0255	17.6319	20.3415	17.4129	16.7224	21.0824	20.1506	18.9152	17.4262
1.60223	15.822	16.6985	17.3548	17.2481	18.1039	18.4465	18.8408	19.1014	14.8769	15.6669	14.747	17.3805	14.6257	15.4964	20.3499	17.9092	16.6806	19.3231	19.3069	13.7004	18.183	16.5808	16.2654	17.4617	19.7162	16.1489	18.08	18.3444	22.7904	20.2944	27.6314	19.3556	16.5518	18.2733	18.2975	17.2469	19.5654	13.9938	18.7646	17.9326	17.4904	17.7664	18.6566	17.5442	16.1995	19.4083	17.8797	16.2007	16.7069
1.60502	15.8659	14.4524	17.0628	16.5673	15.9859	18.0121	19.2089	18.5117	15.7906	16.2946	16.235	18.2713	18.9674	18.5858	19.243	17.9545	18.7788	19.8569	18.5591	13.704	22.0675	16.9517	16.3299	15.3135	19.8452	16.775	18.0817	17.6311	20.1947	17.5701	27.8813	21.5655	18.9226	19.3374	19.4931	18.6216	20.0503	16.4704	18.7024	17.1904	16.7603	18.6844	18.1744	18.2277	18.1609	17.0004	18.1581	16.1044	16.743
1.60781	16.158	14.7304	15.8667	16.9265	16.1513	17.4345	19.1698	17.7487	15.5896	17.899	16.1842	17.6853	19.0662	19.083	17.3912	17.0137	18.7517	19.32	18.1434	16.9902	21.1152	17.0136	16.9732	14.7939	18.0165	18.8153	18.1434	19.5009	19.046	16.9266	27.0165	24.4655	17.9629	20.3465	18.2705	17.3679	19.0059	19.4637	18.1435	17.0136	16.5956	21.386	18.8524	17.4347	18.8553	17.4548	18.7518	18.3341	17.2676
1.61061	14.8176	15.4331	16.6229	16.5371	19.5862	15.7596	18.4888	19.1775	16.6326	16.9453	17.3487	18.0663	16.6526	16.9733	17.7448	18.0927	18.0707	16.2481	19.1864	17.675	17.2823	18.0755	17.3362	16.5491	16.9602	19.1915	19.1864	17.3732	18.4055	16.5457	25.301	24.8634	18.1051	20.4141	16.5729	17.3452	17.6977	18.7874	19.196	18.0841	17.6698	22.0803	17.764	20.6366	19.8993	18.8703	18.0803	17.6936	17.6929
1.6134	16.8223	17.5556	16.9307	15.4933	20.9922	15.816	18.1033	18.1459	17.9948	15.5604	18.0812	17.3852	15.9104	16.5807	16.9966	20.2082	16.6466	14.823	18.4714	18.3822	14.1462	18.8186	16.2785	18.6856	16.6245	18.1459	18.4714	16.604	18.0993	16.1881	26.3167	25.5548	20.2082	19.693	16.9267	16.604	18.0567	16.6892	19.21	19.5134	18.3822	20.4007	16.9966	22.1182	18.1885	18.8652	17.3852	18.426	19.4901
1.61619	19.2808	18.0331	14.9462	15.4423	18.4192	16.1554	17.745	16.4138	19.7457	16.1119	17.7513	14.6609	15.824	17.5729	15.6139	19.3352	17.239	15.3661	17.4508	18.4553	15.9473	18.502	17.5331	18.8275	16.2436	17.4106	17.1153	18.2396	19.4176	17.5291	26.7032	24.6031	20.3368	18.5917	18.9527	15.5701	18.7456	17.24	17.5422	20.5888	18.1197	19.6686	17.2866	20.2153	16.7503	17.5014	18.332	19.1243	20.2528
1.61898	18.0157	18.0782	14.7007	15.4529	15.8803	14.939	17.7147	18.3836	19.3276	17.1536	19.9	15.5812	16.4564	18.9538	15.4601	17.3328	19.5298	14.1744	17.6562	16.538	16.2028	16.5927	19.5884	17.5966	17.4616	15.7718	18.5371	18.1355	21.1476	20.2247	25.1447	20.4304	20.9499	19.0624	20.7505	15.7632	19.7807	19.8612	17.0211	21.9744	18.7181	20.2193	17.3153	19.3473	17.4762	17.3507	20.3243	17.6288	18.1488
1.62177	14.4886	18.6309	18.4967	15.7415	19.8377	15.3118	16.8432	17.8797	16.9009	15.539	18.2732	17.8463	16.8641	17.1544	16.8997	15.4817	17.9195	13.3776	15.3495	15.3017	15.6344	17.4784	19.0813	15.5645	17.9867	15.7598	17.0159	17.201	19.9615	20.4009	23.3765	20.7815	22.2556	20.2931	19.5962	17.8575	20.8579	19.496	17.229	20.7411	18.5167	18.8992	16.972	20.3757	19.7332	17.6472	21.2795	19.6953	19.5171
1.62456	15.8583	17.6759	19.3065	18.2931	20.3517	18.6893	16.8755	16.0797	17.4732	15.8948	17.2857	20.8573	17.4401	18.2216	19.2441	16.5487	21.3242	16.5358	15.6479	17.0309	14.3351	19.3919	19.7138	16.1427	20.6356	18.8715	16.2913	18.2904	21.2342	24.5608	23.5488	21.2466	21.7486	18.0702	17.0088	18.9568	21.111	22.1453	18.6897	19.2967	18.4276	19.7149	18.5842	19.8305	21.1217	17.4856	20.9616	21.6955	21.2848
1.62736	15.2279	17.5351	19.4804	18.2393	16.3542	18.8695	17.2689	14.9953	16.2141	16.225	15.6884	19.9503	18.4649	18.2385	18.6262	18.4864	19.1012	17.421	17.9248	16.8105	14.475	21.1763	20.3124	16.7664	18.7864	19.9113	17.4764	18.3517	19.2062	21.0423	22.7172	22.4126	23.2624	18.6375	18.0914	19.1909	20.044	22.0313	17.3984	18.9182	19.6232	18.8013	18.3811	19.7869	19.8997	19.3034	18.5172	18.0417	18.995
1.63015	16.7124	19.1278	19.5184	17.1553	14.6189	19.1458	17.1136	17.0708	15.5875	15.7963	16.8335	18.9009	17.7374	16.6652	18.7403	18.222	19.1895	17.6609	16.4438	15.6986	14.1426	19.6922	17.9106	16.0171	17.1943	18.9855	16.1811	17.4423	20.7575	17.5062	23.3753	20.7045	22.3216	19.8578	17.2428	17.5749	19.3803	22.1085	16.9216	20.531	21.1326	18.853	20.0005	21.7096	19.2864	19.9223	21.8021	17.1835	16.8622
1.63294	16.7972	20.1048	20.002	17.3758	15.7287	16.5928	17.4638	18.177	18.855	16.0843	18.1831	17.4779	15.7829	16.0978	18.7646	16.1946	19.5341	17.0978	18.3682	15.4504	16.3904	18.437	17.7642	15.4077	16.8984	17.4351	16.015	17.5006	21.2242	17.9743	24.903	20.9978	19.7603	19.9368	18.3577	19.2948	17.7135	21.2889	16.936	20.8633	19.3435	20.6099	18.192	20.2388	18.3666	18.5061	21.5681	17.9095	17.0379
1.63573	17.2318	18.4665	20.292	18.5019	17.1508	15.1202	17.4374	18.1997	19.7748	17.4253	19.2176	17.5502	15.6086	16.2463	18.6725	15.7575	17.3468	17.3463	18.7953	15.5152	18.2993	17.8038	17.017	15.4178	18.6368	18.4624	17.0842	17.9003	19.7429	18.005	26.2264	20.6967	20.7141	19.3363	19.7822	19.8934	16.3471	20.2607	15.7125	18.6634	20.0345	20.2009	16.9729	17.6576	17.5678	17.8045	19.1572	17.9921	18.9874
1.63852	18.4124	17.193	19.3349	17.8294	17.4276	15.2181	17.5387	16.5236	18.4835	18.0757	19.5738	17.5446	15.8559	15.7773	17.4866	16.5845	16.1264	17.8617	17.2362	15.1116	17.4359	17.973	15.5482	17.0785	18.4039	19.8428	17.4072	17.3515	17.6486	18.3077	24.5843	20.3245	21.5753	18.2652	20.1424	19.0147	16.7487	18.6772	15.5601	17.6245	20.3386	18.9577	17.4809	16.3937	17.4016	18.2192	16.6853	17.1148	20.0008
1.64131	18.6808	17.4762	17.988	16.1458	17.3812	16.237	17.3964	14.984	18.4342	19.5627	18.5303	16.1136	15.8437	16.4101	16.4188	17.7572	16.7632	17.5301	16.6609	14.3584	15.9226	18.672	15.2192	19.0971	17.3398	19.8859	17.6684	17.3383	17.3516	19.2647	21.711	21.2492	20.8108	17.5971	19.051	19.7787	17.4092	17.836	16.8907	18.5928	19.3547	17.8893	18.9141	17.1564	18.9543	18.6142	15.8426	16.4671	18.9316
1.64411	18.0389	18.4448	17.6937	15.7341	18.1747	17.8762	17.2896	14.9796	19.6819	20.8961	16.2311	14.47	15.82	17.7187	17.0591	18.8077	17.4417	16.4814	17.2378	14.7597	16.4117	18.1532	15.8611	19.2313	17.5634	19.4442	18.0926	18.7847	19.1384	19.8322	21.729	23.0059	19.7836	18.4767	18.2407	21.6809	17.3113	18.1746	17.767	19.7695	18.8629	17.59	19.8841	18.4698	20.8746	17.8547	17.5954	17.4505	17.4703
1.6469	17.7874	19.1603	18.0601	16.2913	18.5507	18.61	17.7183	15.5376	19.7902	19.0308	13.5549	14.6706	15.82	17.6094	18.2133	18.2728	17.2624	15.8452	17.7383	16.3655	18.3137	16.256	17.6103	17.1281	18.2331	18.2681	17.3156	19.9432	20.826	19.4669	24.2068	23.5315	19.1212	20.2816	19.1124	22.2878	17.0292	18.2834	17.525	20.2608	19.191	18.2986	19.7552	17.9554	21.237	17.8478	19.7608	19.3545	17.0046
1.64969	17.8321	19.2218	18.114	16.5685	17.84	17.6242	17.844	16.1888	19.1394	16.4845	13.3365	16.3119	16.0476	17.0532	18.5939	17.0438	16.5349	15.9391	17.71	17.1701	18.2351	14.6532	18.2568	14.9571	19.5366	16.7615	15.6581	18.95	21.6324	18.8205	25.3949	21.839	19.4676	21.9464	19.9484	21.8048	16.1471	17.7407	17.4802	20.8931	19.0136	18.6904	20.2933	16.5997	20.7507	20.1988	18.9825	20.9589	17.3307
1.65248	18.104	17.7609	18.1158	16.9069	17.6917	16.0327	17.5742	17.4265	18.6713	16.5757	15.0813	16.9218	16.3289	18.2997	19.2284	17.9001	16.2695	16.3296	17.3014	17.0595	15.9998	14.8406	16.9741	14.9817	20.4914	16.996	15.432	18.2633	20.5902	18.5245	25.2553	20.5695	19.7202	22.2973	19.8122	20.7143	15.4888	17.2059	18.9841	20.4696	18.5164	19.0331	21.6084	16.8923	21.6119	22.7418	17.2401	21.9289	17.6636
1.65527	19.271	16.9865	17.9086	16.9762	18.8213	16.2926	17.3239	18.6338	17.6002	18.2498	15.5771	17.8618	16.3385	19.6259	18.9898	19.4968	16.6925	17.1478	16.5154	16.5728	14.9807	17.025	15.8246	17.652	21.7723	18.3151	16.5189	19.6425	18.3068	19.2813	24.5074	21.3117	19.8126	21.4666	19.2824	20.4604	16.9623	16.9338	20.4015	18.1815	18.4852	18.8205	21.8224	17.553	22.3581	22.7333	18.9368	21.6806	19.0794
1.65806	20.011	17.7006	17.2271	16.4685	18.7669	18.2004	17.2273	19.8219	15.9616	18.1613	14.6662	20.6734	16.3716	19.7206	16.8808	19.5312	16.6676	18.1478	16.3739	16.6597	15.8105	18.6205	14.6741	19.6034	22.6359	17.927	17.495	20.3038	17.2224	20.1542	23.3494	21.6934	20.1836	20.1822	18.455	19.7941	18.9058	16.7687	18.684	16.2881	18.7203	17.4464	20.7848	17.1243	20.5384	21.2179	21.8178	20.6415	21.8327
1.66085	19.0436	17.529	17.3476	16.1717	17.2545	18.5801	17.8151	21.1335	15.6149	16.2038	14.4268	21.3422	15.7473	20.2999	15.7178	20.1758	16.3735	18.4722	16.5999	18.7999	17.1568	17.6608	13.5154	19.6844	20.4119	16.8861	18.8702	19.3788	17.776	20.0004	23.2153	21.7567	19.7861	19.7592	17.6813	17.7692	19.1107	17.8573	16.2453	16.337	19.3427	16.4442	19.3947	17.4229	18.2903	21.3558	22.7681	20.5906	23.1146
1.66365	17.7675	16.9159	17.9521	16.0907	17.287	16.9362	18.1027	20.9573	16.8935	15.3982	15.3405	18.6202	14.7302	21.2501	15.8715	21.6663	16.5078	18.007	15.946	20.7327	17.9275	16.5631	13.8686	20.0919	17.3795	17.7062	19.547	18.8194	18.6866	19.9465	23.4859	22.3833	19.5283	20.4621	17.6604	18.1737	18.8478	19.2383	16.9745	16.8116	19.9182	16.532	18.4133	18.0322	17.6345	22.1891	23.0711	21.339	21.7253
1.66644	17.3316	15.8043	16.9656	16.1087	17.4897	15.4903	16.79	19.4168	17.5545	15.5505	16.4355	16.4196	15.7282	21.2894	14.8657	20.7392	16.1196	17.7534	16.1285	20.0374	16.9795	16.6437	14.6937	18.8738	15.2675	18.8762	17.636	18.8298	18.6526	20.1175	23.283	21.1183	19.8045	19.2011	18.457	19.6046	18.9209	17.5521	18.2508	16.1607	19.6287	18.1882	18.5962	17.143	17.0818	20.6804	21.7175	20.8771	19.7523
1.66923	17.983	15.1558	15.1432	15.4137	16.0576	15.825	15.7766	18.2192	17.8411	16.2162	18.5203	15.3821	16.84	19.5859	13.522	18.7538	15.4879	18.1585	16.9306	18.4323	16.6476	16.5572	15.7426	17.1933	15.2859	19.1948	15.7582	18.9714	18.3773	20.9431	22.7051	20.1778	19.9706	17.6758	18.3484	20.5705	19.0886	16.0111	18.7882	16.4051	19.3286	20.0737	18.5712	16.5642	16.4944	19.2867	19.2704	19.361	19.5336
1.67202	18.5265	15.9059	14.4358	14.8637	15.3602	17.1678	15.8447	18.4324	18.5176	16.5124	21.3049	16.4064	16.8543	17.3728	14.2083	18.3576	14.891	17.9777	17.5967	17.1953	17.1727	16.8702	17.6669	16.95	16.2077	19.4876	16.7986	18.9743	18.5043	21.8519	21.9845	21.0132	21.103	18.2294	17.0988	20.7895	19.1978	16.7347	18.9764	18.693	20.2837	20.4311	16.7649	16.4367	17.0078	19.2878	18.4635	19.0602	21.8386
1.67481	17.1544	17.2921	15.8526	16.8282	16.9686	17.5696	16.1248	18.3016	18.7648	16.2482	22.755	19.1038	17.461	16.2626	16.0178	18.0426	14.3238	18.4618	18.5286	17.7979	16.9611	18.239	18.8017	16.95	15.3963	19.3986	19.6424	18.6099	19.3044	21.4895	21.7155	21.868	22.8963	19.5178	17.0583	19.1074	19.1594	17.539	18.2149	21.3047	22.8362	20.5381	14.9185	16.4833	17.2119	19.066	19.3433	19.7174	25.787
1.6776	15.5465	18.5628	17.9233	19.8518	19.0744	16.7172	17.179	16.8179	18.2837	16.5521	21.9112	20.142	18.2984	16.4421	16.9319	16.6916	15.1126	19.9355	18.961	21.1824	17.4529	19.3223	18.9195	17.2245	14.1766	19.3455	20.9444	18.9443	20.2086	20.8016	22.3901	22.2899	23.3924	20.3163	18.927	17.4457	19.231	17.2992	16.9723	22.1971	25.2265	22.0324	15.7848	18.8256	17.1024	18.3498	19.7924	19.5456	28.3883
1.6804	16.1584	19.0125	17.8625	20.5088	19.5226	17.1064	18.3931	16.478	17.3422	16.7367	19.4333	19.0272	17.4823	16.7905	17.436	15.6957	17.0201	18.7936	18.243	23.9239	18.0498	18.8084	19.4624	18.8539	14.9583	20.6334	19.3683	20.1272	19.1331	21.6839	23.9186	21.9508	22.1358	20.7945	20.2008	17.4934	19.8928	15.8802	15.1687	20.5948	24.9087	23.1295	18.1431	22.6197	18.9876	17.4657	18.2266	19.0519	26.2649
1.68319	17.64	18.406	16.965	19.2188	19.3156	19.4696	17.981	18.0331	16.6949	16.1263	17.5037	17.4841	14.2048	15.9543	17.966	15.3302	18.392	16.0729	16.3925	23.7097	16.5951	17.4743	19.5587	21.2774	17.9295	20.7869	18.0073	19.5451	17.064	23.9192	25.2131	21.8005	19.908	21.4705	19.226	18.1826	21.3899	15.2397	14.3368	18.5677	21.6858	21.6955	18.9995	24.1836	22.1696	17.4797	16.2736	18.5141	22.0586
1.68598	18.4802	16.7153	17.4097	19.4542	20.9943	19.8528	17.4856	19.5509	18.3663	14.6639	17.5616	16.8677	12.4812	16.0296	17.6878	15.8428	18.0966	16.2498	16.3206	20.7508	15.3189	16.968	18.6471	21.4217	20.0797	19.6001	18.7636	17.5857	17.7477	23.1572	24.6731	20.809	19.057	22.2026	18.2041	19.018	22.4553	15.3821	16.404	17.4795	18.4866	19.7038	18.1834	23.0725	21.5104	17.691	15.4093	17.3388	21.1308
1.68877	17.9364	17.5078	17.554	19.0572	20.7068	18.9581	19.1208	18.7606	19.4968	13.0788	18.9187	16.3354	14.511	15.6083	18.4097	17.8621	16.8515	17.1272	19.42	15.7288	15.8072	16.9763	18.467	18.8617	18.7971	18.77	16.9815	17.8054	18.3779	18.7719	22.2638	17.2965	18.4262	20.3666	19.4615	18.3727	21.4609	15.2878	19.7942	15.9221	16.5747	19.1137	18.3163	21.4293	17.0959	17.928	15.198	19.1484	19.7431
1.69156	18.8123	19.2815	16.5557	15.8204	16.0404	18.9661	21.5905	15.1925	16.475	12.8993	17.6984	14.09	15.3832	12.4738	20.2865	18.2892	15.1663	16.2034	19.7712	13.7032	15.3834	17.3934	17.9071	16.5357	16.4976	14.7406	13.7777	17.0481	16.2627	14.7835	20.719	15.601	16.2572	17.1307	19.6759	15.4051	17.7053	16.6404	19.0853	13.8598	14.2543	17.9377	18.9712	18.1296	15.8849	18.7307	14.9416	21.903	17.1303
1.69435	21.3114	16.6377	17.3587	15.8521	13.2356	15.422	22.0859	13.2162	15.7364	14.3773	13.9635	12.1595	15.4551	13.2998	19.535	15.0707	11.7083	15.0078	19.2957	14.2816	14.7004	17.7935	15.5964	16.2974	15.4593	11.3749	16.6056	14.7695	16.9928	12.1805	19.975	18.118	16.9824	18.4669	15.4742	15.5073	13.3154	16.1488	14.0056	13.6499	13.6346	16.6571	15.411	15.0727	17.4433	16.9234	13.5918	17.6505	19.2003
1.69715	17.727	18.7842	20.1775	16.8835	11.4332	14.2132	19.5253	15.4151	17.3299	18.1585	14.6939	14.3736	17.6238	15.7684	18.8069	13.7762	12.3407	11.7233	22.593	13.4781	14.7046	19.7419	15.2977	18.9933	15.1122	12.9779	18.0722	17.5693	17.7132	15.6574	19.5116	20.5928	18.0502	18.3296	14.2504	16.9868	14.3491	14.5686	15.1191	16.1603	14.7339	18.4167	13.8462	17.4801	21.6085	16.0877	15.5982	16.4507	19.2542
1.69994	18.7327	18.7642	18.7297	19.3917	14.0074	18.1169	18.8066	17.2126	19.7544	22.2005	15.1778	17.7078	17.4142	17.6381	18.679	18.1264	15.9658	12.49	19.1103	18.2937	14.5419	23.4748	14.5257	22.3658	17.3123	16.156	17.5763	19.0455	18.6159	20.0772	23.3423	21.215	20.2711	19.7987	18.4912	17.3084	18.6159	18.4434	15.949	17.3098	17.2738	18.6742	15.6861	19.4617	22.423	19.0749	19.4484	19.247	18.7609
1.70273	16.9843	15.7206	15.6679	20.59	14.3905	18.5025	15.4646	18.0577	17.0792	19.3463	16.8334	23.1905	13.1747	16.9585	15.5398	16.7186	15.1531	12.7583	16.1696	18.6804	14.8185	18.6034	11.693	20.0179	21.0723	16.2041	16.5821	19.2001	17.6004	20.5985	20.1847	20.5972	20.9105	17.0801	19.6897	18.4716	19.9785	17.2202	16.4073	18.2616	18.1209	17.2232	13.5373	15.5423	17.4008	18.8368	18.6409	17.4615	17.8699
1.70552	16.0842	17.5433	17.3372	21.037	13.0727	17.5475	16.3533	18.3911	16.796	18.7547	17.6245	25.3229	13.4747	17.3855	16.9242	18.331	19.1136	13.2996	15.9701	16.7464	17.1501	17.8989	13.971	19.6974	21.3992	16.7964	17.2552	19.21	19.3977	21.5356	19.4669	18.2766	22.5321	19.074	18.2434	19.4583	18.8923	17.0481	17.4116	18.2114	18.0925	17.4214	15.2125	16.8796	17.3931	17.28	20.1118	17.7055	18.4833
1.70831	16.2159	19.8147	18.581	18.9168	14.1618	18.3294	17.7433	18.2101	15.9616	19.1145	17.1388	21.4979	16.1634	19.0267	17.3856	19.5679	20.6482	14.7391	15.7409	15.5669	18.185	16.8681	16.1246	21.6085	21.055	16.4647	17.0854	19.3798	22.6956	21.4611	22.3854	16.6622	22.8733	19.6531	17.8831	20.2725	17.2865	17.222	17.9308	17.3506	18.1453	18.3689	16.7462	19.8317	18.3343	17.2539	19.3681	16.9307	18.8705
1.7111	17.242	20.2451	17.3952	16.2433	16.6007	18.0574	19.184	17.2635	15.569	18.4666	16.8826	17.5658	18.5119	20.0787	16.3947	18.784	19.4559	14.4886	15.2258	17.6507	19.2644	15.7399	17.9442	23.0386	19.0749	15.3835	16.4072	20.1265	22.0639	20.891	23.2521	16.3798	21.4828	19.1519	19.9566	20.9625	17.047	17.8426	16.878	16.9566	18.7631	19.2385	17.3442	20.3248	17.8041	17.9461	16.5329	16.7557	20.2063
1.7139	18.8967	20.4886	17.3132	15.5361	17.6439	16.3159	19.5835	17.1065	16.6493	18.4265	16.0953	17.3174	19.8359	20.3187	17.3521	17.3437	19.3541	13.5267	15.9338	20.3261	20.4672	17.2246	18.2823	22.2538	16.5953	17.0981	16.6024	20.4886	20.6666	21.004	21.9231	17.0092	20.729	19.4981	21.4618	20.5725	16.9289	18.1056	15.8215	16.484	20.3598	19.4335	19.12	20.3188	18.0628	18.1012	16.6021	18.311	20.3356
1.71669	20.2265	19.0617	17.2648	16.5556	17.241	15.19	18.9824	17.3018	16.9636	18.4536	15.6648	18.2038	18.3553	20.1829	16.9772	16.8753	20.7692	15.8454	16.8992	18.6398	20.1824	19.4592	17.5415	20.565	16.2341	20.5278	18.6271	18.9812	20.8415	18.6966	21.2574	17.7257	20.7405	18.9824	20.6595	20.3847	16.53	18.8216	16.6123	17.1763	20.4387	19.0889	19.8647	20.2167	18.8483	18.0865	18.1391	18.8274	19.3874
1.71948	20.035	17.6686	16.7062	15.4785	16.8136	15.2209	19.1189	17.4821	17.888	16.5576	15.2945	18.7521	14.5168	18.7769	14.0889	16.9129	22.3821	17.9533	17.4432	15.1686	20.6002	19.1981	16.6605	18.9863	17.403	19.9571	20.5364	17.3909	19.9675	16.0328	22.814	19.4023	21.177	19.0633	18.4067	20.8875	15.6484	19.0433	18.8999	18.6879	18.9963	20.1146	17.7805	20.5153	18.5972	17.5986	16.0223	17.9739	17.4739
1.72227	21.3661	14.9134	17.4813	15.9346	15.9319	16.8066	19.8108	16.1901	19.4217	15.7163	15.6202	19.2199	15.34	15.0105	13.7383	16.8229	21.971	14.9303	15.3754	16.4803	17.695	18.6307	14.7633	19.7422	17.3746	17.3036	18.883	15.9211	18.1608	16.8343	24.6484	20.6892	20.7502	19.5561	18.4752	23.0979	16.3017	19.785	21.4215	19.5615	17.9893	20.4149	16.6372	22.6263	19.1608	18.1601	15.3819	17.2237	16.7287
1.72506	21.0488	14.4948	17.9928	19.7104	17.4307	14.2492	17.7059	18.3616	18.8546	17.5632	17.4191	17.5582	18.1298	14.1877	17.2175	15.9057	17.8792	13.1982	15.3724	19.9004	18.2922	20.8136	14.2234	18.6122	17.4035	18.4725	20.6461	15.8375	19.6267	19.1694	24.6947	19.8324	21.3796	18.4904	19.6994	19.5243	17.4542	19.9542	21.7541	19.373	21.46	19.7801	17.8838	22.8106	18.6993	19.3322	15.0511	16.4169	18.0114
1.72785	21.1598	13.6239	17.8397	20.2332	18.6608	13.2844	16.6833	18.3213	18.6276	17.9148	15.9714	18.0801	20.6008	16.1947	19.7565	15.8692	18.6584	15.6293	16.8056	20.4877	18.0523	22.552	17.2907	17.7138	16.5353	19.6914	22.5404	17.2843	20.1189	20.2997	24.5809	21.9658	21.9032	18.1103	19.8799	18.0007	19.1627	20.7499	20.1793	18.4604	20.6177	20.9344	18.0196	19.8313	16.7544	18.7076	17.7209	14.3164	18.8146
1.73064	19.9975	15.2769	18.2454	21.0178	21.0124	17.0494	18.5722	18.5126	18.8469	18.8713	14.9021	17.817	19.6371	17.0849	19.8934	16.3134	18.5463	16.5069	17.13	18.7869	17.3735	19.9581	18.8881	17.8245	16.906	17.4707	21.3846	18.8374	20.8399	19.6957	23.2274	23.4525	22.2882	19.3875	18.7574	18.9844	18.3634	20.9912	19.4654	22.3583	18.2458	20.0902	19.7175	17.0109	17.9745	18.3723	19.908	14.759	19.3351
1.73344	17.5983	17.5455	17.3949	21.5831	23.0556	17.8664	18.2545	18.7046	18.2071	18.3787	14.2482	16.8914	18.4065	17.7944	17.7444	16.6633	16.745	14.2005	17.359	16.519	17.1477	16.6414	17.5473	16.378	15.2161	15.2051	17.8005	17.2844	19.4983	19.3956	23.9392	22.8478	22.1406	20.3723	18.9969	18.5505	17.5627	19.7767	19.7146	21.6874	15.8273	18.4887	18.9761	17.3273	18.7306	16.659	17.6973	16.6398	17.7831
1.73623	17.6911	18.5729	17.6729	20.7605	20.6976	16.3248	17.3428	18.8247	16.0792	18.6839	15.7842	16.5237	19.0171	18.6743	16.6989	18.4265	16.2883	14.1695	16.4727	15.8715	18.2213	16.2024	16.9568	15.8934	13.7403	15.2911	16.4661	18.4173	18.7348	20.3185	24.382	23.5897	21.225	20.1496	17.8866	17.6172	21.4474	19.4004	18.6156	18.4227	15.5019	18.4198	17.8258	20.8955	18.3376	16.6901	16.6223	17.914	16.0828
1.73902	19.5208	19.5084	18.6292	18.6051	17.6303	17.1325	16.7905	18.7725	15.7162	18.7016	17.2129	17.427	19.9062	18.617	17.2361	19.7591	16.5205	16.4169	14.2323	17.8604	19.3613	17.6858	16.803	17.5783	15.1793	15.08	17.5388	20.8849	22.1854	22.2183	23.5636	24.2834	20.4792	20.6657	16.0833	19.0068	23.2406	18.8842	17.9682	17.7896	16.8383	19.218	18.2149	22.7266	17.6303	18.3783	18.8554	19.2138	16.1062
1.74181	21.1123	19.4785	18.1994	17.0851	16.9637	18.5576	15.4512	18.2481	16.0804	17.9849	15.4759	18.3192	18.8982	17.7489	16.8178	18.3925	16.0966	17.5901	13.6133	20.0739	19.2689	17.6379	17.5293	18.5262	16.954	14.9382	18.0691	19.723	24.6115	24.4823	23.4244	23.7472	20.9836	21.1576	17.6009	21.3059	20.6772	17.4555	18.38	17.3775	18.1869	19.0722	18.4314	20.4265	16.8157	18.1021	19.5212	18.7301	16.1805
1.7446	21.7706	19.0516	16.9176	17.3337	16.8059	18.5169	14.7196	18.2969	14.8081	18.1536	13.9491	16.3837	16.7761	16.4166	16.1732	16.5082	15.3069	18.3908	15.0418	19.3701	19.0679	15.955	18.6851	18.268	17.7889	16.1139	18.2241	17.7245	23.463	27.3247	23.7589	25.1239	22.9475	19.8335	19.8144	21.0944	18.7682	17.6782	17.907	17.1775	19.0257	17.0809	18.3416	18.6301	17.1294	16.8107	17.9118	16.7698	16.6219
1.74739	20.6659	19.5154	16.0225	16.7129	16.4393	18.4223	14.9687	18.6445	14.5892	17.7689	14.6761	13.7843	16.7833	14.8957	16.3413	15.2621	15.3663	19.3018	17.189	17.2888	19.1512	15.2265	17.8585	18.4067	18.0644	16.9025	17.7819	18.358	23.0957	32.259	24.2839	29.3669	25.701	18.7339	19.4029	20.0104	17.0667	18.7062	17.1922	17.6912	18.6993	15.7953	18.0956	18.9353	17.3824	16.0622	16.7777	16.6439	18.1146
1.75019	18.7945	19.2458	17.2768	15.6664	16.3361	18.3828	16.4934	19.0987	15.6525	16.9339	15.732	14.0244	17.8425	14.8238	16.4339	14.6625	15.5169	18.3127	19.2716	17.159	18.6576	15.5325	16.5153	19.0926	18.347	16.9359	17.127	20.7463	24.5952	38.9111	24.6152	34.64	27.6564	19.7944	18.0364	20.669	15.4439	18.5238	16.9659	17.2574	18.5961	16.9756	18.4946	17.7984	16.2904	16.384	16.2937	18.3252	19.8604
1.75298	17.5436	18.5697	19.7707	17.1687	16.1852	17.2807	18.2782	18.422	16.405	16.0216	16.4429	16.3136	17.473	16.681	16.089	15.7772	14.6059	16.0247	18.3809	17.9873	17.1663	15.3029	15.6002	19.0293	19.0462	17.0865	17.9234	21.1222	25.7664	47.8363	25.3338	40.4139	28.9561	21.0571	17.7366	20.1022	15.5819	18.2605	17.1979	15.8161	18.191	18.4453	18.398	15.9231	15.9359	18.7473	16.6014	18.9673	20.8401
1.75577	16.3351	18.474	20.2468	20.0594	15.888	16.4315	19.1289	16.3578	16.9906	15.5448	16.5306	18.0334	17.1261	18.4243	16.3246	16.5052	14.107	16.4967	15.7162	18.5351	15.9629	14.9602	15.0533	17.5758	20.3213	17.852	19.0236	21.0916	28.5946	66.1087	27.0968	48.0506	32.6673	20.2753	18.4197	17.2025	17.682	18.332	16.9524	15.2859	17.6687	18.5667	17.5233	16.3352	17.9679	21.33	17.2465	17.8578	20.4831
1.75856	14.191	17.4295	17.7905	19.4516	16.0237	17.0235	18.8592	16.8658	16.6161	15.7131	14.887	16.4342	16.2105	18.7639	17.4177	15.6171	15.1482	20.1786	15.4689	17.8018	15.034	16.6512	15.9533	16.2112	20.5154	17.9471	18.3406	22.9202	35.923	94.0103	31.0726	59.757	39.0212	19.341	20.7321	15.8184	19.3589	17.1435	15.0492	14.4518	18.5129	17.96	17.3882	16.5416	18.3021	20.5704	15.495	17.0205	19.6912
1.76135	13.6095	17.843	16.7594	15.9554	15.4853	19.5138	16.7263	18.4325	15.9304	16.3389	14.8918	13.4498	14.809	16.8752	17.908	16.1896	16.8894	21.6344	13.5438	15.3274	14.8369	18.4175	17.0826	15.3247	17.6462	17.4182	17.6943	24.0939	42.6729	116.339	38.3567	78.5824	44.8003	20.5337	22.5694	15.8565	17.7977	14.8999	14.3305	14.641	18.2318	18.989	16.5491	16.1322	15.602	19.6286	14.4494	17.7813	19.646
1.76414	16.7955	18.1029	18.1833	16.5621	16.4707	21.5307	19.3299	16.897	17.6714	17.1844	14.6757	14.2284	17.0227	16.4513	18.4647	16.0943	19.1796	19.0123	13.7774	18.0176	19.0197	18.2939	20.5237	13.9479	17.3464	20.7746	20.8521	26.9884	44.1337	127.075	46.6945	104.678	52.6648	23.9153	21.2639	20.2342	18.1431	15.854	16.4264	18.11	18.7714	22.3738	17.7836	17.0765	16.8297	20.7712	17.0802	19.7669	21.2179
1.76694	17.3668	16.8945	18.0907	16.6278	17.315	18.0921	18.4015	17.3932	17.6001	18.5982	16.4766	15.0612	15.5572	16.9208	18.9082	15.5545	18.3037	18.1438	15.4985	17.2519	19.925	17.4768	20.8475	14.0801	17.2987	18.9495	21.6936	28.5069	43.9772	126.688	55.2355	131.113	65.1362	26.3059	20.4914	21.2478	16.9665	19.9212	17.4382	17.3554	20.3523	20.4903	17.6646	17.6552	17.8335	21.8541	18.1873	18.0002	20.8895
1.76973	17.8959	17.1959	18.1251	16.9413	17.9451	19.3678	17.3591	18.8708	15.6096	19.6821	16.3622	14.7086	14.4441	19.289	17.6317	17.3317	17.428	17.9134	16.6144	14.6352	18.9682	17.248	17.2293	14.8184	18.7001	16.6273	22.3633	29.1277	39.2803	114.245	62.8107	162.158	78.6937	29.5006	21.9987	23.1917	16.343	21.3103	17.9683	16.8812	20.7178	18.2815	19.5818	18.0169	15.9076	21.9693	17.3048	17.1548	20.7126
1.77252	17.8012	16.6449	16.1063	17.5038	17.954	19.3998	17.5963	18.6821	14.5188	18.8975	16.0391	14.3961	15.0581	20.496	16.2366	17.0948	16.1657	17.0318	16.9835	15.1915	17.4411	16.5523	15.6524	16.1544	19.3847	16.3662	18.757	27.012	35.1826	102.871	63.0038	176.874	94.0522	31.9856	22.9608	21.0642	17.463	19.0648	18.143	18.3176	20.5706	17.1542	19.3585	18.1538	15.6451	20.0464	15.9168	17.3583	18.3928
1.77531	16.768	16.3214	14.2123	18.2579	17.2348	19.3969	18.2267	17.7932	15.4538	18.3507	17.3859	15.2932	15.5779	19.8277	16.3931	16.4858	15.3636	15.9569	17.9871	16.7005	17.1237	16.5185	16.1327	17.0191	20.4624	16.5263	17.952	25.0498	32.6266	87.8936	61.5932	181.123	109.149	34.0242	23.4749	19.7018	18.9477	17.4301	18.4482	19.4968	21.4629	17.2586	18.4501	20.524	17.5847	18.4512	17.048	16.9872	18.411
1.7781	16.9304	15.9504	14.9622	17.7348	16.9215	17.9382	17.3553	17.5691	16.23	16.7725	20.0053	14.9924	15.0046	18.3197	17.2535	16.5381	14.7513	15.0046	19.6443	17.7248	17.7903	17.6219	16.5489	15.6258	20.4723	17.4588	18.0084	20.9853	29.1009	69.4176	62.2958	177.661	116.936	32.4186	23.2712	21.4434	19.6145	18.2567	18.0874	19.7209	20.4567	17.2734	18.9244	20.8583	18.8954	18.49	17.9374	16.5842	18.5732
1.78089	18.1822	15.82	16.4368	17.1446	16.4891	16.3345	16.9914	17.9438	16.3747	15.2688	20.3583	15.1801	15.1971	16.4549	17.4232	18.1432	13.8628	15.1971	18.9607	17.0937	17.6445	17.5157	18.1481	13.7508	20.3631	19.5847	17.3428	18.6431	26.204	53.7123	58.6156	164.965	116.275	31.4513	23.2714	23.2289	19.3511	18.9996	16.7749	19.3195	17.4365	19.2099	19.1371	19.2282	18.76	18.6067	18.1201	17.3781	17.9315
1.78369	18.6362	15.8025	16.1393	17.3591	15.609	16.6624	17.6578	18.4627	16.3762	16.3089	18.3457	16.3684	16.4717	16.2919	16.2495	20.1776	13.5444	16.4717	16.5898	14.9274	17.4379	15.5032	20.2581	15.0522	21.0023	20.2581	18.1526	19.6428	25.834	40.7812	50.0342	145.002	111.471	34.3328	24.4798	22.9072	18.7752	18.3818	15.6577	18.4131	16.3937	22.4615	18.0464	18.2833	18.2272	18.2253	18.8769	19.5776	18.8103
1.78648	18.9962	15.4236	15.5558	17.0925	14.1983	17.0368	16.2017	17.976	16.7467	17.3522	17.7607	16.1024	17.3627	17.5981	14.3041	20.0027	13.2397	17.3417	14.3051	14.0835	17.4227	14.3629	20.9818	16.2491	20.6726	18.4722	18.3269	19.6516	25.3568	30.3585	44.6893	120.539	102.481	36.8148	25.4453	21.8191	17.1611	17.3763	16.4949	16.9229	17.1662	21.4112	17.6479	18.8599	17.7444	17.6405	20.3729	20.6767	19.3199
1.78927	17.7657	16.7275	16.2732	18.2603	12.8766	16.6753	15.322	16.2716	16.2279	16.4512	18.9429	16.4082	17.1733	16.988	14.5956	18.3202	14.9149	15.7291	14.6908	14.3715	15.7855	15.5411	23.0432	15.7298	21.0621	18.3041	16.988	19.7526	22.9614	25.7709	40.4087	95.8891	89.8785	36.7018	24.4387	20.4344	16.5471	16.4569	17.7109	16.7267	16.955	18.8006	18.7515	20.1504	18.3992	16.0038	20.972	18.6717	19.1256
1.79206	16.4015	16.9141	16.1937	21.3271	13.7864	15.8013	15.3423	14.5744	16.7816	16.1106	16.8048	16.3211	18.0221	17.6037	16.6211	16.9388	15.3036	16.4495	16.4008	14.232	13.8107	16.1185	22.5596	15.462	18.7653	17.2094	16.5892	20.1466	21.1637	23.584	36.6539	74.5601	74.2511	33.2486	24.8102	18.5222	17.6012	17.9178	15.7701	15.4299	16.2584	16.9638	18.5875	20.0736	18.3384	15.5744	19.8697	18.348	18.97
1.79485	16.9306	17.3981	16.0903	20.4992	15.1618	15.0002	15.9962	14.903	19.5406	17.4081	14.7594	15.6659	18.4689	20.3733	17.7092	17.6504	16.0626	17.5716	17.2564	15.7984	14.9058	16.4211	17.7136	14.6807	17.1578	16.1637	15.5888	19.5446	23.6997	24.5444	30.8992	59.9249	59.1664	29.4996	21.6974	16.7752	19.2824	17.0994	17.0874	16.1339	16.6799	18.2074	20.5159	18.9272	18.6951	18.0921	19.2074	21.0948	20.238
1.79764	17.0699	16.1644	15.6481	18.8955	15.6926	14.3408	16.4787	16.7192	18.5841	17.379	14.2222	16.1429	18.0612	18.3065	17.2337	17.7788	15.8419	16.0007	16.3338	18.3709	15.4222	15.4947	15.86	15.3801	14.7546	17.4992	14.977	17.0577	22.6305	22.7665	25.6841	50.6755	47.1444	29.3548	19.6547	15.7537	18.4809	16.425	18.6085	16.4776	18.1367	17.7585	21.0353	18.3765	19.9973	20.745	18.3893	21.3424	19.0643
1.80043	17.7132	16.6441	16.0696	18.4371	16.3706	15.6332	17.2918	18.9595	18.1513	17.79	15.6674	18.1304	18.7208	16.6942	17.0642	18.5723	16.9465	17.1365	14.7316	20.2283	15.5838	15.0086	16.6544	17.1348	14.7811	18.8307	17.4723	16.812	22.7745	22.8417	24.3551	43.8758	45.0279	27.3032	21.4119	17.4621	17.0037	17.8073	18.8163	18.3812	19.3659	17.0972	18.4755	19.4912	20.6886	21.2841	17.6852	19.4749	19.6547
1.80323	18.1258	16.862	15.4557	17.0936	17.9261	17.1075	17.6466	20.5316	18.8518	17.8223	17.1469	19.6085	19.319	19.2344	17.6467	17.8545	19.4548	18.5721	14.331	19.0959	16.6525	14.5123	17.6256	17.0724	17.0701	18.6254	18.4389	18.2742	22.9964	23.5232	22.9864	38.0916	43.2102	26.1469	21.2314	19.6761	17.1576	18.7186	19.6833	19.1231	18.9923	18.2984	16.8116	17.9522	19.8584	21.4334	17.4661	18.7504	21.0479
1.80602	17.5995	16.4795	14.4729	16.3107	18.8696	17.6371	18.5103	20.2239	17.7214	16.7602	16.1953	18.9656	17.9367	20.2057	20.4565	15.8044	19.6076	18.0336	14.7813	16.9367	16.5825	15.8103	17.3846	16.9827	17.6483	18.8205	18.4995	18.7727	19.9517	21.1547	20.7213	32.4886	35.7331	28.4107	19.0279	18.5023	18.2747	19.8008	20.413	17.9528	19.0329	17.638	17.3859	15.9698	18.9765	20.4834	17.5134	18.3151	21.621
1.80881	17.2757	17.2689	15.7763	15.6903	17.466	18.7135	19.2258	19.0676	17.7841	16.6966	15.9328	18.1674	16.9426	18.3361	21.9939	15.8786	16.8568	17.5817	15.4268	16.3782	16.0292	17.5325	16.5825	17.7273	16.6026	19.3149	19.1107	18.6504	18.1696	19.9355	21.374	28.2749	29.9951	27.4052	18.2805	17.0025	19.2081	19.3458	20.3455	17.8237	18.4547	15.2235	18.5764	16.5637	17.4576	19.1038	20.5872	18.2139	20.7503
1.8116	17.6334	17.9401	17.1642	14.528	15.7252	18.1658	19.2896	18.3788	18.495	18.6023	16.3387	18.3987	17.2801	17.2619	19.7433	17.5823	14.3962	16.61	16.0904	16.2088	15.8646	17.4061	17.3008	18.524	16.4058	19.0775	18.7819	18.4504	17.8618	20.097	23.6366	26.1595	28.7033	24.2616	19.344	17.8811	19.4446	18.4718	19.4212	17.9224	16.6857	15.0069	19.6647	17.4	15.7361	18.7463	23.6029	20.0652	18.9878
1.81439	18.5126	17.969	17.6925	14.6295	15.4961	15.7386	19.1965	18.0175	18.4066	19.8842	16.5901	18.2524	17.4561	18.0959	18.0843	18.7391	14.9367	15.5614	15.7852	15.6164	16.135	17.3655	17.7669	19.1603	17.8569	18.2729	19.3364	18.3919	18.2076	19.4975	23.657	25.888	29.8428	23.5201	20.3008	18.7802	19.8417	19.4465	18.0844	18.4575	16.5198	16.3437	21.2454	17.3624	16.275	18.3414	22.1703	21.7156	18.4555
1.81718	18.1856	17.5087	18.5632	16.1616	15.1111	14.9015	18.4046	17.7456	18.3686	17.632	18.2066	17.7859	16.8685	18.8161	18.5632	17.9309	16.8536	15.4534	15.1282	15.1912	16.9322	17.3035	17.0121	18.7898	18.8767	17.7227	20.6369	17.3799	19.0536	17.9843	21.8002	27.0329	31.2939	24.0641	20.1132	19.0099	21.264	20.2954	17.4323	19.7978	17.7232	16.8737	22.1086	17.1182	17.4856	17.8179	19.4732	20.829	17.5379
1.81998	17.272	18.2341	18.8511	17.5527	14.3436	16.2742	18.2365	17.0018	17.8452	15.1994	19.2589	18.2968	15.8853	18.5635	19.8007	16.622	17.3772	15.7233	15.8489	15.4367	17.446	17.1723	16.9665	17.5895	18.9129	18.2679	20.5942	15.6011	19.4318	16.8722	20.9177	28.4195	32.2088	24.6985	19.2907	19.7723	22.5561	21.1495	18.0745	20.9895	18.4982	17.5287	20.8937	18.0372	17.4031	17.8687	18.0446	19.2937	16.7541
1.82277	18.6403	19.07	17.7915	17.675	15.2902	17.9124	19.2306	16.0161	17.3426	16.6357	18.8962	19.1352	16.6002	18.0515	21.8034	16.9954	17.254	16.1241	17.6389	16.4465	17.9527	18.1135	17.9895	17.0074	18.7644	18.3874	20.0789	15.3955	19.8764	17.9232	21.4747	29.5421	31.7627	24.3916	18.9609	19.8436	21.6071	22.5867	19.1357	21.3691	18.9697	18.2482	19.609	19.1559	17.0409	18.3598	17.4217	18.5862	17.2238
1.82556	19.9315	18.5631	16.3836	17.1758	17.3566	17.9755	20.4659	15.8223	17.315	19.7446	18.689	18.1251	18.6798	17.9559	22.7483	17.6003	17.997	16.3792	18.8846	18.8845	17.9639	20.1709	18.9506	18.1707	18.7601	16.5958	19.5997	16.2429	20.7406	19.9316	21.4059	29.3612	30.3752	22.7789	20.5158	17.4652	19.1658	22.7777	19.8057	20.8286	19.1078	17.8501	19.929	19.1757	17.0318	17.9732	16.8815	18.4811	17.4368
1.82835	18.609	18.36	15.6842	18.1182	18.3349	17.5037	20.2534	16.0152	17.7511	20.4647	18.6113	15.9444	19.4281	17.2856	20.2056	16.9272	17.2753	15.9763	18.2526	21.726	16.7234	21.2955	20.0152	19.6237	18.8469	14.4452	18.2318	16.1973	20.6256	20.3118	21.0795	28.4199	28.8281	21.983	22.7597	14.6621	17.3943	20.6404	19.224	18.7572	17.2964	16.6245	20.3158	18.6269	16.7462	17.3085	16.1117	18.7172	17.1668
1.83114	18.1814	18.2222	16.2643	18.9982	17.3064	18.6002	17.5875	15.7669	19.3199	18.8867	17.7649	15.2144	19.8821	15.5361	18.1622	15.9506	15.7058	15.4125	16.4732	20.8749	15.8383	19.5833	20.9681	18.5508	19.4672	14.7085	18.3893	16.1328	19.1728	20.0618	20.7953	28.0572	26.2133	22.4709	22.9584	14.3435	16.5863	18.8618	17.261	16.0667	16.1311	16.2429	20.4238	17.7523	15.9858	18.065	15.9185	18.1964	17.5551
1.83393	18.8739	17.605	17.357	17.1033	14.5885	19.8974	15.0055	15.0718	20.114	17.6143	17.253	15.3008	21.4427	15.2736	19.7056	14.4882	16.7855	15.6277	16.2848	16.5102	15.5485	16.986	20.6363	15.4547	19.7707	16.9386	20.1087	16.0613	18.8637	18.9933	18.9239	26.2015	23.3738	22.4273	22.1948	16.0551	17.1973	18.9363	16.4164	15.848	17.4598	17.8204	20.5831	16.6172	16.3054	18.7435	16.6757	16.9001	18.3019
1.83673	18.2609	17.7749	17.8483	16.4432	15.2172	19.6852	16.2026	14.977	18.2241	17.767	18.3232	15.5536	20.6898	15.3839	21.4308	14.1164	17.7666	17.6606	17.8004	14.1016	15.1925	16.9114	19.582	15.6389	17.7172	17.7401	19.921	14.5066	20.0231	16.1824	18.3876	24.4197	23.1905	22.2279	22.1955	17.9969	18.0385	18.5849	18.0334	18.7295	17.9828	19.9553	19.4005	15.1943	19.5616	18.1729	17.9639	17.0996	20.2147
1.83952	17.1224	17.75	19.013	17.0092	19.4658	18.0451	18.8657	15.969	16.2723	18.4368	19.1638	16.8632	17.6887	15.835	21.5731	14.1883	16.2912	18.255	17.6275	15.2537	14.2043	16.3863	17.4967	19.3897	16.9345	16.903	16.9714	14.0507	19.7881	16.1689	20.8011	24.8606	26.3172	24.2031	21.2718	19.5252	17.5976	17.0596	20.4136	21.2476	18.4661	19.3792	18.1219	15.3907	23.1551	17.055	19.4438	19.4034	20.741
1.84231	17.9102	17.7187	20.2032	17.1747	19.4266	16.7948	19.6059	18.7783	17.2176	20.576	18.6328	17.2635	15.8506	17.6328	20.1283	15.0843	14.4787	16.9319	16.0645	17.9257	14.4916	14.4106	15.8264	19.8191	19.7894	16.5579	16.1105	16.9575	20.3861	19.8147	23.058	25.7876	28.8416	26.2834	20.6428	20.2104	16.921	16.6437	21.2407	19.6453	21.5939	17.9892	19.0275	16.6803	22.5002	17.0933	19.9367	18.7264	19.1868
1.8451	20.0213	18.2985	20.2299	18.0669	17.1059	17.7556	18.6447	19.9517	17.8792	22.0073	17.3667	16.0603	15.423	18.7927	18.4124	16.4766	15.1366	15.9304	17.5381	17.923	17.0326	13.7558	15.8465	18.1723	20.3851	16.5116	16.9972	19.7371	21.8617	20.3	25.3872	26.1229	28.1493	27.8969	21.0763	19.7232	16.9737	18.1279	21.7588	17.1425	22.6525	17.8987	19.8764	16.9885	19.0438	18.4799	19.4994	15.9812	18.8478
1.84789	20.3245	17.7892	20.2284	18.3004	19.1173	19.2184	18.2648	17.7807	16.6305	20.3944	16.8944	14.7493	16.1877	20.3056	17.8635	17.1536	16.8407	16.1859	19.7317	15.0784	19.0581	14.3511	16.4967	18.5847	17.6031	16.581	16.179	20.3799	21.9354	18.9296	27.8293	26.6192	26.8213	26.998	21.2961	19.4568	17.7369	21.1405	21.2934	17.0127	18.8324	17.4597	18.3233	16.737	16.52	19.2944	20.5798	16.0758	19.4282
1.85068	19.3015	17.033	20.2964	19.0353	21.2324	19.6016	18.5736	15.6851	16.5048	18.045	18.2662	14.4272	17.5334	22.8376	16.9117	17.9629	18.3031	18.0385	19.6752	15.746	18.3306	15.4428	17.354	17.9298	16.6308	17.1132	16.5657	20.5421	22.0746	20.4179	28.1866	27.1624	27.5124	23.091	20.9532	20.3416	19.4619	23.4335	18.5733	16.9742	14.7478	16.8043	16.3945	17.3223	16.4354	19.2354	21.7758	16.2673	19.6748
1.85348	19.2003	17.6103	20.3318	21.4845	20.1308	19.0998	17.4313	14.2302	17.0353	16.5713	19.2212	15.7705	17.4204	22.1846	15.8532	17.4198	20.0746	18.6167	19.4951	19.1325	15.8085	16.4103	17.0953	16.6291	17.7059	17.6091	18.0601	18.9852	21.8666	21.3827	27.5794	27.3633	31.4545	22.1144	20.6139	20.8002	21.4009	22.3001	17.5301	16.7822	13.9474	15.8247	16.0746	19.228	19.1608	19.0402	20.2264	14.7714	19.1089
1.85627	19.2333	18.7312	20.4378	22.4608	18.0804	17.6487	16.5461	14.3618	17.5434	17.9439	19.3786	16.4358	16.4532	18.1566	16.0766	16.5202	18.6807	18.0995	17.6053	19.6612	14.9623	16.8962	17.0819	17.5738	19.2947	18.6408	18.068	16.0889	21.3569	21.0433	26.5625	28.6603	33.9477	22.0547	23.1845	19.9819	21.9638	19.7886	18.0916	15.9743	17.0255	14.8118	17.6403	20.3856	20.6297	18.1796	18.7075	14.342	17.6639
1.85906	19.6377	20.1897	21.0291	21.9871	17.0656	17.8804	16.5922	15.917	18.5969	18.4996	20.2229	15.7322	16.3757	15.8404	17.2969	16.4774	17.0789	18.4629	15.9942	18.5404	16.4447	16.4861	19.2562	19.9919	21.1174	19.6532	18.236	16.3271	19.2805	20.8819	25.8889	30.0884	29.7066	23.071	25.6694	20.6539	20.8418	18.1882	18.1081	15.4443	20.1769	14.9685	20.572	20.6748	18.7601	17.5309	18.4706	16.1537	17.5559
1.86185	20.1289	22.0367	21.5337	21.6073	18.438	19.354	17.9105	17.4646	19.8923	16.5008	21.5579	15.1432	17.6853	15.8069	20.0555	17.4835	18.2381	18.9876	16.4164	17.2304	19.1944	16.2492	19.7883	19.8917	21.3336	20.5582	17.9708	19.1307	17.7243	21.2177	25.4018	28.2614	27.3915	24.1856	26.3021	22.6688	19.8843	19.3548	18.0708	17.2427	21.484	15.4468	21.7651	21.0192	17.1724	19.2399	18.946	17.878	18.3711
1.86464	19.7433	22.8157	20.3412	21.7489	21.2955	19.3335	19.0121	17.9796	21.4455	14.4976	21.3447	14.3243	18.5266	15.5106	22.2327	17.8599	19.8946	18.8745	17.4436	16.4539	19.6989	16.9212	17.6813	17.1806	19.0461	20.9077	17.0517	20.0056	16.346	20.4264	24.5739	25.4276	29.3992	25.6823	24.3632	22.7443	18.8179	20.9791	17.9259	19.5813	22.2758	16.1925	19.6094	20.1969	17.5865	21.3849	18.6669	17.9769	18.6587
1.86743	18.9252	21.411	20.2471	19.848	22.515	17.9554	19.4143	17.8654	21.9462	16.1546	20.1618	15.6149	18.3368	16.0161	21.8856	17.7991	17.8895	18.7232	18.6758	18.2051	17.8461	16.4475	17.8751	17.6913	17.0593	20.0701	19.3513	18.7516	14.4438	19.561	24.4574	26.3304	28.6766	27.2672	23.044	21.5224	17.5982	20.445	18.2267	20.0825	23.3317	16.1727	17.3257	18.4717	18.4909	21.9549	17.8457	18.4223	18.4316
1.87022	17.789	19.6932	21.5498	16.9835	20.1094	17.984	19.7273	17.2697	19.9383	18.7048	20.0117	19.6446	20.0168	18.2585	21.5267	18.4677	13.8027	19.1478	19.3621	20.7698	18.5285	15.5778	18.6872	21.6558	16.7573	18.0808	22.8158	20.1421	15.6891	19.9457	24.4956	28.2891	28.2232	26.7289	26.28	20.0112	18.7692	20.2375	19.7549	19.052	21.2461	16.0231	19.4946	17.6624	20.9777	21.9349	17.4635	18.269	18.1911
1.87302	17.5411	19.8861	18.526	17.3429	15.0478	18.9067	18.2398	16.3898	16.5188	18.4337	18.0803	19.8992	19.4084	16.1849	18.6198	17.7417	14.8087	19.9173	17.7748	20.9716	16.0972	17.2401	15.5074	16.9748	16.7779	14.5735	18.4173	20.1931	15.859	18.9535	22.019	28.0735	28.1649	25.204	25.801	18.5921	18.3953	18.4841	19.0419	17.5185	16.9933	16.6577	21.7996	17.6389	18.4869	21.6349	18.5673	16.9805	15.5674
1.87581	21.3282	20.1708	19.3476	18.0498	19.3112	21.4986	19.3511	17.5691	17.2701	13.3403	17.8902	17.4101	20.5442	14.7219	19.8271	19.8809	19.1874	16.6222	16.6425	16.9833	18.6385	20.1823	17.3261	14.9608	20.209	14.0528	18.8683	21.367	16.7488	18.2548	22.2448	23.9219	32.1685	27.851	23.7476	17.6053	19.9889	18.5773	18.5384	15.5602	18.0637	17.6924	21.0463	15.9987	15.162	21.1724	19.614	18.4909	17.3659
1.8786	20.9466	15.5056	18.1403	16.686	23.1744	19.3598	19.7387	17.7443	14.4834	16.9384	15.188	17.2669	18.1277	17.3591	17.3699	15.1273	16.4591	18.6366	17.5597	16.9391	18.9452	17.8743	18.1187	15.692	18.8786	16.6736	17.2431	18.2819	18.6681	16.7709	19.5072	26.9673	29.3372	23.2228	25.9901	18.6567	17.5326	18.1379	16.5618	15.8298	16.5734	14.5648	21.3244	16.1204	16.6902	18.798	20.2416	17.4921	20.352
1.88139	17.74	16.7844	22.6222	16.4044	19.0824	20.5819	16.2301	17.5536	13.8339	16.6947	17.6436	18.8837	21.2615	17.5027	19.797	17.9351	18.797	17.9125	17.2535	20.2871	16.817	15.1728	19.125	18.0719	20.668	15.1372	18.1639	16.7045	22.5736	18.6562	20.5693	22.7923	24.3594	19.3994	24.8884	19.4241	17.5257	16.7172	17.844	18.7603	19.194	18.0239	20.3917	14.2566	16.4955	17.6286	19.4484	18.2304	19.6162
1.88418	17.2136	15.1115	19.0169	16.0564	16.4497	18.186	17.6092	14.1313	16.027	15.7156	19.3668	20.599	21.3441	14.98	18.3343	18.4287	16.9496	16.1758	16.6461	23.8364	16.1558	16.9141	18.3839	17.8202	22.6374	17.6693	21.9227	18.371	19.9313	17.434	19.8488	20.6286	24.462	22.3499	26.015	20.7039	19.6737	18.202	18.0297	19.4491	15.9789	17.8464	19.2288	19.413	16.4585	15.2968	17.7706	20.0055	21.82
1.88697	17.2807	16.4041	17.5963	15.7564	19.6622	20.969	18.0178	17.0532	22.1644	19.9307	20.5294	18.9158	20.1561	17.4248	20.2578	18.5441	16.9288	16.724	16.4056	23.2837	16.7181	16.6772	16.216	15.9007	23.3112	18.5214	20.1381	18.162	18.1891	18.6458	21.2561	20.2975	26.0442	25.8227	22.0525	21.3879	21.5944	19.1871	19.6742	20.8041	19.9563	18.3592	18.7959	18.7139	14.7935	17.5324	19.5861	16.8074	21.7078
1.88977	17.3199	16.0814	18.4149	15.0377	25.2384	17.7383	17.6663	18.3265	20.2808	25.2168	19.1861	18.48	18.1595	19.6448	19.102	17.1539	16.6871	13.5625	16.4931	18.5875	17.5112	16.6217	17.5881	16.6017	21.1852	17.2546	18.0468	19.2303	16.3709	18.9242	21.3097	19.7408	26.3805	23.4738	22.0296	20.2831	19.0947	18.3599	18.3127	19.3995	21.9025	14.7803	17.3069	16.23	16.2564	17.4441	21.0248	15.1022	17.7865
1.89256	18.3334	18.381	19.0985	18.3125	21.8319	16.192	18.4832	17.3454	18.4691	24.1072	18.2965	19.938	15.538	19.1777	16.5874	17.9898	17.7235	16.109	17.2753	17.319	19.1473	19.8609	18.0415	19.8069	21.0892	19.4941	16.6607	19.9527	16.9599	19.5789	21.6385	20.3359	23.576	20.4492	23.3973	18.8278	22.2194	17.3224	19.7486	19.923	21.2058	18.9941	17.6526	17.2812	19.1062	17.3834	18.9144	16.501	16.9736
1.89535	15.9381	19.9064	19.5394	18.4493	17.2027	15.118	18.1027	18.0393	17.7294	19.4675	15.582	19.6193	14.3621	17.0501	16.2073	19.5151	18.782	17.6292	17.6707	16.5994	18.8586	18.8993	17.0087	20.6686	19.3266	20.2993	16.9492	19.2335	18.3727	17.4415	18.6206	21.06	19.1021	20.6914	25.8891	19.1873	21.1813	16.968	19.5925	21.7572	19.3314	20.2766	18.7772	18.3907	18.8586	16.9727	17.7693	18.35	16.9328
1.89814	16.8995	17.8414	17.1966	17.7557	17.9213	15.75	18.4396	19.1043	17.0207	18.1865	14.0962	17.196	16.7043	16.9508	16.8799	20.5745	18.8149	15.6359	18.0991	18.2451	18.4557	16.1015	16.5907	17.9666	17.7718	17.6259	17.255	18.9051	19.8044	16.9857	19.5	20.4101	19.4807	23.8082	24.8018	19.5153	19.3315	16.9501	20.2699	22.5291	19.5154	20.6452	19.4799	20.164	19.5343	15.9256	18.3503	19.499	17.364
1.90093	18.6758	18.2652	15.8529	19.0092	18.0657	17.7801	19.1136	18.2264	15.2352	18.3279	14.966	14.749	17.1891	17.8085	17.9292	19.7661	19.4016	16.017	16.6194	18.2402	19.1037	16.1949	17.1426	17.0527	17.5278	17.1333	17.2361	19.0465	21.1412	18.545	19.9966	20.4644	22.4381	26.7184	19.4323	20.1094	19.8157	19.7702	20.4609	21.7398	18.8831	22.956	18.2692	19.7225	20.6105	17.0489	18.3653	19.2609	18.7311
1.90372	17.4628	20.186	16.9258	17.5089	17.5053	17.5038	18.269	16.7757	13.2434	16.8128	16.2597	12.9659	15.1185	18.2366	18.074	19.2893	20.1882	16.2339	15.5506	16.2213	19.2055	15.8822	16.6179	17.3267	17.6035	17.1626	18.4962	15.9949	20.3141	19.1263	18.4186	22.052	22.818	27.6687	15.9521	20.3068	19.1329	20.676	17.7385	17.9372	17.2651	21.5759	15.4573	17.9679	19.0978	16.9871	16.8143	17.3376	19.3397
1.90652	16.3619	18.1935	16.9786	15.0905	16.6426	16.1564	18.23	15.9731	13.0619	16.3531	17.7374	13.1153	13.8171	18.6365	17.0448	17.423	19.6745	15.3961	14.709	17.2538	17.041	15.8339	16.4825	16.524	16.947	15.4499	20.3733	13.8265	17.9889	19.7235	18.8543	21.7847	21.2299	25.6012	16.2708	20.1983	18.7974	17.7333	18.307	16.5263	17.862	19.7942	14.254	17.7331	19.6504	15.9169	15.5973	18.3837	18.8395
1.90931	18.9562	18.0951	17.619	14.3098	17.6143	16.3165	17.7345	17.1583	15.4347	17.1766	17.9639	14.2396	16.1401	18.9904	17.6913	16.5064	17.499	16.8204	15.0461	18.7916	16.0137	18.1001	16.9252	16.9034	17.3044	15.5633	18.4344	16.969	17.8654	20.118	18.9714	19.9964	23.8111	21.1348	18.9999	19.3561	18.2403	18.5189	20.2712	17.1872	17.6842	18.7989	17.2998	17.1505	21.1547	16.1809	17.4263	20.302	19.2035
1.9121	17.3496	18.8606	17.856	14.5537	17.1601	17.9923	16.7508	18.2349	17.3548	18.2696	18.004	15.1218	16.402	18.6915	18.0307	20.8672	16.9748	22.0969	16.4521	20.326	16.1638	19.4194	17.7812	16.48	18.2792	18.6085	17.2594	18.4245	18.5261	20.7379	19.9721	20.1721	24.6064	20.2439	19.7497	17.9555	18.0919	19.0334	18.8099	17.5049	20.0096	18.2378	19.7355	17.3997	18.9679	16.3339	18.8427	17.5134	19.2283
1.91489	14.9421	17.9792	16.8585	15.464	16.9535	17.4073	19.1707	17.4342	17.9977	19.3914	17.2678	17.2096	15.9924	19.3884	16.1315	18.9538	18.0968	24.0608	17.6722	18.126	15.1767	18.5675	18.0533	15.9726	20.5724	19.2685	18.1494	15.9299	18.6637	21.3051	19.9036	17.9979	22.8637	19.1333	18.2236	20.2676	18.08	18.4005	18.5223	17.5149	17.3324	18.8699	18.746	18.3105	18.1547	16.3726	18.7987	15.3146	18.8181
1.91768	17.9332	18.7632	19.3902	17.2596	17.3608	17.3904	18.0328	16.6213	18.0534	18.6269	21.1249	19.1336	17.3672	17.8726	15.3351	18.0967	17.1541	21.0157	15.1133	16.3867	17.3493	16.9655	16.6255	16.9671	20.9891	18.5169	19.724	17.7478	20.057	22.9494	19.736	18.9215	24.0044	20.1967	19.8217	22.0322	20.3245	18.502	19.4099	20.8211	15.9586	19.9135	15.5261	19.6843	19.1264	17.8788	19.7961	16.5807	18.6525
1.92047	16.48	19.3333	20.5688	16.6419	17.295	15.8072	16.1599	17.1285	15.9482	17.2664	21.1031	17.6611	16.3672	17.4831	15.9768	17.0777	16.1598	16.7055	16.3128	15.9697	18.7934	17.5101	14.9077	16.4078	19.2145	18.5303	19.2699	19.0062	20.7853	20.1453	18.6066	18.3569	24.1291	20.2146	20.1682	21.1625	17.7844	21.595	19.6782	21.936	16.8811	23.2842	14.2181	20.3641	19.299	18.3341	18.1859	17.3029	19.3668
1.92327	14.8983	19.401	21.5035	16.7297	18.2076	14.873	14.9904	16.7684	15.1387	16.8709	19.0625	16.1553	15.1331	16.258	14.1006	15.8742	15.1861	15.9195	15.7257	14.2477	18.649	15.6492	14.9457	15.904	16.6325	16.6846	18.0414	19.9617	19.334	16.6427	17.3495	17.359	21.8295	20.2326	19.5645	18.7701	16.7204	21.0125	17.9567	19.6528	16.8271	21.612	16.9255	21.0925	19.2258	18.9549	18.3658	18.448	19.7846
1.92606	15.8961	18.9216	20.8898	17.8258	20.2506	15.5906	16.0765	16.5924	16.771	17.2985	16.9261	15.8167	15.7423	16.2659	14.8874	16.3078	14.0065	16.2047	16.1306	14.6384	18.3884	15.9083	16.1785	16.8272	17.4163	16.5523	17.3483	20.6029	18.3145	17.483	19.8439	20.4195	21.9525	20.9535	23.2838	19.1185	16.8768	20.5316	19.1884	18.8115	22.0996	20.1854	18.6624	21.5662	20.8502	17.5908	18.638	18.2081	18.4899
1.92885	17.7531	18.4427	18.9445	18.8514	19.3625	16.8927	16.7314	16.7266	17.5139	16.9931	16.2481	16.2593	16.156	17.1175	16.9854	16.8428	13.7728	16.3999	17.2599	16.5203	17.833	17.9529	17.6738	17.01	17.2018	16.3371	17.2135	20.7646	17.9559	18.8425	21.426	22.3994	22.6263	21.7629	23.9221	19.8175	18.6571	19.0437	22.0778	17.2395	25.4459	19.6061	21.0261	20.4934	20.1609	17.4419	17.953	16.6382	18.6649
1.93164	18.2903	19.099	16.3632	18.6201	18.0615	16.8302	17.6128	16.6792	17.5778	17.3961	16.2251	16.005	16.3606	18.4074	17.2099	17.1538	15.055	16.5162	17.5055	17.1467	16.8702	17.8983	17.3962	17.4932	15.8621	16.6562	16.8889	19.5742	17.5936	18.622	21.1165	20.3627	22.667	21.7683	21.9729	19.7362	19.2509	19.5699	20.8647	17.3596	23.0944	20.0123	20.5309	19.6823	18.4927	18.9133	17.0439	15.6358	19.1903
1.93443	18.6811	19.7969	14.9563	17.289	17.7209	15.9763	17.7635	16.7721	17.1296	17.5857	16.9232	16.6337	16.5294	19.2697	17.7932	17.6566	17.7915	16.5645	17.5498	16.6573	17.2001	16.6151	16.7377	16.8964	16.4274	17.7163	17.1657	18.6485	17.3717	18.0016	20.5923	19.0187	22.4286	20.1043	21.0701	19.4271	18.2391	21.4802	18.0385	19.282	19.9239	20.749	18.8332	20.9994	18.3318	19.6285	17.1734	16.8726	18.5227
1.93722	18.7458	19.1264	14.3402	16.2319	18.2085	15.3824	17.2286	15.8994	16.5133	17.034	18.4258	18	16.6915	18.0111	18.7599	16.9915	19.0951	16.0862	17.1782	15.904	18.2392	16.4406	17.0985	15.3291	17.4556	17.8742	17.9208	18.1449	17.1513	17.7606	19.5793	19.8155	21.2682	19.0924	20.3175	19.211	17.6164	21.7846	16.7831	20.3696	19.035	20.7244	17.8637	21.846	18.2318	19.7993	17.571	17.6466	17.5252
1.94001	17.2026	18.5039	14.6623	16.4821	18.6063	15.1999	17.5424	15.2892	16.3347	17.0461	19.2563	18.6807	16.2927	16.059	18.8191	15.3941	18.8733	15.4127	16.6783	15.3033	18.6555	16.8212	18.3697	14.3884	17.7501	17.0011	18.3303	17.3618	17.1254	17.8856	18.2201	20.4355	20.4032	20.2111	19.5777	17.989	18.8663	20.2185	16.7556	19.5655	20.4219	20.5646	16.484	20.2366	17.4016	21.3927	18.5738	17.5537	17.039
1.94281	15.9003	18.5451	15.8771	17.964	17.8666	16.2302	18.8412	15.8643	16.8306	17.4091	18.4906	18.3712	15.5065	15.5838	18.0357	15.3817	18.5467	15.285	17.0084	15.6979	17.9823	16.8342	18.9531	14.2786	17.4457	16.0694	17.9328	16.7923	17.6592	18.1549	17.7637	20.0692	19.9663	21.1102	19.5027	16.5196	20.251	18.7185	17.4735	18.492	21.6562	20.2677	15.633	18.3155	18.0224	22.9973	18.8452	17.9606	16.5014
1.9456	16.9091	18.0169	16.3274	19.0653	17.2785	17.6424	19.7314	15.7721	18.4048	17.3982	16.9819	17.3685	15.2708	16.1585	17.1866	16.8272	17.3211	16.6918	17.5686	16.2431	16.6388	16.8163	18.7736	14.9851	16.9703	15.2923	16.4417	16.3535	17.8987	18.6353	18.0174	19.6018	19.1803	20.2888	19.4826	16.7456	19.6719	18.6771	18.7005	17.4695	20.1428	19.0319	16.0247	17.1522	19.032	22.2904	17.5775	17.7218	16.3031
1.94839	18.8724	17.8463	15.2886	18.2304	17.5371	17.3714	19.1023	15.0831	20.2064	17.5488	15.806	15.7373	15.5629	17.4006	16.5562	17.9324	15.789	18.9931	17.5207	15.6721	15.6534	16.2829	19.1033	16.4203	17.5358	15.5209	14.2941	16.3499	17.7138	19.5512	18.4454	19.06	18.4192	19.183	19.4556	17.5641	18.637	18.9244	19.39	16.498	17.2039	17.8736	17.2778	16.4039	18.7058	19.8887	16.6891	17.3419	17.836
1.95118	18.7202	18.1016	13.7539	17.4248	17.219	16.4166	18.4055	14.4962	20.5973	17.9263	15.5377	14.6818	16.3849	18.2371	17.1239	18.4913	15.6999	19.6852	17.2461	15.2179	14.5317	15.0596	19.1095	18.4294	18.1702	16.0841	13.1871	17.3612	16.607	19.2804	19.1939	18.1202	18.4227	19.6911	20.6696	18.9038	17.6925	18.4646	18.8873	16.009	15.8385	16.7515	18.5646	16.0759	18.3606	18.4279	16.0574	16.9072	19.2152
1.95397	17.6039	19.6428	14.7914	18.6785	17.4421	16.6376	17.5896	14.8866	19.7764	18.0265	16.4699	14.7569	16.9609	18.5034	19.0474	18.5431	17.1979	18.9308	18.0113	15.8613	14.1936	15.02	18.4269	19.8662	18.6463	15.9935	13.6397	19.1258	15.4986	18.6642	19.7367	17.6401	19.8311	21.4992	22.2849	22.6791	16.8553	18.2996	18.8332	16.3102	15.6905	16.0552	18.3899	17.0417	18.4248	18.9048	16.0415	17.1221	18.8867
1.95676	17.4463	20.6964	16.8179	20.3954	18.4773	17.6969	15.8847	15.7677	19.4931	16.9939	17.2919	15.2086	16.5454	17.9384	19.0415	17.5929	18.4334	18.5181	18.8386	16.3174	15.9254	16.5704	18.5982	19.2503	19.3246	15.5816	14.5031	19.3271	16.1963	18.7829	18.6024	16.9628	21.11	22.6639	22.0267	24.5842	17.5579	17.8597	18.84	18.1248	16.1567	16.7181	17.009	18.3136	18.4774	19.3042	16.3459	18.1453	17.441
1.95956	18.9335	20.3931	17.6396	20.2297	19.6277	19.5303	14.749	16.7658	19.1002	15.9083	17.1344	16.1092	17.3428	17.9958	16.8421	16.3536	18.9923	18.4044	18.4195	17.1699	17.9791	18.4246	20.1783	17.9035	20.4972	15.4002	16.553	17.3934	17.9085	18.5535	16.6348	17.0885	20.5127	23.0771	20.9784	21.6236	18.5783	17.734	18.0319	20.1094	19.9842	17.6967	17.7969	17.6198	18.2016	18.9119	16.7914	18.6283	16.8656
1.96235	19.9576	19.8333	18.2362	18.162	20.5724	19.743	14.9412	18.09	17.711	15.4814	16.37	16.764	18.5349	18.9642	15.7228	15.5504	18.7639	17.3636	17.96	18.3496	18.3499	19.5523	20.1972	16.6963	21.0948	15.421	18.9291	15.4115	17.3328	17.6561	15.799	18.6351	18.6711	22.7336	21.5118	18.2372	18.3409	19.4904	17.3057	19.9087	24.009	18.0542	19.2905	16.369	16.8329	18.9041	16.9746	17.8347	17.3595
1.96514	17.4714	17.3006	17.6883	16.3238	20.4693	17.497	16.3049	19.3785	17.1835	14.8886	15.8091	16.5351	17.7248	17.5573	16.7479	15.676	18.0402	16.5492	17.4771	18.3135	17.1856	19.6944	17.4896	15.8081	19.436	15.5718	19.0837	15.0709	14.6996	16.6903	16.5646	18.7892	17.2654	20.4793	22.9637	17.7949	17.9883	20.1492	16.9489	18.8394	22.3978	18.5536	17.8244	17.1059	15.5439	18.8501	15.6422	16.5976	16.9278
1.96793	15.2554	15.9349	16.6842	16.0451	20.7762	16.8982	18.4869	20.8172	17.7674	15.4353	16.3781	15.9268	16.562	15.7566	17.8554	16.8401	18.1174	17.9064	16.8799	18.3459	16.102	18.5303	16.0502	17.3443	17.8295	16.1013	18.5987	16.742	14.5163	16.6185	18.2757	17.6885	17.4991	18.3378	22.7383	19.7039	18.0391	18.0359	16.7748	18.4168	18.8155	19.4316	16.6338	19.35	14.8636	17.6514	15.4745	17.5696	16.6374
1.97072	16.1559	17.6547	16.3713	16.8398	21.2235	17.0586	19.9903	20.5503	18.0771	16.4107	17.4123	15.0077	14.707	16.4923	16.5807	17.2661	17.1382	18.9756	17.1934	18.6192	15.8243	15.7687	16.4038	19.6676	17.0672	16.3639	18.3878	18.0555	16.6989	17.7993	19.2167	17.1784	18.5126	18.5413	20.7735	20.888	18.5072	16.4151	16.1385	17.8405	17.954	19.1048	16.9426	20.7283	13.6813	15.4929	16.4158	19.8677	17.3765
1.97351	18.5303	18.2338	16.7837	17.9532	20.679	16.5626	19.8699	18.8001	17.8616	16.7345	18.6688	15.1403	13.3668	17.697	16.1014	16.9609	16.0402	18.8362	17.1325	18.8297	15.8828	14.9498	16.532	19.922	16.9546	16.7837	18.0593	18.1202	18.2742	19.9597	18.8062	18.7065	19.593	19.4257	20.3508	20.9314	19.4363	17.0039	16.6488	17.5414	19.0356	17.8526	17.3393	19.3207	13.6184	14.7295	16.1715	21.0717	19.0401
1.97631	20.1469	17.5377	17.6598	18.5112	19.9184	16.9017	18.3383	18.2221	17.3014	18.1722	19.6996	15.7427	15.1271	18.3384	18.1867	17.1863	16.6201	19.9548	16.4213	19.3277	15.9253	17.1461	17.171	18.6328	18.7483	17.5017	18.2193	18.0775	18.4758	21.2758	17.5964	20.6581	20.6469	19.9711	21.2405	20.9629	19.575	18.291	17.9705	17.3823	18.8302	17.8005	18.2398	17.3325	15.2672	16.5409	15.612	20.8107	20.9772
1.9791	18.5723	17.7421	18.0265	17.877	18.7518	16.1219	16.6779	18.516	17.132	19.483	19.1975	15.2737	17.637	19.1726	19.2981	18.035	16.6916	21.5783	16.8806	19.6602	15.8545	18.2962	17.7186	17.5377	19.9076	17.3889	19.0919	17.5232	18.325	20.9164	16.8239	19.4617	21.4524	19.8793	19.9751	21.1896	19.0226	18.2455	16.8646	17.0035	16.197	18.5058	18.1352	17.3957	16.6742	18.0548	15.0429	19.0459	20.6946
1.98189	15.3157	17.953	18.1005	17.4622	17.8891	14.1153	16.4651	18.213	17.8176	18.8249	18.0684	15.2339	18.2265	19.192	19.0975	19.5347	15.5714	21.5486	18.1436	19.2875	16.0231	16.7788	17.5255	17.9481	18.7945	17.454	20.2392	15.9438	18.7106	20.106	17.3257	17.5485	21.1114	18.6862	17.7483	21.586	18.4935	16.9432	14.8343	17.2075	14.4898	18.1575	16.8284	19.1587	17.7016	18.2674	14.9826	17.4759	19.1065
1.98468	14.1113	17.3146	18.3592	17.7751	17.9565	14.0579	16.7459	17.1488	18.7962	18.2318	18.4692	16.1778	17.7612	17.9935	18.9427	20.5353	14.9771	20.4185	18.0863	18.0459	17.1814	14.584	18.402	19.3803	17.8878	18.9398	19.5996	15.1813	18.2513	19.9794	18.0739	17.5449	19.6801	18.9446	18.1374	21.4129	18.2725	16.7217	14.9738	18.5343	15.3997	16.9159	16.6269	20.6369	18.7212	18.3582	16.7113	17.3347	19.4414
1.98747	15.3431	16.8162	19.5191	17.764	17.759	15.9109	16.4885	16.3305	19.4493	18.9147	19.9726	16.7467	18.1286	17.5613	18.8298	19.5198	16.3564	19.8179	16.0162	17.679	18.9639	14.3384	20.11	20.5431	18.0316	20.2542	17.2358	17.1911	16.8521	20.4645	18.7167	17.3337	18.901	21.0373	20.0848	21.0725	19.3292	18.8351	17.503	20.641	16.9424	16.6466	17.5987	19.707	19.0803	17.9453	19.0174	18.0187	21.1836
1.99026	16.8293	16.9614	21.5856	18.1198	16.6863	17.08	17.1831	16.3438	18.7021	19.832	20.0193	16.2619	17.7633	17.7698	17.9916	16.7059	17.4803	19.6803	14.381	18.7884	19.7724	15.561	20.3318	20.576	17.5382	19.7174	16.2667	19.2738	16.8118	19.3258	18.6059	16.5934	18.3575	21.1326	21.0402	20.3734	20.4175	21.1728	20.0121	20.7563	17.7939	17.7856	18.1844	18.9622	18.0675	17.7812	19.658	18.4398	21.7316
1.99306	17.1206	17.1477	21.7417	18.2007	15.6478	16.6061	18.1345	16.7731	16.9947	20.0455	18.4174	15.9506	16.3894	17.2477	16.1726	14.4465	16.5169	19.3757	15.5077	20.4456	18.79	15.6219	19.0175	20.1423	16.0207	18.7282	17.3727	18.9055	18.7719	17.4847	17.4895	17.0175	18.3967	19.6197	22.4314	19.3908	20.1746	20.5958	19.4186	18.8682	18.6104	18.2506	18.4927	20.6282	16.6623	17.8815	19.8503	17.2114	20.6361
1.99585	16.4231	17.637	19.0048	17.4052	16.3993	15.3139	17.1548	16.6414	16.8436	18.6364	16.2728	15.9887	16.7933	16.4842	15.1779	14.8625	15.5039	18.944	17.9439	20.8498	16.6962	14.1027	17.0347	19.6733	15.2653	18.1972	17.8295	17.4336	20.7069	16.9702	17.6776	18.4193	19.5699	19.6308	23.6274	18.397	19.3972	18.3639	17.4531	18.5302	18.4232	17.7708	18.2934	22.0635	16.7125	17.6525	20.5294	15.9786	20.0432
1.99864	15.8232	18.9663	17.4569	17.1185	18.2344	14.6061	15.7978	16.8319	16.6692	17.482	14.9353	15.3827	18.3373	15.4863	15.3489	16.6977	15.8038	18.8195	18.6572	19.1718	15.9751	14.3287	15.0871	18.4241	15.7155	17.2381	16.8274	17.0757	20.1759	17.216	18.5216	18.7092	20.3222	20.2676	22.0004	17.9841	19.5981	17.0745	17.885	20.5999	16.8364	18.0814	18.3799	21.8155	18.1526	17.9	19.3162	16.9665	20.4876
2.00143	16.6124	20.0956	18.552	17.3447	17.987	15.1666	15.9654	17.2768	15.3588	17.8009	15.4453	14.6052	19.2151	15.0515	15.3407	17.5224	15.8679	18.8222	17.2037	18.3655	16.2307	17.795	15.1444	17.0245	17.3288	16.8224	17.1143	18.5583	17.207	18.1292	17.8164	18.1024	20.161	20.3804	20.94	19.4217	20.7501	17.5476	19.5322	22.2078	16.8808	18.3047	19.6741	20.7507	18.9293	17.8817	17.136	18.3965	18.8766
2.00422	19.1206	19.5315	19.1652	16.9864	15.6431	17.2697	17.4578	16.843	16.9746	16.502	16.0305	16.1545	18.3054	16.4037	16.9387	17.3514	15.684	17.8524	16.5016	18.1774	15.8845	20.9634	17.1519	16.0693	19.8906	17.6447	18.7233	20.198	15.9483	18.9684	18.4902	18.4186	22.0675	20.8412	23.3649	21.4028	19.6063	20.0035	20.901	20.6714	18.5593	18.1088	19.0093	20.244	18.5026	17.6787	16.9857	17.7177	17.7422
2.00701	19.1793	17.552	18.71	16.8635	16.4069	17.8072	19.4223	16.6985	17.7884	15.1345	14.4511	19.0833	16.8237	16.4242	18.3369	16.1154	17.2656	17.463	19.3949	17.899	17.8492	18.6698	18.2278	16.3024	20.7943	17.4835	18.4377	20.7831	16.0788	18.0998	20.4142	18.0213	24.5402	21.337	25.7677	20.9206	17.9853	21.1877	21.0582	17.7007	20.207	18.9692	18.0605	20.552	18.3468	17.7147	18.08	16.4702	19.5249
2.0098	18.7339	16.4608	18.2448	18.2475	18.2811	17.5505	20.6754	15.7877	17.7706	14.702	15.7015	18.7761	17.9728	17.2062	18.0594	15.3069	18.0074	19.5341	21.2136	17.3288	18.9503	15.3063	16.0524	17.4911	20.3278	17.8456	16.002	19.198	16.1275	17.65	21.334	18.9759	22.9639	22.4334	24.411	18.5485	17.8546	21.3092	19.8522	16.6433	21.2222	20.0274	16.7415	16.8692	16.4481	17.4515	18.0496	17.6465	19.841
2.0126	18.819	15.9888	16.0251	17.8407	18.3376	17.7132	19.9522	17.0692	20.3778	17.7159	17.3348	17.7329	18.248	18.5419	18.1915	15.8406	18.8233	19.0846	22.0449	17.5298	21.1136	17.3333	16.8676	18.6529	21.6291	18.912	16.4785	16.2612	19.2748	19.9974	19.7295	23.162	23.0391	23.687	24.6897	20.5817	17.5556	19.2359	20.0107	22.0134	18.6294	22.4708	16.0135	16.1377	17.0345	16.6583	17.7437	16.7619	18.8473
2.01539	18.0546	16.3455	15.0175	18.7561	19.1679	15.3036	19.1792	20.0436	18.7168	18.8913	16.1854	16.4141	15.643	20.273	19.4295	17.6738	19.3195	16.4169	18.0639	16.5721	18.7319	17.136	16.465	18.9842	21.8036	17.2294	18.6739	16.1566	19.6091	21.1469	20.0195	23.8779	22.1365	21.8209	24.4512	21.6615	16.9691	20.0115	20.0051	19.3626	17.4015	20.7471	15.6209	17.5389	16.3738	16.0423	17.8078	16.1281	16.7652
2.01818	17.564	16.4317	15.2697	20.5702	18.8641	18.0878	17.9784	19.9081	18.0926	17.7245	17.5977	17.1761	17.7658	21.6584	19.7097	15.9757	19.2008	15.1027	16.0643	16.5842	19.0105	14.6246	16.0914	18.5626	20.9037	15.9578	18.4317	19.2563	18.385	17.766	19.4303	20.0524	18.8604	20.1625	22.7268	21.435	17.9013	19.2642	18.6512	18.9591	16.0686	20.2737	17.3803	17.1774	18.1142	15.8344	19.2406	15.958	15.4612
2.02097	16.0853	16.9724	17.2171	18.339	15.405	16.2574	15.1348	20.7313	16.3988	16.3933	16.5404	15.1405	17.4081	18.488	19.2006	13.8577	18.9007	13.9865	16.4169	16.7081	19.7851	15.0268	17.2497	19.3402	19.4091	17.8303	17.5179	19.181	16.6675	17.3989	19.6232	18.0819	19.8113	19.53	20.3165	22.4599	17.5074	18.5193	20.6306	19.943	16.8381	20.6178	18.9384	17.0041	19.1729	15.9759	18.0709	17.8042	16.1177
2.02376	16.01	18.6491	17.3846	17.1383	15.9718	15.9718	16.7617	18.4368	16.3891	16.0083	16.8314	16.5327	18.7072	16.7093	18.5421	14.8086	17.7598	14.9969	16.999	18.6001	19.5169	17.544	18.3422	18.08	19.887	19.0299	18.8043	19.1245	18.187	18.699	19.5659	18.2236	21.5031	20.1109	20.6353	22.235	17.9829	19.1361	22.5012	19.8156	18.08	20.8601	19.2879	18.9943	17.1134	15.9502	18.723	17.8294	17.0686
2.02655	18.2821	18.4865	14.8886	15.8268	16.5504	16.4176	18.1095	17.9957	16.4196	14.4674	16.22	17.2739	18.8043	17.5372	16.4666	14.9613	16.6003	13.5122	18.978	15.9998	18.4546	17.6739	19.2056	18.4784	19.5915	19.98	17.2663	18.4804	20.4259	18.4696	20.712	18.8015	21.2411	19.4442	21.5988	22.7357	19.944	17.1543	20.1303	18.0888	17.6575	18.4892	17.2329	19.33	15.5697	14.8014	20.2767	15.0126	17.7403
2.02935	18.5663	17.9255	15.8633	16.2843	17.8617	16.7948	17.8495	18.9275	16.7492	14.0005	15.3726	18.6	18.9096	17.2951	16.9012	14.0966	16.1963	12.0264	18.231	14.3919	17.7373	18.2801	19.4193	20.5707	17.6764	19.004	16.5448	17.587	20.6725	17.0942	20.2902	19.2464	20.3618	20.8643	22.0725	21.3128	22.3498	17.87	19.3972	18.3712	16.343	17.7145	16.4385	16.8822	15.2352	15.734	17.8416	14.6578	18.6355
2.03214	19.7274	17.3617	18.7475	18.1973	19.626	16.9413	15.9837	17.6795	16.7443	15.9988	15.3312	18.677	17.5782	16.7153	16.9704	14.1774	18.2215	15.0108	16.524	15.1832	16.9127	19.1017	19.92	22.9607	16.9145	18.2796	16.8331	17.2726	20.1053	16.9791	18.5783	19.3918	20.4617	23.3806	21.9142	21.2643	22.2194	18.2012	18.4472	19.5901	17.8475	17.996	16.6672	16.4015	16.2602	16.4746	16.5699	16.5716	17.647
2.03493	19.0171	18.3716	18.1023	18.1529	18.5806	16.95	15.6033	16.9673	17.1053	16.9846	15.1661	17.3741	16.8723	16.7936	18.0027	14.1959	17.353	16.146	15.1117	16.4672	16.6265	18.7736	17.682	22.7727	16.5701	15.6311	17.2569	17.0615	19.9555	17.8311	17.6422	19.271	21.1445	24.2853	21.984	21.5101	21.5804	20.2383	20.0147	19.6675	19.4173	17.6413	15.7289	17.0277	16.6456	17.5477	16.549	17.4806	16.7274
2.03772	18.2022	20.6796	16.1988	18.7292	17.2946	16.9663	18.1829	18.3803	18.1113	15.6594	15.6435	17.0834	16.3461	17.9764	18.2682	16.1843	17.4373	16.9581	15.3655	16.508	17.2328	18.4401	15.2285	21.9898	16.8916	13.8218	17.6551	19.2922	19.5558	17.215	19.6365	20.1688	21.8777	24.0274	22.935	22.2733	21.2395	21.5413	20.8268	20.1798	21.1292	17.2805	17.2315	17.9242	17.5117	17.3101	16.8457	18.5237	17.2792
2.04051	20.6873	21.3742	17.4313	20.408	18.6855	16.9739	20.1126	18.803	19.1481	16.3854	16.9502	17.7812	17.22	20.1377	17.6143	19.0306	20.0536	19.3578	16.9815	16.2076	19.2194	17.9819	16.7955	22.2032	18.7508	14.3912	19.8223	20.8389	19.4753	16.4113	22.5742	21.6403	22.4997	25.1618	25.6029	25.352	20.0614	18.7268	19.8001	21.6029	22.0359	16.9817	19.3201	19.4772	18.9141	16.9249	18.32	19.3098	17.5289
2.0433	22.6304	20.2719	19.1553	19.991	20.7287	16.5605	20.1939	18.703	21.1815	18.3321	17.3934	18.4736	19.4311	20.2791	18.9808	19.1128	20.1278	19.8683	16.3562	16.3322	20.2458	16.7969	17.1245	21.5834	19.0614	15.1052	21.8588	20.1301	21.0637	17.4666	20.2444	21.8009	23.2988	23.9078	27.9075	28.2255	20.3495	18.7666	19.7169	20.9846	21.0479	17.6395	18.7596	19.1112	18.6448	16.5039	18.0421	18.7974	18.8889
2.0461	22.3497	19.0612	18.3955	18.8438	21.219	17.2312	20.7583	18.9158	19.5532	18.4966	18.7904	18.1829	19.4391	18.2254	18.8537	17.9433	18.3524	19.0002	15.7655	16.3415	17.3979	14.7951	16.511	18.1415	17.0921	15.0137	19.3543	19.6592	21.7002	18.6956	17.191	22.5038	24.9243	23.7726	27.7057	26.8916	20.9154	21.4086	19.6053	17.2959	19.053	17.66	19.0196	16.5812	16.4695	16.752	17.4209	20.8211	18.0923
2.04889	20.6657	18.3536	17.4398	16.2865	17.877	15.8156	18.5316	17.2033	17.2023	19.1248	17.6179	18.0611	18.1035	16.6127	17.8879	15.8612	16.1341	18.383	16.7172	15.6282	19.0898	15.4053	16.799	16.3532	18.9413	15.2599	18.4167	18.3398	19.9691	20.0888	17.5298	22.5846	23.2297	24.5355	26.8391	27.682	21.4799	20.5724	20.2259	17.6225	17.4109	18.9593	19.778	16.81	14.7593	17.6534	18.1661	20.7203	17.0461
2.05168	22.4817	17.946	16.563	16.097	18.0516	15.1679	19.9276	18.3146	17.5805	21.1977	18.9217	19.3216	16.3193	17.4356	18.582	18.8241	15.645	19.9872	18.2741	14.6414	20.0646	18.9218	16.3844	18.5722	17.2806	17.0632	16.8454	19.9187	23.1433	20.08	19.7948	22.5555	24.8398	28.5369	25.4453	30.5068	22.4001	20.835	24.0802	19.4412	17.5555	21.0016	18.3043	17.2674	16.8768	17.5899	18.6055	19.5248	18.4372
2.05447	20.6134	19.6311	18.3729	19.1145	19.536	16.9819	18.0632	19.7693	18.0858	21.1635	19.9762	17.9515	19.4525	20.6255	19.6391	22.0019	17.2819	20.0301	17.4092	14.1843	20.5242	20.0005	16.9842	19.6124	22.6049	21.9309	19.598	18.2435	25.159	20.7818	21.3256	23.6433	25.8325	29.0465	29.9877	33.1873	24.1108	25.0598	26.2769	23.5714	23.9049	20.2602	18.7393	22.6652	19.4154	19.3933	20.4775	19.8234	23.1857
2.05726	18.6703	18.5316	18.171	17.3782	19.4532	17.6283	16.9475	18.5963	17.1469	17.9456	19.1681	16.8674	19.3294	19.7539	15.9557	20.3392	16.6864	15.6651	16.002	15.0581	19.5355	20.8251	17.6991	18.163	22.8173	21.636	18.5384	15.5723	18.9456	20.4457	22.8118	20.3939	29.0731	28.0518	30.7506	36.3311	23.8584	25.713	22.6737	25.3441	22.1743	18.2016	19.1656	22.1725	16.8545	19.7103	19.8845	19.1478	18.9468
2.06005	19.5084	21.9807	14.8433	15.294	15.8787	19.6708	17.5687	16.5045	16.1323	19.6781	18.1155	16.0507	19.026	17.6324	16.5134	15.8398	19.3217	14.1138	16.0327	17.3963	15.8972	17.7762	16.3817	16.1287	18.8673	18.1776	19.5375	15.9483	16.1176	21.3142	25.0353	22.4962	24.4904	25.887	31.6219	38.181	28.1484	23.4905	22.0791	24.2739	22.3869	21.4291	19.3697	20.911	17.4503	17.8001	15.9582	18.2139	17.2378
2.06285	17.5896	17.6872	14.5121	16.6145	17.224	20.998	17.1637	16.6939	17.5465	23.4544	15.4703	14.9199	18.2314	16.1194	17.6874	14.681	16.0879	15.4284	18.2776	17.252	16.4783	14.4192	16.5996	14.0675	16.4286	18.5606	16.0623	19.193	15.9088	22.417	21.8297	21.9256	23.8162	28.565	35.1766	36.7266	30.2755	27.5716	21.6492	16.9172	19.4509	20.0521	21.5489	17.8667	18.8117	17.0835	14.8552	16.3322	16.9697
2.06564	14.4524	18.3796	14.7236	19.4964	18.0322	19.7414	17.7753	17.7584	16.4697	20.6266	14.7112	17.2163	14.7634	15.8	18.9087	17.2005	17.1872	19.137	15.8646	16.9642	15.3212	16.0966	16.0704	16.1013	18.3077	17.5127	14.7387	16.9881	19.1811	20.9249	19.5682	21.5599	31.3721	32.8688	37.1136	39.6605	33.033	25.2001	21.5078	16.3662	21.4932	19.2658	20.884	16.1248	18.3312	17.7992	17.1841	16.6388	17.7798
2.06843	16.0179	21.6699	14.7228	20.2884	16.4907	18.4236	14.8357	17.2771	17.4196	18.3621	15.5381	18.0697	16.014	15.0624	19.2264	18.8601	18.0884	17.9149	15.4992	17.0179	13.9019	16.9375	15.0234	18.5556	16.7521	14.5392	15.5997	16.6292	21.227	18.7858	19.2389	25.5069	37.0105	34.6801	43.9057	48.0905	33.1298	26.1263	23.0797	17.8105	20.8997	21.6599	19.527	15.8466	18.0823	18.08	18.0799	16.1861	18.8851
2.07122	16.9792	22.4447	16.2615	19.5156	14.4697	21.2341	13.8209	18.55	18.2038	18.0666	18.1173	18.0208	16.8782	14.8722	19.9748	18.3816	16.5263	15.5028	15.0092	17.1699	15.8486	16.9916	18.6995	19.2503	15.8745	14.6405	17.6316	17.7594	20.7293	18.3258	22.3844	29.8514	35.9618	36.4855	50.9585	64.5579	36.7307	29.5059	25.946	18.1772	19.4231	20.2688	17.014	16.8113	17.3154	20.3221	17.3744	18.3697	18.3401
2.07401	17.7402	20.229	18.357	18.5235	13.9622	21.71	17.5772	19.1274	19.7856	18.0795	20.5119	17.2894	19.1331	17.0619	19.4107	17.4589	18.0162	15.4638	19.0609	19.5485	18.3168	19.2597	20.3266	20.1604	19.6493	17.9395	18.4473	17.4067	20.9793	21.9369	24.4548	31.9232	34.811	43.7217	65.1642	81.4392	42.6439	30.6082	24.7878	22.1363	20.6108	19.2964	17.6838	18.0196	17.9447	22.8064	18.4738	22.3151	21.0967
2.0768	19.4445	17.9582	17.1138	19.0452	16.9337	20.5316	19.6614	17.9624	18.897	17.3478	18.6829	15.6727	20.0778	19.4189	18.3141	18.6049	18.2605	15.6766	20.9034	21.9883	18.4899	21.6765	19.2254	21.3242	20.9304	19.1175	18.4377	18.0035	21.8375	23.0622	24.846	31.7059	38.2386	53.2626	84.8373	103.911	54.0193	34.131	26.0968	24.2321	20.6627	20.1189	18.4522	17.5597	19.1948	20.0798	19.7848	22.7711	21.8977
2.07959	20.8364	17.2183	16.2132	20.0184	18.6243	20.0203	18.5171	16.6805	18.2291	17.0772	16.8249	16.2006	18.4852	19.3208	17.3301	20.5366	17.3301	15.8645	18.7849	21.8171	19.5659	20.496	19.8778	21.5767	18.6454	17.8513	19.7265	19.7608	22.0704	28.5858	25.7793	35.9203	49.8404	67.3251	112.065	145.183	65.8819	39.2006	31.1329	24.9603	20.6802	21.3614	17.8884	17.8489	18.7836	17.7475	19.5534	20.8747	18.2459
2.08239	20.8112	16.3582	16.1094	19.2667	18.655	18.2703	17.7119	16.5644	17.7324	17.8313	16.7682	16.8991	17.3386	18.2727	16.8457	20.2893	16.9717	17.2487	17.6558	19.2634	20.1666	18.6833	20.2562	19.3195	16.5168	16.0983	20.3744	19.7008	22.5282	34.4814	28.0262	42.9596	65.3987	87.8936	150.667	219.633	86.5075	45.1311	36.7769	30.177	22.0543	20.505	19.1271	20.0424	17.6438	19.5455	18.1289	19.4244	15.5563
2.08518	18.2879	15.3503	14.2615	17.3647	18.4398	15.4641	16.0654	16.4688	16.3083	17.9287	15.9201	15.8296	19.0137	18.0039	17.2183	17.473	16.1557	17.8784	17.8694	16.6289	18.6551	17.8317	19.885	16.2703	14.9917	15.8436	19.1871	18.3757	21.8493	33.4355	31.8816	48.9447	78.0133	110.678	215.135	324.802	122.32	51.7099	41.0378	36.509	23.6656	19.6222	20.1001	21.2831	17.3709	20.8308	17.4934	17.6104	15.4815
2.08797	14.9331	15.6296	14.198	16.7705	18.6798	14.5435	15.9984	16.5592	16.0768	17.1968	14.8514	15.6727	20.38	18.0714	16.5492	15.643	15.7331	17.6462	16.9705	15.6148	17.7588	17.0636	21.8159	16.176	16.0218	17.1738	18.1254	18.9552	20.6235	32.1433	36.8541	54.9755	88.7935	131.159	307.884	456.793	172.362	65.1742	46.5892	37.2198	24.3995	20.5943	18.9556	20.9947	17.975	19.6644	18.917	16.9023	16.2561
2.09076	15.2436	16.7771	15.6124	17.7815	20.0667	16.896	18.87	17.2815	17.1102	17.5127	14.9863	16.5224	18.6118	17.7342	15.4618	16.0377	15.8264	17.4491	16.9046	16.0991	17.9198	16.8362	22.8307	18.9066	18.2653	17.9989	18.3645	20.6085	21.5024	33.6206	39.854	59.3758	99.5858	151.764	391.616	630.043	235.319	88.8681	55.0694	36.8937	24.9544	21.3889	18.9519	21.2965	18.9672	18.6427	20.3422	17.0207	16.1665
2.09355	17.3827	17.6901	15.9843	17.8383	19.8311	19.6154	19.4234	17.4892	17.4541	18.0184	17.3023	16.3356	17.3056	17.9684	16.0541	17.1048	16.2272	17.1564	16.8898	17.5026	17.4886	17.3052	21.0772	20.3438	19.5326	18.2849	18.965	19.0728	22.6891	34.0032	42.5303	61.9823	105.961	175.81	448.339	836.555	301.768	110.867	62.3381	38.7945	27.165	21.6749	20.6874	21.7555	19.72	18.0841	20.1174	17.1605	15.6537
2.09634	19.1242	18.012	16.3271	17.543	19.2008	20.3714	17.6735	16.5941	17.5676	17.5282	20.7737	16.5921	17.3281	18.7056	16.254	16.6734	17.2602	16.9723	17.5676	18.7025	16.9733	17.864	18.7	20.1631	18.9949	18.4304	19.7002	17.3952	23.3052	33.1331	43.8664	66.0123	108.762	201.457	493.155	995.987	365.692	129.939	68.1872	41.9686	30.9139	23.9097	21.6783	22.2507	19.9195	19.4958	18.6087	17.882	17.5581
2.09914	18.7233	18.0749	16.7912	18.3529	19.6851	19.3368	17.5391	16.1181	17.4755	17.5493	20.4285	17.9656	17.7079	19.6286	15.9239	15.9696	18.7417	18.2127	18.9274	18.7462	17.0978	18.151	18.0619	18.4362	18.0819	19.1307	18.5106	18.6236	22.5078	32.2378	46.0035	69.5437	112.337	222.693	505.639	1053.55	424.498	152.62	76.4821	46.4952	33.0675	25.4759	22.049	23.0874	19.3756	19.8032	17.0831	17.917	19.3542
2.10193	16.7455	18.0051	16.0645	20.7667	18.4522	18.6702	18.6294	16.0482	16.5727	17.3528	18.9231	18.2041	17.6747	19.3953	15.5279	17.0555	19.5946	19.6341	19.7457	17.2351	17.4759	20.0301	17.6782	18.3751	18.49	17.9368	17.1108	21.7118	20.6717	29.9705	48.4533	70.9029	121.502	223.744	488.166	1038.05	461.375	173.118	80.686	48.8336	32.9585	27.0545	21.1682	22.6374	17.8775	19.9862	15.377	18.9491	17.2308
2.10472	16.3303	17.0625	17.4894	19.5689	17.621	19.5539	18.2536	17.1234	16.1822	15.9074	17.6327	17.6308	17.1405	18.3154	16.9296	18.238	18.3126	19.183	19.2206	15.5288	17.8142	20.3776	17.2502	19.359	18.2043	15.6177	17.0132	21.8379	21.588	25.8106	51.3361	70.3469	124.7	217.478	460.07	961.97	458.274	184.315	89.1806	58.7246	30.8687	29.4888	22.2503	19.9756	18.3388	20.2682	15.1828	19.7911	15.6144
2.10751	18.2297	17.3986	20.8129	17.3769	19.1256	21.628	17.8759	18.1755	16.5729	16.487	18.1899	18.669	17.1986	17.8598	17.2297	18.1517	17.1383	19.6389	19.1958	15.252	17.8088	18.0498	18.6076	19.2681	19.0057	14.5524	18.3644	21.7551	23.1646	24.2056	56.8162	64.9766	116.83	212.926	417.895	838.647	429.457	197.416	109.706	65.3409	33.7376	32.2399	23.282	18.796	23.0036	20.8061	18.0046	19.5688	15.743
2.1103	19.513	20.0545	21.4133	17.7506	21.7072	21.8137	20.0133	17.8054	19.0793	19.1723	19.3214	19.956	18.1363	17.5847	17.4337	16.8634	17.4336	19.1383	19.1533	17.2159	17.8048	16.314	20.0382	18.4383	18.8497	16.8306	19.9284	22.9856	22.9865	27.8011	58.3214	63.2938	112.325	204.101	366.655	696.567	390.058	202.847	120.51	61.0309	38.6862	30.2698	24.5752	18.6448	25.2613	20.5838	18.5201	19.9536	15.1574
2.11309	19.0762	20.8015	21.0985	17.9932	21.1563	19.4638	20.6297	16.3835	20.7837	20.1418	18.8054	19.3272	19.5183	17.1396	19.614	15.9673	19.2049	17.2832	18.9645	19.4029	17.7282	17.1823	19.7218	17.894	17.1578	19.2755	19.8329	22.7566	21.2789	29.5569	56.6364	68.9109	112.178	193.596	321.671	548.293	350.032	190.045	113.858	58.0884	41.1902	28.7309	28.1221	19.5562	22.7642	20.3258	16.5472	20.2775	16.4464
2.11589	18.535	19.0648	19.3115	18.2991	17.665	18.472	19.0914	15.7845	19.9686	18.8511	17.2296	19.3047	19.5058	18.888	18.6819	16.3189	19.2671	18.4052	18.862	19.8084	18.2534	17.5669	18.47	18.4297	17.8249	18.0843	19.6485	22.391	19.0545	26.8117	57.1079	69.9461	108.947	179.177	286.771	437.307	316.063	169.336	110.783	59.558	44.1599	32.8596	29.9228	21.7277	20.2354	20.7178	16.1523	20.4285	17.3069
2.11868	17.4979	19.6939	17.3231	18.5665	17.3636	18.006	19.4389	16.8456	18.3394	18.6614	15.9945	20.3591	18.1408	21.2058	17.2694	16.2091	17.9581	21.0772	18.1997	19.2475	20.5479	16.0533	17.515	19.1803	17.8171	17.0348	19.6134	22.2258	18.1531	25.3204	51.368	66.671	101.41	162.628	255.582	374.556	281.707	157.59	112.335	64.9051	45.4658	34.3043	29.6323	22.6248	19.4434	20.0438	17.8316	20.5017	16.5375
2.12147	17.2745	21.2682	18.1704	18.6297	18.8228	17.3734	20.8716	17.2081	16.0906	18.457	17.1588	19.9109	16.6637	20.6582	19.1375	15.6924	19.2022	22.2661	17.8045	19.0195	20.6478	16.1288	17.4991	19.4485	16.3561	16.2622	18.164	21.4974	16.5829	25.1138	41.4902	63.0027	91.6693	146.163	226.672	323.496	251.705	157.92	105.501	67.6682	43.1771	32.1166	28.2224	21.7397	20.4743	19.5173	20.1577	19.1714	16.9111
2.12426	19.7261	20.7445	18.3135	18.226	19.1476	17.6098	22.5776	16.8748	15.9324	16.3802	17.6669	17.4693	16.6426	19.4101	20.1352	15.5671	20.7302	21.4806	16.2727	18.9558	19.4687	17.3314	17.8068	18.3304	15.6393	15.212	15.6915	20.8985	15.4963	24.717	37.6949	60.4789	82.2976	126.637	204.66	287.323	234.32	149.972	94.7387	63.8853	38.6667	28.3839	27.8963	19.9324	21.72	19.1529	19.3216	17.4105	17.8953
2.12705	21.679	19.1322	18.6564	17.2539	18.6872	17.5394	22.0118	18.1261	18.4476	16.2277	18.6388	16.1811	18.4635	18.5267	19.8957	15.2967	23.4296	20.6541	15.683	18.6359	20.6704	18.7179	18.4388	17.2558	16.4046	15.7811	14.1642	20.5813	16.9594	23.1112	39.8425	61.0992	73.4202	113.025	189.032	264.826	224.618	140.692	87.5639	56.9488	35.509	26.8869	28.1203	21.1225	22.446	19.6237	18.5268	17.8511	19.3415
2.12984	21.128	16.4096	18.6798	17.0847	18.4914	17.3089	20.3514	19.9866	20.7056	18.2141	19.8127	17.614	18.7697	18.2138	20.5062	16.1084	23.4127	19.1555	16.7897	18.2713	20.8753	19.8178	18.2767	17.1167	16.884	16.3996	15.3924	19.7643	18.0477	21.2212	41.8584	56.9686	69.5388	106.928	172.688	233.906	207.542	135.407	84.0621	51.1665	35.4866	29.2325	26.851	24.4388	22.0186	20.3468	18.3229	17.987	19.5561
2.13264	19.4643	16.0658	18.6696	17.4808	18.9522	16.5605	19.8055	18.704	19.4529	19.1223	21.8234	19.3672	17.7861	19.2499	19.1239	16.0361	21.3022	18.2773	18.5139	17.2511	19.4852	20.3073	17.1436	17.5048	17.2005	16.5611	17.5607	17.5999	18.3056	20.6336	38.7013	48.7645	67.9226	96.6867	153.969	201.434	190.356	126.713	77.6678	48.5528	37.8237	30.2697	27.2472	27.1134	21.2335	19.8797	17.2932	16.6036	18.3044
2.13543	19.4218	18.5696	18.0874	18.4208	19.4033	16.4293	20.0442	16.8367	16.9846	19.21	24.2781	20.9296	19.2536	20.8752	16.6301	15.2849	20.1153	20.6353	20.1861	16.3505	17.2225	19.5736	16.4095	19.116	18.6485	18.0722	18.079	15.8183	19.1638	20.2655	35.119	42.4335	61.7902	85.4546	135.412	180.108	177.276	114.926	71.6997	47.4576	38.8831	30.0885	28.2561	28.2576	21.3965	20.4527	16.7973	17.2522	18.4335
2.13822	20.6758	19.94	17.121	19.738	18.5861	17.0506	20.3663	17.8201	15.6332	19.1544	24.4982	22.539	21.5606	21.4455	15.1602	15.9929	19.8069	23.4458	20.6673	17.5631	16.8489	18.2478	16.9185	19.7029	19.5385	19.749	18.2456	17.0588	21.8145	18.5937	32.2991	38.8635	52.7245	78.7831	116.861	163.305	155.693	102.628	71.0904	44.8185	37.6303	29.6893	27.1441	26.9897	20.6274	21.668	17.4519	18.9698	19.5317
2.14101	20.5322	19.807	17.4861	20.289	17.0253	17.1536	18.871	19.1347	14.9956	18.5811	20.8799	22.3391	21.3835	19.823	14.741	17.1892	19.32	22.5617	20.0187	19.3478	17.8572	17.851	17.565	19.4761	19.0789	20.465	18.4625	19.1158	22.1494	18.3264	27.5797	35.784	47.3012	71.8153	98.9061	142.209	128.924	89.2726	68.3433	40.5234	35.1476	26.9161	25.9154	22.3578	18.8228	20.9475	18.8145	19.0795	20.873
2.1438	18.3425	20.094	18.482	20.3117	16.3361	17.4494	16.8265	18.7558	14.9398	17.1599	16.4908	19.4655	19.4056	17.1711	15.1609	16.8817	19.1377	18.6069	20.1863	19.1973	18.1422	17.2663	17.0612	19.6442	18.2983	20.6458	17.1066	19.0933	18.8457	20.4183	24.6557	32.4875	44.636	62.7838	85.0469	119.99	109.68	78.6143	58.9885	35.6724	31.7232	23.5977	26.063	18.3141	18.371	18.6917	20.9559	18.1255	21.7328
2.14659	16.6034	20.5601	17.901	20.3292	16.7025	18.6421	16.4631	19.3636	15.9852	16.0899	16.0151	17.0861	17.1015	15.4565	16.6303	16.9664	18.5205	16.3882	19.942	17.692	17.8648	15.9514	16.8095	18.9556	17.8423	19.4915	15.7375	18.0932	16.802	20.7651	26.076	30.8011	41.3571	54.3206	75.5266	99.3206	96.3314	70.8367	50.4021	30.1367	28.7789	23.0278	24.9107	18.2374	18.7364	18.1364	21.4318	17.2351	20.2289
2.14938	16.9104	21.5611	16.0871	20.1345	17.1062	18.7041	16.5191	20.461	17.108	16.5045	17.3404	17.8812	15.1791	15.9923	17.3226	19.1843	16.6736	18.2256	18.7482	15.7223	16.8753	16.5914	18.3929	17.9443	17.2799	17.9961	16.5503	16.827	17.5044	18.9313	27.5115	29.292	39.1155	46.1765	65.3033	79.0967	85.4617	60.5389	45.7277	27.8505	26.3922	24.4216	23.2248	19.3703	18.4337	20.0057	19.2554	16.9961	17.3976
2.15218	18.1535	22.4179	14.6568	19.2991	17.2007	16.9577	17.3637	19.5721	16.9076	18.2239	16.7776	19.0442	14.065	17.4749	16.1819	20.0314	16.0311	19.5067	17.8294	14.5786	15.483	17.358	18.559	17.8449	16.4261	16.6294	18.0417	15.2097	18.064	18.8262	28.6974	25.3203	39.2696	39.3332	53.3989	64.8894	73.2518	49.6229	40.476	32.3547	23.1036	24.7861	21.7681	18.0155	17.4588	19.5628	18.2243	16.8992	16.3454
2.15497	18.6396	20.6349	14.7447	18.6646	16.2824	14.8861	18.2333	17.6668	17.2588	18.6823	14.9093	17.5665	14.2479	17.9217	15.3282	18.9416	16.641	18.361	16.8229	13.5839	15.2791	16.9761	16.218	16.5502	14.6946	16.6639	19.1312	14.0986	18.861	20.6482	28.3301	22.8046	38.3449	35.5019	45.8555	58.0356	58.075	40.1641	34.866	34.9055	22.6272	23.2107	19.0908	15.6836	14.9025	17.1366	18.4696	16.7198	19.168
2.15776	18.2384	18.2832	15.5759	20.1431	17.2357	14.7199	19.3413	16.5398	16.9891	18.4446	14.3565	16.106	16.894	17.1686	16.7245	17.3551	16.5019	16.9311	17.7442	13.7698	16.3645	17.9423	15.1436	16.808	14.8581	18.1698	18.0599	14.6735	20.9325	20.2904	25.4777	23.8582	32.1343	34.1911	42.4037	53.2742	45.8097	33.7039	32.5707	29.1393	26.8054	23.1271	18.2561	16.4896	13.3015	17.8587	18.2813	17.7677	21.2417
2.16055	20.1474	17.4764	18.385	22.7446	18.5731	17.205	21.1572	16.5699	17.3419	18.0486	15.5303	16.5711	18.9648	17.0659	20.0999	16.7573	16.4812	17.992	19.2409	15.1423	16.8258	18.732	16.4706	17.2333	18.2223	18.4885	16.8695	18.8369	21.4803	20.6621	26.3	25.5991	27.5903	36.2529	41.7534	45.8378	39.1805	33.0138	31.3335	26.8676	26.9059	23.5699	18.8058	18.4819	14.1441	18.3094	18.493	18.2851	21.8375
2.16334	19.9232	15.4651	21.3081	23.2522	17.5076	18.0981	20.3296	17.0914	15.1701	17.526	19.3243	17.2528	18.5486	19.3254	20.3079	16.0957	18.3096	20.8422	16.9835	17.0976	16.2525	17.7822	18.1201	15.5214	19.3402	18.2213	17.8042	20.6946	21.5589	22.7675	27.3026	25.5497	27.0509	35.336	44.8374	40.334	39.7368	33.4139	28.9745	25.7405	23.3677	22.6278	20.0354	18.753	17.4804	16.5393	19.6224	17.2218	22.5401
2.16613	18.6489	15.5914	21.7835	23.0423	17.2233	15.9982	16.6013	16.9523	15.3725	15.7711	20.3929	17.843	16.7132	21.6026	19.9061	15.2931	18.3392	20.8755	15.3638	17.8207	16.6808	16.2001	18.717	15.6171	17.7838	18.1062	19.2617	18.641	24.3489	21.5429	22.4459	23.1977	27.1383	27.84	42.4173	36.9805	43.1868	30.1832	27.2178	21.9867	21.5549	20.6948	21.2492	19.2096	19.988	17.0479	18.7029	18.7747	19.0108
2.16893	18.0387	16.3655	19.249	22.2098	17.8805	15.0502	16.8158	18.7117	18.1807	16.3248	17.6672	17.5753	18.2184	21.403	21.3292	15.1321	17.7348	19.9733	15.5879	16.8592	18.2941	17.1691	17.9189	14.7444	18.1076	20.4169	18.6942	16.2291	23.2782	20.7489	20.6286	21.511	24.7972	23.5763	34.0481	31.6994	39.1509	32.3296	25.9992	21.01	22.1578	21.4028	20.3779	20.3941	19.5522	18.6856	17.5239	18.789	15.1335
2.17172	17.5599	16.9992	17.1333	21.4124	17.0867	15.8729	19.9271	20.7441	17.0123	18.4814	15.5931	17.141	21.0073	19.0706	22.7576	15.2419	19.5118	21.2725	17.9934	15.7852	21.109	18.5389	16.2702	14.9988	19.5802	22.3397	17.5662	15.6891	21.8797	20.7837	19.6819	21.4775	22.9522	23.5454	30.0816	30.2948	31.0627	32.7948	24.411	23.9204	23.2809	22.8761	18.7281	19.7944	18.7435	18.0329	18.5564	18.0765	14.6155
2.17451	17.587	16.3235	17.5465	19.1393	15.6565	15.8998	20.3294	19.5792	15.0101	19.1482	15.4975	16.2673	20.6022	17.2915	20.4999	17.4701	20.6008	19.0345	21.3351	15.4998	19.1796	18.4192	16.166	18.5112	17.8749	21.0295	18.5641	16.0653	21.043	19.6677	19.3031	21.0135	22.9546	23.6996	31.2883	31.2985	26.9893	29.5432	25.0849	23.6471	22.2543	22.9576	17.9023	19.1008	17.6564	16.7361	18.1923	18.7605	15.4831
2.1773	16.9009	15.4284	18.3041	17.8793	15.3058	16.2805	18.986	18.8021	15.5294	19.867	17.1094	17.3575	18.9008	18.2331	17.5499	19.2096	18.7904	17.1686	20.8148	15.9529	16.1633	17.4212	16.4992	20.4134	16.4988	19.2886	20.513	17.4589	18.5978	20.4133	21.0012	22.4905	22.3288	23.2893	30.2996	32.1027	25.3141	26.5599	25.8905	21.8508	20.1115	21.8983	19.5276	19.4268	16.8215	16.794	17.9423	18.7991	17.6159
2.18009	15.9498	15.5413	18.1838	18.5641	14.8359	17.9428	18.0963	18.8812	15.9798	19.2943	18.6289	18.0913	17.3785	19.1572	17.3372	19.1008	16.6504	17.7943	17.6703	15.657	16.4437	16.0561	16.403	19.7995	17.6247	18.6276	19.847	19.0874	17.4993	20.0992	21.6283	21.6564	19.506	22.345	26.7154	31.6105	23.7146	24.6354	26.0014	22.2796	18.8208	20.0193	21.1053	19.0247	15.8451	17.7468	17.824	17.9668	18.5329
2.18288	17.0267	15.7292	18.7397	17.5898	14.9434	17.8646	18.7552	18.1459	15.8097	18.374	18.3728	16.9306	17.0004	18.1503	17.354	18.6216	16.4488	17.479	15.4097	14.6346	15.9718	16.2249	17.0082	18.9907	19.0595	16.8317	18.2332	20.0587	16.7881	19.0928	20.9083	17.3682	17.391	22.2958	23.7748	27.723	23.0598	24.1726	24.8898	22.2572	17.9735	19.0453	20.0377	17.1751	15.6381	18.8394	17.5188	16.797	18.1315
2.18568	19.057	17.1006	18.7739	17.0659	16.6267	16.8839	19.0178	16.6065	15.7564	18.4859	16.8275	17.134	17.0304	16.931	15.9331	16.4265	16.5242	16.8714	14.6236	16.097	15.5538	16.9392	19.2624	17.3626	19.9382	15.0295	19.0985	19.658	17.4089	19.8051	19.0489	14.7557	18.5181	22.7206	22.2445	24.5781	24.4572	23.4726	21.7813	21.3736	17.8235	19.9446	20.0913	15.7302	16.1385	19.6415	17.655	16.0257	18.3029
2.18847	18.6063	19.7553	17.3031	17.5633	17.2138	17.4243	17.3118	15.2061	15.1467	19.3367	15.7544	17.2782	16.3749	17.1516	14.9607	14.3706	16.5584	15.642	14.5163	18.3883	16.5786	17.4885	21.1397	16.6112	19.7262	15.902	19.6232	17.9379	18.76	19.1793	18.6849	13.5963	19.2398	23.513	22.2933	23.6811	25.0101	24.0305	19.847	20.3697	18.6308	21.6221	19.9944	16.228	15.4059	18.3963	16.9477	17.4891	17.7559
2.19126	17.0677	20.5653	15.7596	17.3004	16.2761	17.6342	16.8578	15.4589	15.0822	19.6164	16.5674	16.7668	15.3368	18.7055	16.4124	15.1501	17.8007	14.9232	14.4818	17.8257	17.4288	20.4657	20.086	18.063	19.4119	17.1713	18.0589	17.0645	19.243	17.5237	19.9109	14.7858	19.8148	24.5673	22.6592	23.5385	24.8012	24.4142	19.5962	20.851	19.1512	22.182	18.7682	16.7442	15.526	15.4619	17.6617	19.6134	16.5276
2.19405	15.8962	18.9128	14.1571	17.3472	16.5805	16.8123	17.5121	17.0469	16.1166	18.8577	18.1782	16.4724	13.6892	18.9231	17.8868	17.4213	19.2395	16.0884	15.0373	15.5805	17.0221	23.4234	18.0393	19.0621	20.0948	17.3204	16.9608	17.8976	19.1779	17.0737	20.748	17.9727	22.202	24.3544	22.5265	23.4664	25.2462	23.5461	20.3354	22.3468	19.1445	21.128	19.4985	16.8387	17.7473	14.6561	19.2388	19.0583	16.0898
2.19684	14.2147	18.6072	13.889	17.6646	18.731	16.8093	16.0792	19.047	17.2043	19.2349	18.9894	17.139	12.7322	18.082	18.2576	19.2841	19.2236	17.4856	16.754	13.9492	16.0311	22.2688	17.5277	19.5909	19.9012	17.1047	16.5097	19.6126	17.9976	18.9911	20.6335	19.8901	22.8828	23.1366	21.1366	23.1987	23.4351	23.1829	22.4845	22.25	18.8356	19.2371	20.4378	18.0044	20.5117	16.9598	19.9808	18.0608	16.5141
2.19963	14.0067	18.5936	15.7375	16.804	19.7825	17.8677	14.2872	20.4873	18.0067	19.2176	18.8973	19.0231	13.5176	18.7085	18.8908	19.3967	18.0788	16.7582	18.8146	14.0255	16.0041	20.1674	18.1679	19.3044	17.7811	16.7114	15.7792	19.5771	16.8158	21.8964	19.255	19.7373	20.4193	22.2534	18.7888	23.647	21.7276	23.9092	24.4811	21.7194	18.5272	18.7462	20.6746	19.908	20.868	19.3095	21.2091	17.7955	16.2722
2.20243	15.513	17.2373	18.4504	15.7699	18.9062	17.7137	15.4514	21.035	17.6983	18.9818	18.3308	20.4462	15.1756	19.3695	18.7267	17.8509	17.839	15.0716	20.0754	15.0595	17.1824	19.7128	17.5345	18.1802	16.3047	16.8906	16.5415	18.2552	16.3209	21.7944	18.5432	19.5416	17.585	21.8987	17.1754	23.4062	22.1239	24.2864	22.8179	21.6079	18.8471	20.801	20.2892	21.2539	19.3159	19.2917	21.5535	17.5988	15.7415
2.20522	17.4469	16.519	20.1474	16.5657	18.0389	16.6764	17.6488	21.2813	17.2796	18.5403	19.1568	20.7798	15.8042	18.941	17.5929	16.8475	18.8586	14.2895	21.6381	15.3496	17.4851	20.3005	17.0504	18.1376	16.3346	17.5893	19.0758	19.0169	17.8853	20.663	19.5008	21.4808	17.6351	20.7148	16.8161	21.9974	23.358	23.8115	19.6826	21.8715	18.2924	23.352	18.9318	20.9624	18.8555	18.2044	19.4584	18.5314	16.8141
2.20801	19.3497	16.9684	20.2763	17.5277	17.5173	16.7796	16.4608	21.4731	18.6666	16.7023	20.0419	19.102	15.7465	16.6556	17.039	16.3778	20.7141	14.3567	21.8432	14.2889	17.7834	21.2967	17.3515	17.546	16.9241	18.3307	19.913	21.1905	19.2452	20.649	19.2778	21.4364	19.6	19.4033	17.8975	22.2205	25.7893	23.7322	18.9619	24.5228	16.3899	22.182	17.7462	19.3311	18.304	17.3035	17.5537	20.6792	17.1733
2.2108	20.1248	18.4446	19.9104	17.8578	18.9698	17.4385	15.666	20.6515	19.7934	14.9526	18.2098	15.082	17.4435	13.0761	15.6889	16.3131	21.8351	13.7894	19.5067	14.9203	17.6374	20.8958	16.123	13.9018	17.6336	19.0897	18.6605	21.655	18.1155	19.9155	17.6793	18.2623	18.9036	18.8482	18.1254	22.5682	27.7601	22.4503	17.8784	24.2134	15.6431	18.5939	17.1999	19.0258	17.8065	16.3259	17.4805	21.9795	15.5488
2.21359	21.0901	19.4403	19.6196	16.8215	24.0013	17.2615	19.0336	19.8195	19.7505	15.9598	16.9012	13.4072	20.2886	12.5779	16.6163	15.2892	22.7021	14.9797	19.0037	17.3953	15.454	20.7566	17.0094	12.0364	17.6602	18.7085	18.1448	20.3794	18.1418	19.3385	17.1195	18.2289	17.5324	18.0045	17.8064	20.294	28.0746	19.0541	17.3427	18.9827	17.4912	19.4269	17.0183	20.5604	20.0227	16.0027	19.3584	21.9156	14.8143
2.21638	21.2344	17.2875	19.8625	15.0165	24.0803	17.603	20.7843	18.7987	20.6704	19.1113	17.3807	14.6898	20.6397	13.612	20.7973	15.5633	22.9243	19.8071	18.7517	18.083	16.496	21.8236	17.6334	12.8313	18.0815	18.4812	18.1915	19.4853	17.7253	18.0263	18.8975	19.9121	18.1385	19.0437	18.6712	18.5859	26.9534	16.1734	18.0029	16.1107	21.0102	21.8876	17.4267	20.0267	21.1798	15.9751	21.398	19.847	15.628
2.21917	18.6776	16.6637	17.8795	16.5907	16.5199	18.7131	21.3073	20.2877	18.397	19.9558	19.6372	15.0607	17.0676	15.1932	20.5901	18.9995	19.3878	20.5483	18.116	17.5808	19.5598	20.3485	14.8988	12.6629	20.2976	18.2466	17.6708	18.562	18.7165	17.6779	21.2907	21.2941	19.3508	20.2101	18.869	20.7509	24.6498	16.117	17.1558	16.0862	21.1622	21.7199	18.523	18.4869	17.5855	17.4491	19.6779	15.4531	17.4627
2.22197	16.7671	18.2354	17.4546	18.0645	15.8184	16.1172	19.7057	23.6472	13.6861	19.7489	21.4852	16.3842	14.3362	18.3609	19.6608	18.2605	18.3615	17.9814	18.0806	16.8653	22.2561	16.5826	17.9669	17.1428	20.0959	17.2735	17.0334	18.0207	19.1012	17.0353	22.2725	20.0282	20.1169	21.0597	20.9463	22.4038	24.3929	21.5503	20.1537	18.0398	18.3878	21.4818	19.9436	19.9009	15.7628	19.9594	16.1312	15.3942	18.1232
2.22476	15.9143	19.0155	18.8303	20.2288	20.1488	17.0923	17.3375	22.7582	16.7505	16.0957	19.6973	17.3177	16.1088	20.4368	19.9052	20.6985	19.4634	19.0794	17.4498	17.8775	23.5668	16.8166	19.3084	20.611	20.784	17.6828	15.9445	19.1551	16.3214	17.1225	22.3611	22.8957	18.3902	21.9896	22.1423	20.7046	22.7268	27.5652	20.456	17.6149	20.6695	22.522	20.1911	20.1334	18.5779	19.0694	15.6334	18.6039	17.6132
2.22755	19.5951	17.6745	17.003	16.349	22.5046	17.5579	17.3682	20.427	19.9173	15.3085	18.8054	17.1525	17.7079	21.917	18.3229	19.7874	19.6247	18.4352	16.2952	18.2842	18.9582	17.862	18.8332	18.4608	16.7473	17.8083	13.9612	15.0134	17.9778	18.8057	16.7966	23.4216	19.3558	19.6431	20.5253	20.3622	18.9953	26.1318	17.7784	18.8811	21.7146	19.8896	19.6983	18.3657	19.9842	17.5914	15.9587	20.8472	17.4815
2.23034	23.0383	14.4182	17.7837	15.3304	21.301	14.2893	17.9643	17.9202	16.007	17.8973	19.1685	18.2789	17.1798	19.2279	18.7097	17.1174	17.9616	17.0476	16.1244	16.234	18.2162	17.5405	19.4786	17.5816	17.2037	21.1919	14.1174	16.7271	16.2123	19.6215	12.9389	19.6764	18.6789	18.4507	18.7211	19.2602	18.8917	22.2378	17.6759	22.0787	22.6476	18.5493	20.9386	18.9642	17.6451	17.4974	14.7256	16.3036	17.789
2.23313	21.5655	14.0432	16.332	18.0103	17.9825	13.3052	19.2485	17.8495	16.4635	18.1328	20.8077	18.6915	16.1575	17.9072	21.3675	15.7733	15.6527	16.7789	18.2528	18.0375	17.8933	17.7836	19.0069	18.8792	18.1805	22.6771	14.0392	16.851	15.3285	16.2562	13.6475	20.9179	18.8816	18.9924	19.9021	17.9308	21.8782	20.5795	18.3343	22.5477	20.5752	18.9132	17.7263	18.1496	17.8437	18.7084	17.3078	15.4521	17.5994
2.23592	19.1095	13.5126	18.4444	16.6401	17.5283	13.7558	16.502	16.9963	18.5315	16.9603	21.9317	16.4551	20.5993	18.3474	20.449	15.4503	13.8671	17.3972	20.4406	17.6427	17.496	16.861	16.3985	20.1588	20.6066	17.038	17.7175	16.5211	15.5106	17.6215	17.1693	21.3423	20.7443	16.7455	17.8272	20.3455	23.192	19.7553	18.3819	19.9104	20.2588	19.502	17.0471	17.1744	16.1227	18.7226	19.7748	17.8724	18.9105
2.23872	17.9803	17.269	16.8171	15.4416	17.2553	15.5083	14.1635	18.0388	21.0642	18.5411	21.3271	14.559	19.3364	15.0452	19.3329	17.1823	14.8212	17.7813	17.517	15.622	14.9562	15.955	17.2108	20.6304	18.9244	15.0831	18.4218	16.5603	18.553	18.5902	18.0165	22.6149	17.8105	15.0351	17.3367	20.2257	19.5255	21.2073	19.0205	18.313	19.3002	18.5695	17.5855	19.9914	14.1573	16.372	18.885	18.1467	17.2361
2.24151	16.2036	17.7459	15.8864	17.3749	15.7217	16.6738	15.597	20.0938	21.3874	17.3009	17.9274	16.4767	19.5915	16.0134	17.4773	18.0048	15.7209	16.5242	17.6677	14.8909	14.4248	14.8266	18.5303	21.0319	16.8736	16.6582	17.1273	17.3253	18.4819	17.2653	15.3609	20.2336	18.6753	17.8042	18.6582	18.2098	19.0434	21.2624	21.8725	16.7123	18.5582	17.629	18.3849	20.4424	14.5731	17.3336	18.9092	19.398	18.7965
2.2443	17.3292	15.0602	16.5334	18.9804	16.6786	14.1189	17.5942	18.2615	22.4761	15.1509	15.6462	17.0547	19.5747	15.5311	17.4044	20.5822	17.1569	16.4826	17.8006	16.9419	15.264	17.8356	20.0447	20.3827	17.6273	15.5629	16.4925	17.3191	18.5767	18.33	14.9777	17.9175	19.1898	19.0334	18.3274	19.5384	17.8737	19.8219	22.4117	16.1568	17.4319	15.6097	15.8682	21.3017	17.1735	17.9688	18.9985	17.4706	17.3645
2.24709	18.7251	13.659	15.1814	20.165	17.5353	13.8768	20.2361	16.4061	20.8252	15.0835	17.9629	18.6319	18.6972	15.5472	18.6604	21.3821	18.5905	16.2432	18.0182	17.5939	17.1093	18.5438	20.526	20.3411	16.3865	16.8583	17.8098	17.4752	19.7124	16.7851	15.3686	18.9759	18.2865	17.9472	19.1416	20.102	17.8605	18.8452	19.7509	17.1389	19.4227	17.6885	14.1029	18.8166	17.9207	17.3753	18.579	15.2549	15.781
2.24988	17.8806	15.1538	14.6638	19.4257	17.2507	16.0668	22.8093	17.4533	21.7104	16.5467	19.0028	18.9081	19.7783	18.5062	18.4793	19.5071	20.2567	19.1458	22.4093	18.4733	18.1589	16.938	19.1697	20.0735	16.7952	18.313	17.3899	18.6777	19.7097	15.6164	16.1831	20.1129	18.3756	16.7756	20.1297	20.144	18.9586	20.6142	20.5436	19.739	19.9598	19.5816	15.7085	16.5428	20.0514	15.6918	18.6681	15.2203	16.5696
2.25267	16.9875	16.383	14.9247	17.7508	16.3662	17.3515	20.2671	19.1764	21.2608	17.9115	17.1524	17.9101	19.6956	17.6388	16.3124	17.7239	20.3493	21.8784	21.2032	20.3491	19.3495	16.4037	17.0679	18.8359	17.8026	18.024	16.8103	19.2227	19.7147	14.876	16.026	19.5235	19.2478	16.459	19.9927	19.6575	20.2504	22.0128	20.9136	20.5675	17.7929	17.67	17.0455	15.1589	20.944	14.7759	18.4723	16.5379	16.8374
2.25547	16.7319	14.7973	16.7038	16.1	15.8712	17.6099	16.9889	19.1011	21.1989	19.828	16.7851	16.8541	18.3976	17.2152	15.9461	16.3933	19.6716	23.2518	18.4087	21.9334	21.4105	16.5555	16.8351	17.2264	17.2191	18.1517	16.4302	19.0634	19.9835	15.5151	16.8415	18.5729	19.2139	18.1173	20.1954	19.7531	20.5545	22.3918	18.7762	20.3686	17.8802	16.1177	15.6244	16.9587	18.7886	15.2152	17.695	16.5515	15.1503
2.25826	16.7778	14.6949	17.7107	16.6002	15.82	19.2609	16.2262	18.3135	19.8644	20.4346	17.9009	16.3013	18.8418	17.1168	17.7229	17.3631	19.3082	21.7375	17.1622	19.9582	20.4446	16.6996	17.8635	16.5837	16.5272	17.5366	16.0264	17.768	18.936	16.6433	18.6161	18.9015	18.3221	18.9705	20.6036	19.0746	19.6064	21.9333	16.2052	17.729	17.5725	17.9326	14.6371	20.0462	15.2109	16.8889	17.6595	16.7517	14.8187
2.26105	17.331	17.8063	17.0085	18.3335	15.4403	20.2985	15.5709	18.6783	17.9258	18.5722	17.2742	16.7407	19.3732	16.7645	18.443	19.2172	19.3727	18.7611	15.7812	16.9541	16.6021	16.3299	18.9417	16.4365	16.891	17.1784	15.4827	17.1505	18.1325	16.4926	20.146	19.2161	17.3351	17.2878	20.6907	17.353	18.2959	19.3416	17.2029	15.7023	16.105	21.3063	17.7907	19.0343	14.6702	16.6453	18.1932	16.7648	16.6212
2.26384	17.3463	17.9729	17.3797	19.43	14.2977	18.9566	14.8771	17.5716	17.7885	18.756	15.9303	17.413	19.7099	16.6147	17.3779	20.2445	19.8454	15.4063	15.211	17.0606	15.2486	16.2911	19.6966	17.1336	17.3142	19.3302	15.0923	18.373	18.1606	17.5094	19.6344	19.6091	16.9796	16.8183	20.1102	17.2901	18.9672	17.6964	21.5485	17.2485	16.2173	20.6709	20.4431	17.0468	17.2204	14.8104	17.6262	15.0815	19.1303
2.26663	16.0295	14.9292	19.7163	17.5387	15.032	17.9993	15.3669	15.4314	17.3373	21.4664	16.3841	17.6337	18.8152	15.8091	16.3042	19.9313	18.8518	12.6088	15.7127	18.5131	17.2619	15.9281	18.7788	17.8446	18.1918	21.3263	14.614	18.647	16.0246	19.0285	18.8817	20.2154	16.8518	19.1189	20.0865	19.5322	21.2506	18.3479	24.4699	19.3005	16.0085	17.8465	18.1506	17.4783	18.5049	15.174	17.0726	14.9781	19.52
2.26942	15.8459	15.563	20.0752	14.7162	16.6944	17.1645	16.8376	16.2631	15.1065	23.3421	16.8365	18.0163	17.6827	16.485	16.6168	16.9958	16.3479	14.2854	16.2387	19.2735	20.6192	15.7175	17.7375	18.1337	20.0996	22.2693	15.4069	17.0279	15.7731	18.8173	18.6259	19.5841	17.1656	21.8639	19.4861	20.6433	19.9454	18.8576	24.3491	19.5008	14.2828	18.1177	15.4345	15.6979	18.364	16.3359	17.759	17.7829	16.9666
2.27222	15.8919	18.3166	18.365	16.0221	17.8686	17.0768	18.9515	18.0353	15.1724	19.9983	15.7105	18.5128	16.9914	18.2264	17.1535	16.9806	16.3524	16.4285	16.3848	19.3967	21.5753	17.8418	19.0653	16.509	20.6319	19.6664	17.4769	15.9923	18.578	18.3695	17.3256	18.6221	19.4645	22.8244	17.5416	18.3529	16.7586	16.7461	22.9308	17.367	13.1791	17.3707	16.5981	13.7558	16.1303	16.1073	16.8074	19.8583	16.4001
2.27501	15.8613	19.4524	17.5827	18.8502	16.9834	18.9573	18.2922	16.9206	17.0399	16.4366	14.2924	17.2819	14.22	17.4968	17.7924	20.166	16.1371	15.4276	15.7527	19.5921	19.543	18.7939	21.2426	16.3593	18.58	15.4063	17.4614	17.2126	20.2897	18.5587	18.3584	17.5392	18.4961	21.4252	18.2748	17.7133	17.2698	17.0819	23.0748	15.5691	13.8372	14.4741	17.0827	13.0149	16.8269	15.2134	16.0384	17.7507	16.3747
2.2778	17.554	16.7053	20.0258	19.4481	16.9483	20.6115	19.1659	18.9848	18.7383	18.0961	15.9213	14.0372	13.5814	18.8738	20.7425	19.142	16.7067	16.012	18.6424	21.9843	16.3842	18.4655	17.7306	18.1916	18.5962	13.5954	19.7136	15.959	17.5111	20.5955	21.2945	18.3404	18.6426	20.3841	19.115	18.5909	21.7472	20.3572	25.3822	16.6442	15.1126	15.2367	20.4493	14.7654	20.4977	16.4503	19.9606	19.8324	18.1482
2.28059	21.4491	17.0995	21.2468	16.1754	16.97	19.3899	20.5111	16.6668	17.9249	16.7271	17.5933	13.3529	13.4841	19.618	21.5661	17.5547	16.4096	13.0153	18.7143	21.8409	18.6029	15.2724	17.1112	19.5565	17.5533	12.983	20.1689	15.3231	17.2501	19.2547	19.1479	19.5573	16.8483	19.1472	19.2532	17.7705	22.0067	20.1431	24.926	17.7478	17.5782	17.6268	19.0208	16.9207	20.5236	16.0165	17.9742	19.9428	16.7394
2.28338	21.0472	18.4178	20.6369	19.0874	16.9746	19.008	21.959	17.4178	16.3395	18.204	17.0086	17.3358	13.3801	21.0709	21.715	18.8675	17.28	12.1186	16.9559	18.7158	19.1868	14.4462	18.2933	18.0387	18.9444	15.3216	19.4347	17.9956	19.0534	17.7727	16.0104	17.5544	19.6203	17.9939	19.1825	21.1722	19.7815	22.9779	24.1361	21.3273	17.8678	18.1527	16.7327	18.6708	20.8374	16.7829	14.8499	18.9534	18.4281
[truncated: 627 more rows]
[truncated: 504 more columns]

## Sheet: Fig.3
Fig.3j
Na+-free environment		Na+-assisted environment
Coordination number	Free energy (kJ/mol)	Coordination number	Free energy (kJ/mol)
0.03687	432.703	0.00539	405.175
0.0996	385.029	0.066	398.441
0.16233	343.556	0.12661	388.727
0.22506	310.164	0.18721	375.507
[truncated: 89 more rows]

## Sheet: Fig.4
Fig.4g			Fig. 4i-inset			Fig.4j-inset			Fig. 4k-inset			Fig.4l-inset
[truncated: 1,726 more rows]

[truncated: 18 more sheets: Fig.5, Supplymentary Fig.3c, Supplymentary Fig.4, Supplymentary Fig.5, Supplymentary Fig.6, Supplymentary Fig.7, Supplymentary Fig.7f, Supplymentary Fig.7h, 7i, Supplymentary Fig.8, Supplymentary Fig.9, Supplymentary Fig.10a, Supplymentary Fig.10b, Supplymentary Fig.10c, Supplymentary Fig.10d, Supplymentary Fig.12, Supplymentary Fig.15, Supplymentary Fig.16, Supplymentary Fig.17]
